# Supplementary material for: Community Succession and Diversity Variation of Endophytic and Rhizosphere Soil Bacteria Across Gastrodia elata Seed Formation Stages
Source: Biology (Basel). 2026 May 25;15(11):829. doi: 10.3390/biology15110829 (PMC13255848; doi:10.3390/biology15110829)
Supplement: Supplementary file 1 [file biology-15-00829-s001.zip]

Archive with 23 entries (23 files):
- Figure S1 Rarefaction curves of OTU of endophytic bacteria in tissues and rhizosphere soil bacteria of G. elata at different developmental stages.pdf
- Figure S10. Community analysis pielot of rhizospheric soil bacteria from GE at different developmental stages at genus level.pdf
- Figure S11. Temporal dynamic distribution patterns of bacterial communities across different tissue compartments and developmental stages of GE during seed formation.pdf
- Figure S12. Occupancy-Abundance Distribution analysis of bacterial communities across different tissue compartments and developmental stages of GE during seed formation.pdf
- Figure S13. Linear discriminant analysis (LDA) score bar plot from LEfSe analysis, showing the discriminative powe.pdf
- Figure S14. Linear discriminant analysis (LDA) score bar plot from LEfSe analysis.pdf
- Figure S2.Phyum‐level taxonomic composition of endophytic bacterial communities across five seed developmenta lstages (GS1–GS5) of GE.pdf
- Figure S3. Community analysis pielot of endophytic bacteria from GE at different developmental stages at Phylum level..pdf
- Figure S4. Community analysis pielot of endophytic bacteria from GE at different developmental stages at genus level ..pdf
- Figure S5. Stacked bar plot of endophytic bacterial relative abundance at the Phylum level in different tissues across five seed developmental stages (GS1–GS5) of GEpdf.pdf
- Figure S6. Community analysis pieplot of endophytic bacteria in differend tissues at different stages of GE at phylum level.pdf
- Figure S7. Community analysis pielot of endophytic bacteria endophytic bacteria at the genus level in differend tissues at different stages of GE.pdf
- Figure S8.Phylum‐level taxonomic composition of rhizosphere soil bacterial communities across five seed developmental stages of GE .pdf
- Figure S9. Community analysis pielot of rhizospheric soil bacteria from GE at different developmental stages at phylum level.pdf
- Table S1. Sample grouping and coding scheme for G. elata across five seed formation developmental stages.pdf
- Table S2. OTUs of endophytic bacteria and rhizosphere soil bacteria from G. elata at different developmental stages.xlsx
- Table S3. OTUs of endophytic bacteria from G. elata at different developmental stages.xlsx
- Table S4. OTUs of  rhizosphere soil bacteria from G. elata at different developmental stages.xlsx
- Table S5. Diversity and Richness Indices of Endogenous Bacterial Communities in the Tissues of Gastrodia elata at Different Developmental Stages.xlsx
- Table S6. Diversity and richness indices of endophytic bacterial communities in the epidermis at different developmental stages of G. elata.xlsx
- Table S7. Diversity and richness indices of endophytic bacterial communities in the tissues of G. elata at different developmental stages.xlsx
- Table S8. Diversity and richness indices of endophytic bacterial communities in the stems of G. elata at different developmental stages.xlsx
- Table S9.Diversity and richness indices of endophytic bacterial communities in the flower bud, flowers and seeds of G.elata.xlsx
