# Supplementary material for: Community Succession and Diversity Variation of Endophytic and Rhizosphere Soil Bacteria Across Gastrodia elata Seed Formation Stages
Source: Biology (Basel). 2026 May 25;15(11):829. doi: 10.3390/biology15110829 (PMC13255848; doi:10.3390/biology15110829)
Supplement: Supplementary file 1 [file biology-15-00829-s001.zip › Table S2. OTUs of endophytic bacteria and rhizosphere soil bacteria from G. elata at different developmental stages.xlsx]

## Sheet: OTU表_OTUTaxonAnalysis_20260115_
Table S2. OTUs of endophytic bacteria and rhizosphere soil bacteria from G. elata at different developmental stages
Domain	Kingdom	Phylum	Class	Order	Family	Genus	Species	OTU	Total	Percent	Prevalence
d__Bacteria	k__norank_d__Bacteria	p__Acidobacteriota	c__Acidobacteriae	o__Bryobacterales	f__Bryobacteraceae	g__Bryobacter	s__unclassified_g__Bryobacter	OTU14926	69	5.0E-5	0.12963
d__Bacteria	k__norank_d__Bacteria	p__Acidobacteriota	c__Acidobacteriae	o__Bryobacterales	f__Bryobacteraceae	g__Bryobacter	s__unclassified_g__Bryobacter	OTU22101	83	5.0E-5	0.07407
d__Bacteria	k__norank_d__Bacteria	p__Acidobacteriota	c__Acidobacteriae	o__Bryobacterales	f__Bryobacteraceae	g__Paludibaculum	s__metagenome_g__Paludibaculum	OTU11747	82	5.0E-5	0.22222
d__Bacteria	k__norank_d__Bacteria	p__Acidobacteriota	c__Acidobacteriae	o__Terriglobales	f__Acidobacteriaceae_(Subgroup_1)	g__Granulicella	s__unclassified_g__Granulicella	OTU10898	431	0.00028	0.25926
d__Bacteria	k__norank_d__Bacteria	p__Acidobacteriota	c__Acidobacteriae	o__Terriglobales	f__Acidobacteriaceae_(Subgroup_1)	g__Granulicella	s__unclassified_g__Granulicella	OTU2252	122	8.0E-5	0.09259
d__Bacteria	k__norank_d__Bacteria	p__Acidobacteriota	c__Holophagae	o__Subgroup_7	f__norank_o__Subgroup_7	g__norank_o__Subgroup_7	s__Acidobacteria_bacterium_enrichment_culture_clone_CV-04	OTU14620	469	0.00031	0.46296
d__Bacteria	k__norank_d__Bacteria	p__Acidobacteriota	c__Thermoanaerobaculia	o__Thermoanaerobaculales	f__Thermoanaerobaculaceae	g__Subgroup_10	s__uncultured_soil_bacterium_g__Subgroup_10	OTU14156	95	6.0E-5	0.18519
d__Bacteria	k__norank_d__Bacteria	p__Actinomycetota	c__Acidimicrobiia	o__Microtrichales	f__Ilumatobacteraceae	g__CL500-29_marine_group	s__unclassified_g__CL500-29_marine_group	OTU1497	190	0.00013	0.16667
d__Bacteria	k__norank_d__Bacteria	p__Actinomycetota	c__Acidimicrobiia	o__Microtrichales	f__Ilumatobacteraceae	g__Ilumatobacter	s__uncultured_bacterium_g__Ilumatobacter	OTU10850	193	0.00013	0.38889
d__Bacteria	k__norank_d__Bacteria	p__Actinomycetota	c__Acidimicrobiia	o__Microtrichales	f__Ilumatobacteraceae	g__norank_f__Ilumatobacteraceae	s__uncultured_bacterium_f__Ilumatobacteraceae	OTU9092	143	9.0E-5	0.40741
d__Bacteria	k__norank_d__Bacteria	p__Actinomycetota	c__Actinobacteria	o__Bifidobacteriales	f__Bifidobacteriaceae	g__Bifidobacterium	s__Bifidobacterium_adolescentis	OTU82	13252	0.00875	0.92593
d__Bacteria	k__norank_d__Bacteria	p__Actinomycetota	c__Actinobacteria	o__Bifidobacteriales	f__Bifidobacteriaceae	g__Bifidobacterium	s__Bifidobacterium_animalis	OTU133	252	0.00017	0.37037
d__Bacteria	k__norank_d__Bacteria	p__Actinomycetota	c__Actinobacteria	o__Bifidobacteriales	f__Bifidobacteriaceae	g__Bifidobacterium	s__Bifidobacterium_bifidum	OTU184	94	6.0E-5	0.22222
d__Bacteria	k__norank_d__Bacteria	p__Actinomycetota	c__Actinobacteria	o__Bifidobacteriales	f__Bifidobacteriaceae	g__Bifidobacterium	s__Bifidobacterium_longum	OTU29	4394	0.0029	0.88889
d__Bacteria	k__norank_d__Bacteria	p__Actinomycetota	c__Actinobacteria	o__Bifidobacteriales	f__Bifidobacteriaceae	g__Bifidobacterium	s__Bifidobacterium_pseudolongum	OTU14656	1218	0.0008	0.77778
d__Bacteria	k__norank_d__Bacteria	p__Actinomycetota	c__Actinobacteria	o__Bifidobacteriales	f__Bifidobacteriaceae	g__Bifidobacterium	s__unclassified_g__Bifidobacterium	OTU22167	1693	0.00112	0.81481
d__Bacteria	k__norank_d__Bacteria	p__Actinomycetota	c__Actinobacteria	o__Catenulisporales	f__Actinospicaceae	g__Actinocrinis	s__unclassified_g__Actinocrinis	OTU15782	515	0.00034	0.33333
d__Bacteria	k__norank_d__Bacteria	p__Actinomycetota	c__Actinobacteria	o__Catenulisporales	f__Actinospicaceae	g__Actinospica	s__unclassified_g__Actinospica	OTU1341	137	9.0E-5	0.16667
d__Bacteria	k__norank_d__Bacteria	p__Actinomycetota	c__Actinobacteria	o__Catenulisporales	f__Catenulisporaceae	g__Catenulispora	s__Catenulispora_acidiphila_DSM_44928	OTU15989	985	0.00065	0.31481
d__Bacteria	k__norank_d__Bacteria	p__Actinomycetota	c__Actinobacteria	o__Frankiales	f__Acidothermaceae	g__Acidothermus	s__bacterium_Ellin334	OTU11645	460	0.0003	0.16667
d__Bacteria	k__norank_d__Bacteria	p__Actinomycetota	c__Actinobacteria	o__Frankiales	f__Acidothermaceae	g__Acidothermus	s__unclassified_g__Acidothermus	OTU15627	173	0.00011	0.14815
d__Bacteria	k__norank_d__Bacteria	p__Actinomycetota	c__Actinobacteria	o__Frankiales	f__Acidothermaceae	g__Acidothermus	s__unclassified_g__Acidothermus	OTU16859	309	0.0002	0.27778
d__Bacteria	k__norank_d__Bacteria	p__Actinomycetota	c__Actinobacteria	o__Frankiales	f__Frankiaceae	g__Jatrophihabitans	s__unclassified_g__Jatrophihabitans	OTU15882	67	4.0E-5	0.14815
d__Bacteria	k__norank_d__Bacteria	p__Actinomycetota	c__Actinobacteria	o__Frankiales	f__Geodermatophilaceae	g__Blastococcus	s__unclassified_g__Blastococcus	OTU21996	210	0.00014	0.40741
d__Bacteria	k__norank_d__Bacteria	p__Actinomycetota	c__Actinobacteria	o__Frankiales	f__Nakamurellaceae	g__Nakamurella	s__uncultured_bacterium_g__Nakamurella	OTU5070	821	0.00054	0.66667
d__Bacteria	k__norank_d__Bacteria	p__Actinomycetota	c__Actinobacteria	o__Frankiales	f__Sporichthyaceae	g__hgcI_clade	s__unclassified_g__hgcI_clade	OTU1902	70	5.0E-5	0.09259
d__Bacteria	k__norank_d__Bacteria	p__Actinomycetota	c__Actinobacteria	o__Frankiales	f__Sporichthyaceae	g__unclassified_f__Sporichthyaceae	s__unclassified_f__Sporichthyaceae	OTU15953	71	5.0E-5	0.14815
d__Bacteria	k__norank_d__Bacteria	p__Actinomycetota	c__Actinobacteria	o__Kitasatosporales	f__Streptomycetaceae	g__Streptomyces	s__unclassified_g__Streptomyces	OTU10981	90	6.0E-5	0.44444
d__Bacteria	k__norank_d__Bacteria	p__Actinomycetota	c__Actinobacteria	o__Micrococcales	f__Bogoriellaceae	g__Georgenia	s__uncultured_bacterium_g__Georgenia	OTU14116	86	6.0E-5	0.14815
d__Bacteria	k__norank_d__Bacteria	p__Actinomycetota	c__Actinobacteria	o__Micrococcales	f__Dermacoccaceae	g__Branchiibius	s__unclassified_g__Branchiibius	OTU15329	2729	0.0018	0.35185
d__Bacteria	k__norank_d__Bacteria	p__Actinomycetota	c__Actinobacteria	o__Micrococcales	f__Dermatophilaceae	g__unclassified_f__Dermatophilaceae	s__unclassified_f__Dermatophilaceae	OTU1315	97	6.0E-5	0.2037
d__Bacteria	k__norank_d__Bacteria	p__Actinomycetota	c__Actinobacteria	o__Micrococcales	f__Intrasporangiaceae	g__Knoellia	s__uncultured_bacterium_g__Knoellia	OTU12169	608	0.0004	0.33333
d__Bacteria	k__norank_d__Bacteria	p__Actinomycetota	c__Actinobacteria	o__Micrococcales	f__Intrasporangiaceae	g__Ornithinicoccus	s__uncultured_compost_bacterium_g__Ornithinicoccus	OTU16070	78	5.0E-5	0.11111
d__Bacteria	k__norank_d__Bacteria	p__Actinomycetota	c__Actinobacteria	o__Micrococcales	f__Intrasporangiaceae	g__Terrabacter	s__Terrabacter_sp.	OTU11734	56	4.0E-5	0.12963
d__Bacteria	k__norank_d__Bacteria	p__Actinomycetota	c__Actinobacteria	o__Micrococcales	f__Microbacteriaceae	g__Agromyces	s__Agromyces_cerinus_subsp._nitratus	OTU14643	211	0.00014	0.33333
d__Bacteria	k__norank_d__Bacteria	p__Actinomycetota	c__Actinobacteria	o__Micrococcales	f__Microbacteriaceae	g__Agromyces	s__Agromyces_sp.	OTU10888	624	0.00041	0.16667
d__Bacteria	k__norank_d__Bacteria	p__Actinomycetota	c__Actinobacteria	o__Micrococcales	f__Microbacteriaceae	g__Candidatus_Limnoluna	s__uncultured_bacterium_g__Candidatus_Limnoluna	OTU22598	105	7.0E-5	0.09259
d__Bacteria	k__norank_d__Bacteria	p__Actinomycetota	c__Actinobacteria	o__Micrococcales	f__Microbacteriaceae	g__Cryobacterium	s__Cryobacterium_psychrotolerans	OTU6087	79	5.0E-5	0.2037
d__Bacteria	k__norank_d__Bacteria	p__Actinomycetota	c__Actinobacteria	o__Micrococcales	f__Microbacteriaceae	g__Curtobacterium	s__Curtobacterium_luteum	OTU12284	116	8.0E-5	0.09259
d__Bacteria	k__norank_d__Bacteria	p__Actinomycetota	c__Actinobacteria	o__Micrococcales	f__Microbacteriaceae	g__Galbitalea	s__uncultured_bacterium_g__Galbitalea	OTU10946	385	0.00025	0.46296
d__Bacteria	k__norank_d__Bacteria	p__Actinomycetota	c__Actinobacteria	o__Micrococcales	f__Microbacteriaceae	g__Leifsonia	s__unclassified_g__Leifsonia	OTU15864	229	0.00015	0.16667
d__Bacteria	k__norank_d__Bacteria	p__Actinomycetota	c__Actinobacteria	o__Micrococcales	f__Microbacteriaceae	g__Lysinimonas	s__metagenome_g__Lysinimonas	OTU11245	246	0.00016	0.25926
d__Bacteria	k__norank_d__Bacteria	p__Actinomycetota	c__Actinobacteria	o__Micrococcales	f__Microbacteriaceae	g__Microbacterium	s__unclassified_g__Microbacterium	OTU15271	9407	0.00621	1
d__Bacteria	k__norank_d__Bacteria	p__Actinomycetota	c__Actinobacteria	o__Micrococcales	f__Microbacteriaceae	g__Microcella	s__unclassified_g__Microcella	OTU4441	58	4.0E-5	0.12963
d__Bacteria	k__norank_d__Bacteria	p__Actinomycetota	c__Actinobacteria	o__Micrococcales	f__Microbacteriaceae	g__Microterricola	s__Microterricola_viridarii	OTU11685	99	7.0E-5	0.14815
d__Bacteria	k__norank_d__Bacteria	p__Actinomycetota	c__Actinobacteria	o__Micrococcales	f__Microbacteriaceae	g__Pseudolysinimonas	s__Lysinimonas_kribbensis	OTU243	3069	0.00203	0.42593
d__Bacteria	k__norank_d__Bacteria	p__Actinomycetota	c__Actinobacteria	o__Micrococcales	f__Microbacteriaceae	g__unclassified_f__Microbacteriaceae	s__unclassified_f__Microbacteriaceae	OTU15844	133	9.0E-5	0.2037
d__Bacteria	k__norank_d__Bacteria	p__Actinomycetota	c__Actinobacteria	o__Micrococcales	f__Micrococcaceae	g__Pseudarthrobacter	s__unclassified_g__Pseudarthrobacter	OTU10959	85	6.0E-5	0.31481
d__Bacteria	k__norank_d__Bacteria	p__Actinomycetota	c__Actinobacteria	o__Micromonosporales	f__Micromonosporaceae	g__Actinoplanes	s__unclassified_g__Actinoplanes	OTU14173	145	0.0001	0.42593
d__Bacteria	k__norank_d__Bacteria	p__Actinomycetota	c__Actinobacteria	o__Micromonosporales	f__Micromonosporaceae	g__Luedemannella	s__uncultured_bacterium_g__Luedemannella	OTU10818	299	0.0002	0.31481
d__Bacteria	k__norank_d__Bacteria	p__Actinomycetota	c__Actinobacteria	o__Micromonosporales	f__Micromonosporaceae	g__unclassified_f__Micromonosporaceae	s__unclassified_f__Micromonosporaceae	OTU11492	110	7.0E-5	0.05556
d__Bacteria	k__norank_d__Bacteria	p__Actinomycetota	c__Actinobacteria	o__Micromonosporales	f__Micromonosporaceae	g__unclassified_f__Micromonosporaceae	s__unclassified_f__Micromonosporaceae	OTU11640	184	0.00012	0.11111
d__Bacteria	k__norank_d__Bacteria	p__Actinomycetota	c__Actinobacteria	o__Micromonosporales	f__Micromonosporaceae	g__unclassified_f__Micromonosporaceae	s__unclassified_f__Micromonosporaceae	OTU1551	230	0.00015	0.25926
d__Bacteria	k__norank_d__Bacteria	p__Actinomycetota	c__Actinobacteria	o__Mycobacteriales	f__Corynebacteriaceae	g__Corynebacterium	s__Corynebacterium_stationis	OTU376	1239	0.00082	0.72222
d__Bacteria	k__norank_d__Bacteria	p__Actinomycetota	c__Actinobacteria	o__Mycobacteriales	f__Corynebacteriaceae	g__Corynebacterium	s__Corynebacterium_tuberculostearicum	OTU15297	125	8.0E-5	0.14815
d__Bacteria	k__norank_d__Bacteria	p__Actinomycetota	c__Actinobacteria	o__Mycobacteriales	f__Corynebacteriaceae	g__Corynebacterium	s__unclassified_g__Corynebacterium	OTU1306	142	9.0E-5	0.09259
d__Bacteria	k__norank_d__Bacteria	p__Actinomycetota	c__Actinobacteria	o__Mycobacteriales	f__Mycobacteriaceae	g__Mycobacterium	s__Mycobacterium_abscessus_g__Mycobacterium	OTU21738	178	0.00012	0.16667
d__Bacteria	k__norank_d__Bacteria	p__Actinomycetota	c__Actinobacteria	o__Mycobacteriales	f__Mycobacteriaceae	g__Mycobacterium	s__Mycobacterium_intracellulare_subsp._chimaera	OTU154	213	0.00014	0.38889
d__Bacteria	k__norank_d__Bacteria	p__Actinomycetota	c__Actinobacteria	o__Mycobacteriales	f__Mycobacteriaceae	g__Mycobacterium	s__Mycobacterium_sp._g__Mycobacterium	OTU15853	379	0.00025	0.51852
d__Bacteria	k__norank_d__Bacteria	p__Actinomycetota	c__Actinobacteria	o__Mycobacteriales	f__Mycobacteriaceae	g__Mycobacterium	s__unclassified_g__Mycobacterium	OTU11497	469	0.00031	0.51852
d__Bacteria	k__norank_d__Bacteria	p__Actinomycetota	c__Actinobacteria	o__Mycobacteriales	f__Mycobacteriaceae	g__Mycobacterium	s__unclassified_g__Mycobacterium	OTU15318	339	0.00022	0.38889
d__Bacteria	k__norank_d__Bacteria	p__Actinomycetota	c__Actinobacteria	o__Mycobacteriales	f__Mycobacteriaceae	g__Mycobacterium	s__unclassified_g__Mycobacterium	OTU15343	345	0.00023	0.61111
d__Bacteria	k__norank_d__Bacteria	p__Actinomycetota	c__Actinobacteria	o__Mycobacteriales	f__Nocardiaceae	g__Gordonia	s__unclassified_g__Gordonia	OTU15282	1200	0.00079	0.51852
d__Bacteria	k__norank_d__Bacteria	p__Actinomycetota	c__Actinobacteria	o__Mycobacteriales	f__Nocardiaceae	g__Rhodococcus	s__unclassified_g__Rhodococcus	OTU11344	360	0.00024	0.25926
d__Bacteria	k__norank_d__Bacteria	p__Actinomycetota	c__Actinobacteria	o__PeM15	f__norank_o__PeM15	g__norank_o__PeM15	s__unclassified_g__norank_o__PeM15	OTU14477	123	8.0E-5	0.2037
d__Bacteria	k__norank_d__Bacteria	p__Actinomycetota	c__Actinobacteria	o__Propionibacteriales	f__Nocardioidaceae	g__Kribbella	s__Kribbella_karoonensis	OTU213	133	9.0E-5	0.37037
d__Bacteria	k__norank_d__Bacteria	p__Actinomycetota	c__Actinobacteria	o__Propionibacteriales	f__Nocardioidaceae	g__Nocardioides	s__unclassified_g__Nocardioides	OTU10823	457	0.0003	0.37037
d__Bacteria	k__norank_d__Bacteria	p__Actinomycetota	c__Actinobacteria	o__Propionibacteriales	f__Nocardioidaceae	g__Nocardioides	s__unclassified_g__Nocardioides	OTU14693	154	0.0001	0.40741
d__Bacteria	k__norank_d__Bacteria	p__Actinomycetota	c__Actinobacteria	o__Propionibacteriales	f__Propionibacteriaceae	g__Cutibacterium	s__unclassified_g__Cutibacterium	OTU21694	310	0.0002	0.40741
d__Bacteria	k__norank_d__Bacteria	p__Actinomycetota	c__Actinobacteria	o__Propionibacteriales	f__Propionibacteriaceae	g__Microlunatus	s__Microlunatus_sp.	OTU355	223	0.00015	0.42593
d__Bacteria	k__norank_d__Bacteria	p__Actinomycetota	c__Actinobacteria	o__Propionibacteriales	f__Propionibacteriaceae	g__Micropruina	s__unclassified_g__Micropruina	OTU1503	515	0.00034	0.53704
d__Bacteria	k__norank_d__Bacteria	p__Actinomycetota	c__Actinobacteria	o__Propionibacteriales	f__Propionibacteriaceae	g__norank_f__Propionibacteriaceae	s__actinobacterium_VeSm15	OTU14782	61	4.0E-5	0.07407
d__Bacteria	k__norank_d__Bacteria	p__Actinomycetota	c__Actinobacteria	o__Pseudonocardiales	f__Pseudonocardiaceae	g__Kutzneria	s__unclassified_g__Kutzneria	OTU15628	221	0.00015	0.11111
d__Bacteria	k__norank_d__Bacteria	p__Actinomycetota	c__Actinobacteria	o__Pseudonocardiales	f__Pseudonocardiaceae	g__Lentzea	s__Lentzea_albidocapillata	OTU11543	402	0.00027	0.2037
d__Bacteria	k__norank_d__Bacteria	p__Actinomycetota	c__Actinobacteria	o__Pseudonocardiales	f__Pseudonocardiaceae	g__Pseudonocardia	s__Pseudonocardia_petroleophila	OTU4440	86	6.0E-5	0.25926
d__Bacteria	k__norank_d__Bacteria	p__Actinomycetota	c__Actinobacteria	o__Pseudonocardiales	f__Pseudonocardiaceae	g__Pseudonocardia	s__uncultured_bacterium_g__Pseudonocardia	OTU16039	85	6.0E-5	0.14815
d__Bacteria	k__norank_d__Bacteria	p__Actinomycetota	c__Actinobacteria	o__Streptosporangiales	f__Nocardiopsidaceae	g__Thermobifida	s__Thermobifida_fusca_YX	OTU11121	131	9.0E-5	0.12963
d__Bacteria	k__norank_d__Bacteria	p__Actinomycetota	c__Actinobacteria	o__Streptosporangiales	f__Thermomonosporaceae	g__Actinoallomurus	s__Actinoallomurus_sp.	OTU1266	121	8.0E-5	0.16667
d__Bacteria	k__norank_d__Bacteria	p__Actinomycetota	c__Coriobacteriia	o__Coriobacteriales	f__Atopobiaceae	g__Olsenella	s__Olsenella_sp._Marseille-P2300	OTU90	1455	0.00096	0.81481
d__Bacteria	k__norank_d__Bacteria	p__Actinomycetota	c__Coriobacteriia	o__Coriobacteriales	f__Coriobacteriales_	g__norank_f__Coriobacteriales_	s__unclassified_g__norank_f__Coriobacteriales_	OTU770	53	4.0E-5	0.05556
d__Bacteria	k__norank_d__Bacteria	p__Actinomycetota	c__Coriobacteriia	o__Coriobacteriales	f__Coriobacteriales_	g__norank_f__Coriobacteriales_	s__uncultured_organism_f__Coriobacteriales_	OTU778	108	7.0E-5	0.24074
d__Bacteria	k__norank_d__Bacteria	p__Actinomycetota	c__Coriobacteriia	o__Coriobacteriales	f__Eggerthellaceae	g__Adlercreutzia	s__unclassified_g__Adlercreutzia	OTU94	262	0.00017	0.48148
d__Bacteria	k__norank_d__Bacteria	p__Actinomycetota	c__Coriobacteriia	o__Coriobacteriales	f__Eggerthellaceae	g__Adlercreutzia	s__uncultured_bacterium_g__Adlercreutzia	OTU400	105	7.0E-5	0.33333
d__Bacteria	k__norank_d__Bacteria	p__Actinomycetota	c__MB-A2-108	o__norank_c__MB-A2-108	f__norank_c__MB-A2-108	g__norank_c__MB-A2-108	s__unclassified_g__norank_c__MB-A2-108	OTU11371	256	0.00017	0.25926
d__Bacteria	k__norank_d__Bacteria	p__Actinomycetota	c__MB-A2-108	o__norank_c__MB-A2-108	f__norank_c__MB-A2-108	g__norank_c__MB-A2-108	s__uncultured_bacterium_c__MB-A2-108	OTU5083	60	4.0E-5	0.12963
d__Bacteria	k__norank_d__Bacteria	p__Actinomycetota	c__Thermoleophilia	o__Gaiellales	f__Gaiellaceae	g__Gaiella	s__unclassified_g__Gaiella	OTU11267	77	5.0E-5	0.18519
d__Bacteria	k__norank_d__Bacteria	p__Actinomycetota	c__Thermoleophilia	o__Gaiellales	f__Gaiellaceae	g__Gaiella	s__unclassified_g__Gaiella	OTU15800	48	3.0E-5	0.09259
d__Bacteria	k__norank_d__Bacteria	p__Actinomycetota	c__Thermoleophilia	o__Gaiellales	f__Gaiellaceae	g__Gaiella	s__uncultured_actinobacterium_g__Gaiella	OTU11586	53	4.0E-5	0.07407
d__Bacteria	k__norank_d__Bacteria	p__Actinomycetota	c__Thermoleophilia	o__Solirubrobacterales	f__67-14	g__norank_f__67-14	s__metagenome_f__67-14	OTU15999	828	0.00055	0.25926
d__Bacteria	k__norank_d__Bacteria	p__Actinomycetota	c__Thermoleophilia	o__Solirubrobacterales	f__67-14	g__norank_f__67-14	s__uncultured_bacterium_f__67-14	OTU11434	157	0.0001	0.24074
d__Bacteria	k__norank_d__Bacteria	p__Actinomycetota	c__Thermoleophilia	o__Solirubrobacterales	f__Solirubrobacteraceae	g__Solirubrobacter	s__metagenome_g__Solirubrobacter	OTU21533	115	8.0E-5	0.33333
d__Bacteria	k__norank_d__Bacteria	p__Actinomycetota	c__Thermoleophilia	o__Solirubrobacterales	f__Solirubrobacteraceae	g__Solirubrobacter	s__uncultured_bacterium_g__Solirubrobacter	OTU10365	107	7.0E-5	0.2963
d__Bacteria	k__norank_d__Bacteria	p__Actinomycetota	c__Thermoleophilia	o__Solirubrobacterales	f__Solirubrobacteraceae	g__norank_f__Solirubrobacteraceae	s__soil_metagenome_f__Solirubrobacteraceae	OTU11320	163	0.00011	0.14815
d__Bacteria	k__norank_d__Bacteria	p__Armatimonadota	c__Armatimonadia	o__Armatimonadales	f__Armatimonadaceae	g__norank_f__Armatimonadaceae	s__uncultured_bacterium_f__Armatimonadaceae	OTU15929	460	0.0003	0.27778
d__Bacteria	k__norank_d__Bacteria	p__Bacillota	c__Bacilli	o__Acholeplasmatales	f__Acholeplasmataceae	g__Anaeroplasma	s__uncultured_rumen_bacterium_g__Anaeroplasma	OTU724	98	6.0E-5	0.12963
d__Bacteria	k__norank_d__Bacteria	p__Bacillota	c__Bacilli	o__Bacillales	f__Bacillaceae	g__Bacillus	s__Bacillus_kochii	OTU22158	169	0.00011	0.38889
d__Bacteria	k__norank_d__Bacteria	p__Bacillota	c__Bacilli	o__Bacillales	f__Bacillaceae	g__Bacillus	s__Bacillus_mycoides_KBAB4	OTU15283	1665	0.0011	0.81481
d__Bacteria	k__norank_d__Bacteria	p__Bacillota	c__Bacilli	o__Bacillales	f__Bacillaceae	g__Bacillus	s__Bacillus_thermoamylovorans	OTU11674	2699	0.00178	0.18519
d__Bacteria	k__norank_d__Bacteria	p__Bacillota	c__Bacilli	o__Bacillales	f__Bacillaceae	g__Bacillus	s__Bacillus_velezensis_g__Bacillus	OTU11481	374	0.00025	0.38889
d__Bacteria	k__norank_d__Bacteria	p__Bacillota	c__Bacilli	o__Bacillales	f__Bacillaceae	g__Fictibacillus	s__Fictibacillus_arsenicus	OTU1208	174	0.00011	0.18519
d__Bacteria	k__norank_d__Bacteria	p__Bacillota	c__Bacilli	o__Bacillales	f__Bacillaceae	g__Metabacillus	s__unclassified_g__Metabacillus	OTU15275	172	0.00011	0.25926
d__Bacteria	k__norank_d__Bacteria	p__Bacillota	c__Bacilli	o__Bacillales	f__Bacillaceae	g__Metabacillus	s__unclassified_g__Metabacillus	OTU22103	371	0.00025	0.5
d__Bacteria	k__norank_d__Bacteria	p__Bacillota	c__Bacilli	o__Bacillales	f__Bacillaceae	g__Niallia	s__uncultured_bacterium_g__Niallia	OTU16262	102	7.0E-5	0.14815
d__Bacteria	k__norank_d__Bacteria	p__Bacillota	c__Bacilli	o__Bacillales	f__Bacillaceae	g__Priestia	s__unclassified_g__Priestia	OTU1149	308	0.0002	0.55556
d__Bacteria	k__norank_d__Bacteria	p__Bacillota	c__Bacilli	o__Bacillales	f__Bacillaceae	g__Sutcliffiella	s__Bacillus_horikoshii_g__Sutcliffiella	OTU15279	1040	0.00069	0.77778
d__Bacteria	k__norank_d__Bacteria	p__Bacillota	c__Bacilli	o__Bacillales	f__Bacillaceae	g__Virgibacillus	s__unclassified_g__Virgibacillus	OTU14183	78	5.0E-5	0.12963
d__Bacteria	k__norank_d__Bacteria	p__Bacillota	c__Bacilli	o__Bacillales	f__Bacillaceae	g__unclassified_f__Bacillaceae	s__unclassified_f__Bacillaceae	OTU15333	57	4.0E-5	0.09259
d__Bacteria	k__norank_d__Bacteria	p__Bacillota	c__Bacilli	o__Bacillales	f__Planococcaceae	g__Paenisporosarcina	s__uncultured_bacterium_g__Paenisporosarcina	OTU147	219	0.00014	0.38889
d__Bacteria	k__norank_d__Bacteria	p__Bacillota	c__Bacilli	o__Bacillales	f__Planococcaceae	g__Planococcus	s__Planococcus_rifietoensis	OTU15870	421	0.00028	0.37037
d__Bacteria	k__norank_d__Bacteria	p__Bacillota	c__Bacilli	o__Bacillales	f__Planococcaceae	g__Solibacillus	s__Solibacillus_silvestris	OTU11652	246	0.00016	0.22222
d__Bacteria	k__norank_d__Bacteria	p__Bacillota	c__Bacilli	o__Brevibacillales	f__Brevibacillaceae	g__Brevibacillus	s__Brevibacillus_borstelensis	OTU4856	242	0.00016	0.25926
d__Bacteria	k__norank_d__Bacteria	p__Bacillota	c__Bacilli	o__Erysipelotrichales	f__Erysipelotrichaceae	g__Culicoidibacter	s__Firmicutes_bacterium_ZOR0006	OTU14455	56	4.0E-5	0.12963
d__Bacteria	k__norank_d__Bacteria	p__Bacillota	c__Bacilli	o__Erysipelotrichales	f__Erysipelotrichaceae	g__Turicibacter	s__Turicibacter_sp._H121	OTU1220	1006	0.00066	0.68519
d__Bacteria	k__norank_d__Bacteria	p__Bacillota	c__Bacilli	o__Erysipelotrichales	f__Erysipelotrichaceae	g__Turicibacter	s__uncultured_bacterium_g__Turicibacter	OTU52	2450	0.00162	0.7963
d__Bacteria	k__norank_d__Bacteria	p__Bacillota	c__Bacilli	o__Exiguobacterales	f__Exiguobacteraceae	g__Exiguobacterium	s__Exiguobacterium_mexicanum	OTU14153	678	0.00045	0.5
d__Bacteria	k__norank_d__Bacteria	p__Bacillota	c__Bacilli	o__Exiguobacterales	f__Exiguobacteraceae	g__Exiguobacterium	s__unclassified_g__Exiguobacterium	OTU294	1849	0.00122	0.83333
d__Bacteria	k__norank_d__Bacteria	p__Bacillota	c__Bacilli	o__Lactobacillales	f__Carnobacteriaceae	g__Atopostipes	s__Firmicutes_oral_clone_BX005	OTU409	69	5.0E-5	0.14815
d__Bacteria	k__norank_d__Bacteria	p__Bacillota	c__Bacilli	o__Lactobacillales	f__Carnobacteriaceae	g__Trichococcus	s__Trichococcus_collinsii	OTU21848	92	6.0E-5	0.12963
d__Bacteria	k__norank_d__Bacteria	p__Bacillota	c__Bacilli	o__Lactobacillales	f__Enterococcaceae	g__Enterococcus	s__Enterococcus_cecorum	OTU4	1734	0.00115	0.75926
d__Bacteria	k__norank_d__Bacteria	p__Bacillota	c__Bacilli	o__Lactobacillales	f__Enterococcaceae	g__Enterococcus	s__Enterococcus_faecium_g__Enterococcus	OTU325	3551	0.00235	0.90741
d__Bacteria	k__norank_d__Bacteria	p__Bacillota	c__Bacilli	o__Lactobacillales	f__Lactobacillaceae	g__Lactiplantibacillus	s__Lactobacillus_plantarum_g__Lactiplantibacillus	OTU324	97	6.0E-5	0.27778
d__Bacteria	k__norank_d__Bacteria	p__Bacillota	c__Bacilli	o__Lactobacillales	f__Lactobacillaceae	g__Lactobacillus	s__Lactobacillus_crispatus	OTU352	3158	0.00209	0.85185
d__Bacteria	k__norank_d__Bacteria	p__Bacillota	c__Bacilli	o__Lactobacillales	f__Lactobacillaceae	g__Lactobacillus	s__Lactobacillus_delbrueckii_subsp._sunkii	OTU14454	85	6.0E-5	0.18519
d__Bacteria	k__norank_d__Bacteria	p__Bacillota	c__Bacilli	o__Lactobacillales	f__Lactobacillaceae	g__Lactobacillus	s__Lactobacillus_johnsonii	OTU321	4375	0.00289	0.87037
d__Bacteria	k__norank_d__Bacteria	p__Bacillota	c__Bacilli	o__Lactobacillales	f__Lactobacillaceae	g__Lentilactobacillus	s__Lactobacillus_buchneri_g__Lentilactobacillus	OTU259	98	6.0E-5	0.37037
d__Bacteria	k__norank_d__Bacteria	p__Bacillota	c__Bacilli	o__Lactobacillales	f__Lactobacillaceae	g__Ligilactobacillus	s__Lactobacillus_murinus	OTU34	5805	0.00383	0.87037
d__Bacteria	k__norank_d__Bacteria	p__Bacillota	c__Bacilli	o__Lactobacillales	f__Lactobacillaceae	g__Ligilactobacillus	s__Lactobacillus_ruminis_ATCC_27782	OTU14644	327	0.00022	0.40741
d__Bacteria	k__norank_d__Bacteria	p__Bacillota	c__Bacilli	o__Lactobacillales	f__Lactobacillaceae	g__Ligilactobacillus	s__Lactobacillus_salivarius	OTU83	1416	0.00094	0.7963
d__Bacteria	k__norank_d__Bacteria	p__Bacillota	c__Bacilli	o__Lactobacillales	f__Lactobacillaceae	g__Limosilactobacillus	s__Lactobacillus_reuteri	OTU226	2072	0.00137	0.81481
d__Bacteria	k__norank_d__Bacteria	p__Bacillota	c__Bacilli	o__Lactobacillales	f__Lactobacillaceae	g__Weissella	s__Weissella_cibaria	OTU347	10317	0.00682	0.90741
d__Bacteria	k__norank_d__Bacteria	p__Bacillota	c__Bacilli	o__Lactobacillales	f__Lactobacillaceae	g__Weissella	s__Weissella_hellenica	OTU37	516	0.00034	0.22222
d__Bacteria	k__norank_d__Bacteria	p__Bacillota	c__Bacilli	o__Lactobacillales	f__Streptococcaceae	g__Lactococcus	s__Lactococcus_garvieae_ATCC_49156	OTU383	2145	0.00142	0.81481
d__Bacteria	k__norank_d__Bacteria	p__Bacillota	c__Bacilli	o__Lactobacillales	f__Streptococcaceae	g__Lactococcus	s__Lactococcus_lactis_g__Lactococcus	OTU79	639	0.00042	0.61111
d__Bacteria	k__norank_d__Bacteria	p__Bacillota	c__Bacilli	o__Lactobacillales	f__Streptococcaceae	g__Streptococcus	s__Streptococcus_alactolyticus	OTU215	3982	0.00263	0.87037
d__Bacteria	k__norank_d__Bacteria	p__Bacillota	c__Bacilli	o__Lactobacillales	f__Streptococcaceae	g__Streptococcus	s__Streptococcus_cristatus	OTU1168	383	0.00025	0.55556
d__Bacteria	k__norank_d__Bacteria	p__Bacillota	c__Bacilli	o__Lactobacillales	f__Streptococcaceae	g__Streptococcus	s__Streptococcus_lutetiensis	OTU13979	715	0.00047	0.7037
d__Bacteria	k__norank_d__Bacteria	p__Bacillota	c__Bacilli	o__Lactobacillales	f__Streptococcaceae	g__Streptococcus	s__Streptococcus_mitis	OTU15046	235	0.00016	0.5
d__Bacteria	k__norank_d__Bacteria	p__Bacillota	c__Bacilli	o__Lactobacillales	f__Streptococcaceae	g__Streptococcus	s__Streptococcus_salivarius_subsp._thermophilus	OTU56	2541	0.00168	0.87037
d__Bacteria	k__norank_d__Bacteria	p__Bacillota	c__Bacilli	o__Lactobacillales	f__Streptococcaceae	g__Streptococcus	s__unclassified_g__Streptococcus	OTU14860	430	0.00028	0.59259
d__Bacteria	k__norank_d__Bacteria	p__Bacillota	c__Bacilli	o__Lactobacillales	f__Streptococcaceae	g__Streptococcus	s__unclassified_g__Streptococcus	OTU669	133	9.0E-5	0.37037
d__Bacteria	k__norank_d__Bacteria	p__Bacillota	c__Bacilli	o__Paenibacillales	f__Paenibacillaceae	g__Cohnella	s__unclassified_g__Cohnella	OTU1143	58	4.0E-5	0.09259
d__Bacteria	k__norank_d__Bacteria	p__Bacillota	c__Bacilli	o__Paenibacillales	f__Paenibacillaceae	g__Paenibacillus	s__Paenibacillus_sp._1105	OTU17244	53	4.0E-5	0.09259
d__Bacteria	k__norank_d__Bacteria	p__Bacillota	c__Bacilli	o__Paenibacillales	f__Paenibacillaceae	g__Paenibacillus	s__metagenome_g__Paenibacillus	OTU15871	53	4.0E-5	0.11111
d__Bacteria	k__norank_d__Bacteria	p__Bacillota	c__Bacilli	o__Staphylococcales	f__Staphylococcaceae	g__Mammaliicoccus	s__unclassified_g__Mammaliicoccus	OTU99	2995	0.00198	0.92593
d__Bacteria	k__norank_d__Bacteria	p__Bacillota	c__Bacilli	o__Thermoactinomycetales	f__Thermoactinomycetaceae	g__Kroppenstedtia	s__unclassified_g__Kroppenstedtia	OTU14438	78	5.0E-5	0.07407
d__Bacteria	k__norank_d__Bacteria	p__Bacillota	c__Bacilli	o__Thermoactinomycetales	f__Thermoactinomycetaceae	g__Kroppenstedtia	s__uncultured_Kroppenstedtia_sp._g__Kroppenstedtia	OTU15748	588	0.00039	0.12963
d__Bacteria	k__norank_d__Bacteria	p__Bacillota	c__Bacilli	o__Thermoactinomycetales	f__Thermoactinomycetaceae	g__Thermoactinomyces	s__Thermoactinomyces_vulgaris	OTU15847	132	9.0E-5	0.09259
d__Bacteria	k__norank_d__Bacteria	p__Bacillota	c__Clostridia	o__Christensenellales	f__Christensenellaceae	g__Christensenellaceae_R-7_group	s__gut_metagenome_g__Christensenellaceae_R-7_group	OTU14207	460	0.0003	0.66667
d__Bacteria	k__norank_d__Bacteria	p__Bacillota	c__Clostridia	o__Christensenellales	f__Christensenellaceae	g__Christensenellaceae_R-7_group	s__gut_metagenome_g__Christensenellaceae_R-7_group	OTU47	589	0.00039	0.72222
d__Bacteria	k__norank_d__Bacteria	p__Bacillota	c__Clostridia	o__Christensenellales	f__Christensenellaceae	g__Christensenellaceae_R-7_group	s__unclassified_g__Christensenellaceae_R-7_group	OTU106	649	0.00043	0.74074
d__Bacteria	k__norank_d__Bacteria	p__Bacillota	c__Clostridia	o__Christensenellales	f__Christensenellaceae	g__Christensenellaceae_R-7_group	s__unclassified_g__Christensenellaceae_R-7_group	OTU14172	569	0.00038	0.74074
d__Bacteria	k__norank_d__Bacteria	p__Bacillota	c__Clostridia	o__Christensenellales	f__Christensenellaceae	g__Christensenellaceae_R-7_group	s__unclassified_g__Christensenellaceae_R-7_group	OTU14403	85	6.0E-5	0.38889
d__Bacteria	k__norank_d__Bacteria	p__Bacillota	c__Clostridia	o__Christensenellales	f__Christensenellaceae	g__Christensenellaceae_R-7_group	s__unclassified_g__Christensenellaceae_R-7_group	OTU1523	71	5.0E-5	0.31481
d__Bacteria	k__norank_d__Bacteria	p__Bacillota	c__Clostridia	o__Christensenellales	f__Christensenellaceae	g__Christensenellaceae_R-7_group	s__unclassified_g__Christensenellaceae_R-7_group	OTU1553	89	6.0E-5	0.37037
d__Bacteria	k__norank_d__Bacteria	p__Bacillota	c__Clostridia	o__Christensenellales	f__Christensenellaceae	g__Christensenellaceae_R-7_group	s__unclassified_g__Christensenellaceae_R-7_group	OTU21	162	0.00011	0.42593
d__Bacteria	k__norank_d__Bacteria	p__Bacillota	c__Clostridia	o__Christensenellales	f__Christensenellaceae	g__Christensenellaceae_R-7_group	s__unclassified_g__Christensenellaceae_R-7_group	OTU3	1321	0.00087	0.77778
d__Bacteria	k__norank_d__Bacteria	p__Bacillota	c__Clostridia	o__Christensenellales	f__Christensenellaceae	g__Christensenellaceae_R-7_group	s__unclassified_g__Christensenellaceae_R-7_group	OTU576	221	0.00015	0.55556
d__Bacteria	k__norank_d__Bacteria	p__Bacillota	c__Clostridia	o__Christensenellales	f__Christensenellaceae	g__Christensenellaceae_R-7_group	s__uncultured_bacterium_g__Christensenellaceae_R-7_group	OTU14388	85	6.0E-5	0.18519
d__Bacteria	k__norank_d__Bacteria	p__Bacillota	c__Clostridia	o__Christensenellales	f__Christensenellaceae	g__Christensenellaceae_R-7_group	s__uncultured_bacterium_g__Christensenellaceae_R-7_group	OTU179	139	9.0E-5	0.5
d__Bacteria	k__norank_d__Bacteria	p__Bacillota	c__Clostridia	o__Christensenellales	f__Christensenellaceae	g__Christensenellaceae_R-7_group	s__uncultured_bacterium_g__Christensenellaceae_R-7_group	OTU845	127	8.0E-5	0.44444
d__Bacteria	k__norank_d__Bacteria	p__Bacillota	c__Clostridia	o__Christensenellales	f__Christensenellaceae	g__Christensenellaceae_R-7_group	s__uncultured_rumen_bacterium_g__Christensenellaceae_R-7_group	OTU1277	349	0.00023	0.62963
d__Bacteria	k__norank_d__Bacteria	p__Bacillota	c__Clostridia	o__Christensenellales	f__Christensenellaceae	g__Christensenellaceae_R-7_group	s__uncultured_rumen_bacterium_g__Christensenellaceae_R-7_group	OTU335	53	4.0E-5	0.12963
d__Bacteria	k__norank_d__Bacteria	p__Bacillota	c__Clostridia	o__Clostridia_UCG-014	f__norank_o__Clostridia_UCG-014	g__norank_o__Clostridia_UCG-014	s__gut_metagenome_o__Clostridia_UCG-014	OTU771	132	9.0E-5	0.33333
d__Bacteria	k__norank_d__Bacteria	p__Bacillota	c__Clostridia	o__Clostridia_UCG-014	f__norank_o__Clostridia_UCG-014	g__norank_o__Clostridia_UCG-014	s__unclassified_g__norank_o__Clostridia_UCG-014	OTU14	115	8.0E-5	0.38889
d__Bacteria	k__norank_d__Bacteria	p__Bacillota	c__Clostridia	o__Clostridia_UCG-014	f__norank_o__Clostridia_UCG-014	g__norank_o__Clostridia_UCG-014	s__unclassified_g__norank_o__Clostridia_UCG-014	OTU14160	155	0.0001	0.40741
d__Bacteria	k__norank_d__Bacteria	p__Bacillota	c__Clostridia	o__Clostridia_UCG-014	f__norank_o__Clostridia_UCG-014	g__norank_o__Clostridia_UCG-014	s__unclassified_g__norank_o__Clostridia_UCG-014	OTU1417	165	0.00011	0.46296
d__Bacteria	k__norank_d__Bacteria	p__Bacillota	c__Clostridia	o__Clostridia_UCG-014	f__norank_o__Clostridia_UCG-014	g__norank_o__Clostridia_UCG-014	s__unclassified_g__norank_o__Clostridia_UCG-014	OTU14267	121	8.0E-5	0.33333
d__Bacteria	k__norank_d__Bacteria	p__Bacillota	c__Clostridia	o__Clostridia_UCG-014	f__norank_o__Clostridia_UCG-014	g__norank_o__Clostridia_UCG-014	s__unclassified_g__norank_o__Clostridia_UCG-014	OTU14273	97	6.0E-5	0.25926
d__Bacteria	k__norank_d__Bacteria	p__Bacillota	c__Clostridia	o__Clostridia_UCG-014	f__norank_o__Clostridia_UCG-014	g__norank_o__Clostridia_UCG-014	s__unclassified_g__norank_o__Clostridia_UCG-014	OTU14489	172	0.00011	0.46296
d__Bacteria	k__norank_d__Bacteria	p__Bacillota	c__Clostridia	o__Clostridia_UCG-014	f__norank_o__Clostridia_UCG-014	g__norank_o__Clostridia_UCG-014	s__unclassified_g__norank_o__Clostridia_UCG-014	OTU152	422	0.00028	0.48148
d__Bacteria	k__norank_d__Bacteria	p__Bacillota	c__Clostridia	o__Clostridia_UCG-014	f__norank_o__Clostridia_UCG-014	g__norank_o__Clostridia_UCG-014	s__unclassified_g__norank_o__Clostridia_UCG-014	OTU203	522	0.00034	0.62963
d__Bacteria	k__norank_d__Bacteria	p__Bacillota	c__Clostridia	o__Clostridia_UCG-014	f__norank_o__Clostridia_UCG-014	g__norank_o__Clostridia_UCG-014	s__unclassified_g__norank_o__Clostridia_UCG-014	OTU210	145	0.0001	0.33333
d__Bacteria	k__norank_d__Bacteria	p__Bacillota	c__Clostridia	o__Clostridia_UCG-014	f__norank_o__Clostridia_UCG-014	g__norank_o__Clostridia_UCG-014	s__unclassified_g__norank_o__Clostridia_UCG-014	OTU221	642	0.00042	0.55556
d__Bacteria	k__norank_d__Bacteria	p__Bacillota	c__Clostridia	o__Clostridia_UCG-014	f__norank_o__Clostridia_UCG-014	g__norank_o__Clostridia_UCG-014	s__unclassified_g__norank_o__Clostridia_UCG-014	OTU284	219	0.00014	0.55556
d__Bacteria	k__norank_d__Bacteria	p__Bacillota	c__Clostridia	o__Clostridia_UCG-014	f__norank_o__Clostridia_UCG-014	g__norank_o__Clostridia_UCG-014	s__unclassified_g__norank_o__Clostridia_UCG-014	OTU301	388	0.00026	0.62963
d__Bacteria	k__norank_d__Bacteria	p__Bacillota	c__Clostridia	o__Clostridia_UCG-014	f__norank_o__Clostridia_UCG-014	g__norank_o__Clostridia_UCG-014	s__unclassified_g__norank_o__Clostridia_UCG-014	OTU842	284	0.00019	0.37037
d__Bacteria	k__norank_d__Bacteria	p__Bacillota	c__Clostridia	o__Clostridia_UCG-014	f__norank_o__Clostridia_UCG-014	g__norank_o__Clostridia_UCG-014	s__unclassified_g__norank_o__Clostridia_UCG-014	OTU86	315	0.00021	0.42593
d__Bacteria	k__norank_d__Bacteria	p__Bacillota	c__Clostridia	o__Clostridia_UCG-014	f__norank_o__Clostridia_UCG-014	g__norank_o__Clostridia_UCG-014	s__unclassified_g__norank_o__Clostridia_UCG-014	OTU861	119	8.0E-5	0.38889
d__Bacteria	k__norank_d__Bacteria	p__Bacillota	c__Clostridia	o__Clostridia_UCG-014	f__norank_o__Clostridia_UCG-014	g__norank_o__Clostridia_UCG-014	s__unclassified_g__norank_o__Clostridia_UCG-014	OTU905	198	0.00013	0.40741
d__Bacteria	k__norank_d__Bacteria	p__Bacillota	c__Clostridia	o__Clostridia_UCG-014	f__norank_o__Clostridia_UCG-014	g__norank_o__Clostridia_UCG-014	s__uncultured_bacterium_o__Clostridia_UCG-014	OTU1405	185	0.00012	0.44444
d__Bacteria	k__norank_d__Bacteria	p__Bacillota	c__Clostridia	o__Clostridia_UCG-014	f__norank_o__Clostridia_UCG-014	g__norank_o__Clostridia_UCG-014	s__uncultured_bacterium_o__Clostridia_UCG-014	OTU14145	243	0.00016	0.5
d__Bacteria	k__norank_d__Bacteria	p__Bacillota	c__Clostridia	o__Clostridia_UCG-014	f__norank_o__Clostridia_UCG-014	g__norank_o__Clostridia_UCG-014	s__uncultured_bacterium_o__Clostridia_UCG-014	OTU14147	175	0.00012	0.31481
d__Bacteria	k__norank_d__Bacteria	p__Bacillota	c__Clostridia	o__Clostridia_UCG-014	f__norank_o__Clostridia_UCG-014	g__norank_o__Clostridia_UCG-014	s__uncultured_bacterium_o__Clostridia_UCG-014	OTU14453	287	0.00019	0.53704
d__Bacteria	k__norank_d__Bacteria	p__Bacillota	c__Clostridia	o__Clostridia_UCG-014	f__norank_o__Clostridia_UCG-014	g__norank_o__Clostridia_UCG-014	s__uncultured_bacterium_o__Clostridia_UCG-014	OTU14765	75	5.0E-5	0.14815
d__Bacteria	k__norank_d__Bacteria	p__Bacillota	c__Clostridia	o__Clostridia_UCG-014	f__norank_o__Clostridia_UCG-014	g__norank_o__Clostridia_UCG-014	s__uncultured_bacterium_o__Clostridia_UCG-014	OTU1506	137	9.0E-5	0.24074
d__Bacteria	k__norank_d__Bacteria	p__Bacillota	c__Clostridia	o__Clostridia_UCG-014	f__norank_o__Clostridia_UCG-014	g__norank_o__Clostridia_UCG-014	s__uncultured_bacterium_o__Clostridia_UCG-014	OTU166	742	0.00049	0.68519
d__Bacteria	k__norank_d__Bacteria	p__Bacillota	c__Clostridia	o__Clostridia_UCG-014	f__norank_o__Clostridia_UCG-014	g__norank_o__Clostridia_UCG-014	s__uncultured_bacterium_o__Clostridia_UCG-014	OTU191	844	0.00056	0.7037
d__Bacteria	k__norank_d__Bacteria	p__Bacillota	c__Clostridia	o__Clostridia_UCG-014	f__norank_o__Clostridia_UCG-014	g__norank_o__Clostridia_UCG-014	s__uncultured_bacterium_o__Clostridia_UCG-014	OTU2181	66	4.0E-5	0.24074
d__Bacteria	k__norank_d__Bacteria	p__Bacillota	c__Clostridia	o__Clostridia_UCG-014	f__norank_o__Clostridia_UCG-014	g__norank_o__Clostridia_UCG-014	s__uncultured_bacterium_o__Clostridia_UCG-014	OTU22019	75	5.0E-5	0.16667
d__Bacteria	k__norank_d__Bacteria	p__Bacillota	c__Clostridia	o__Clostridia_UCG-014	f__norank_o__Clostridia_UCG-014	g__norank_o__Clostridia_UCG-014	s__uncultured_bacterium_o__Clostridia_UCG-014	OTU22165	320	0.00021	0.53704
d__Bacteria	k__norank_d__Bacteria	p__Bacillota	c__Clostridia	o__Clostridia_UCG-014	f__norank_o__Clostridia_UCG-014	g__norank_o__Clostridia_UCG-014	s__uncultured_bacterium_o__Clostridia_UCG-014	OTU22172	244	0.00016	0.44444
d__Bacteria	k__norank_d__Bacteria	p__Bacillota	c__Clostridia	o__Clostridia_UCG-014	f__norank_o__Clostridia_UCG-014	g__norank_o__Clostridia_UCG-014	s__uncultured_bacterium_o__Clostridia_UCG-014	OTU22224	64	4.0E-5	0.07407
d__Bacteria	k__norank_d__Bacteria	p__Bacillota	c__Clostridia	o__Clostridia_UCG-014	f__norank_o__Clostridia_UCG-014	g__norank_o__Clostridia_UCG-014	s__uncultured_organism_o__Clostridia_UCG-014	OTU16	537	0.00035	0.62963
d__Bacteria	k__norank_d__Bacteria	p__Bacillota	c__Clostridia	o__Clostridia_UCG-014	f__norank_o__Clostridia_UCG-014	g__norank_o__Clostridia_UCG-014	s__uncultured_rumen_bacterium_o__Clostridia_UCG-014	OTU14595	421	0.00028	0.5
d__Bacteria	k__norank_d__Bacteria	p__Bacillota	c__Clostridia	o__Clostridia_UCG-014	f__norank_o__Clostridia_UCG-014	g__norank_o__Clostridia_UCG-014	s__uncultured_rumen_bacterium_o__Clostridia_UCG-014	OTU1774	102	7.0E-5	0.18519
d__Bacteria	k__norank_d__Bacteria	p__Bacillota	c__Clostridia	o__Clostridia_UCG-014	f__norank_o__Clostridia_UCG-014	g__norank_o__Clostridia_UCG-014	s__uncultured_rumen_bacterium_o__Clostridia_UCG-014	OTU384	386	0.00025	0.48148
d__Bacteria	k__norank_d__Bacteria	p__Bacillota	c__Clostridia	o__Clostridia_UCG-014	f__norank_o__Clostridia_UCG-014	g__norank_o__Clostridia_UCG-014	s__unidentified_o__Clostridia_UCG-014	OTU14496	120	8.0E-5	0.27778
d__Bacteria	k__norank_d__Bacteria	p__Bacillota	c__Clostridia	o__Clostridia_UCG-014	f__norank_o__Clostridia_UCG-014	g__norank_o__Clostridia_UCG-014	s__unidentified_o__Clostridia_UCG-014	OTU887	166	0.00011	0.2037
d__Bacteria	k__norank_d__Bacteria	p__Bacillota	c__Clostridia	o__Clostridia_UCG-014	f__norank_o__Clostridia_UCG-014	g__norank_o__Clostridia_UCG-014	s__unidentified_rumen_bacterium_JW32	OTU44	282	0.00019	0.61111
d__Bacteria	k__norank_d__Bacteria	p__Bacillota	c__Clostridia	o__Clostridia_vadinBB60_group	f__norank_o__Clostridia_vadinBB60_group	g__norank_o__Clostridia_vadinBB60_group	s__unclassified_g__norank_o__Clostridia_vadinBB60_group	OTU1268	137	9.0E-5	0.22222
d__Bacteria	k__norank_d__Bacteria	p__Bacillota	c__Clostridia	o__Clostridia_vadinBB60_group	f__norank_o__Clostridia_vadinBB60_group	g__norank_o__Clostridia_vadinBB60_group	s__unclassified_g__norank_o__Clostridia_vadinBB60_group	OTU14261	405	0.00027	0.61111
d__Bacteria	k__norank_d__Bacteria	p__Bacillota	c__Clostridia	o__Clostridia_vadinBB60_group	f__norank_o__Clostridia_vadinBB60_group	g__norank_o__Clostridia_vadinBB60_group	s__unclassified_g__norank_o__Clostridia_vadinBB60_group	OTU14262	198	0.00013	0.31481
d__Bacteria	k__norank_d__Bacteria	p__Bacillota	c__Clostridia	o__Clostridia_vadinBB60_group	f__norank_o__Clostridia_vadinBB60_group	g__norank_o__Clostridia_vadinBB60_group	s__unclassified_g__norank_o__Clostridia_vadinBB60_group	OTU14424	168	0.00011	0.38889
d__Bacteria	k__norank_d__Bacteria	p__Bacillota	c__Clostridia	o__Clostridia_vadinBB60_group	f__norank_o__Clostridia_vadinBB60_group	g__norank_o__Clostridia_vadinBB60_group	s__unclassified_g__norank_o__Clostridia_vadinBB60_group	OTU50	70	5.0E-5	0.22222
d__Bacteria	k__norank_d__Bacteria	p__Bacillota	c__Clostridia	o__Clostridia_vadinBB60_group	f__norank_o__Clostridia_vadinBB60_group	g__norank_o__Clostridia_vadinBB60_group	s__uncultured_Clostridia_bacterium_o__Clostridia_vadinBB60_group	OTU272	372	0.00025	0.64815
d__Bacteria	k__norank_d__Bacteria	p__Bacillota	c__Clostridia	o__Clostridia_vadinBB60_group	f__norank_o__Clostridia_vadinBB60_group	g__norank_o__Clostridia_vadinBB60_group	s__uncultured_Firmicutes_bacterium_o__Clostridia_vadinBB60_group	OTU865	228	0.00015	0.40741
d__Bacteria	k__norank_d__Bacteria	p__Bacillota	c__Clostridia	o__Clostridia_vadinBB60_group	f__norank_o__Clostridia_vadinBB60_group	g__norank_o__Clostridia_vadinBB60_group	s__uncultured_bacterium_o__Clostridia_vadinBB60_group	OTU1548	565	0.00037	0.55556
d__Bacteria	k__norank_d__Bacteria	p__Bacillota	c__Clostridia	o__Clostridia_vadinBB60_group	f__norank_o__Clostridia_vadinBB60_group	g__norank_o__Clostridia_vadinBB60_group	s__uncultured_bacterium_o__Clostridia_vadinBB60_group	OTU1556	131	9.0E-5	0.27778
d__Bacteria	k__norank_d__Bacteria	p__Bacillota	c__Clostridia	o__Clostridia_vadinBB60_group	f__norank_o__Clostridia_vadinBB60_group	g__norank_o__Clostridia_vadinBB60_group	s__uncultured_bacterium_o__Clostridia_vadinBB60_group	OTU204	575	0.00038	0.57407
d__Bacteria	k__norank_d__Bacteria	p__Bacillota	c__Clostridia	o__Clostridia_vadinBB60_group	f__norank_o__Clostridia_vadinBB60_group	g__norank_o__Clostridia_vadinBB60_group	s__uncultured_bacterium_o__Clostridia_vadinBB60_group	OTU2083	105	7.0E-5	0.27778
d__Bacteria	k__norank_d__Bacteria	p__Bacillota	c__Clostridia	o__Clostridia_vadinBB60_group	f__norank_o__Clostridia_vadinBB60_group	g__norank_o__Clostridia_vadinBB60_group	s__uncultured_bacterium_o__Clostridia_vadinBB60_group	OTU263	467	0.00031	0.55556
d__Bacteria	k__norank_d__Bacteria	p__Bacillota	c__Clostridia	o__Clostridia_vadinBB60_group	f__norank_o__Clostridia_vadinBB60_group	g__norank_o__Clostridia_vadinBB60_group	s__uncultured_organism_o__Clostridia_vadinBB60_group	OTU58	382	0.00025	0.59259
d__Bacteria	k__norank_d__Bacteria	p__Bacillota	c__Clostridia	o__Clostridia_vadinBB60_group	f__norank_o__Clostridia_vadinBB60_group	g__norank_o__Clostridia_vadinBB60_group	s__uncultured_organism_o__Clostridia_vadinBB60_group	OTU913	145	0.0001	0.27778
d__Bacteria	k__norank_d__Bacteria	p__Bacillota	c__Clostridia	o__Clostridia_vadinBB60_group	f__norank_o__Clostridia_vadinBB60_group	g__norank_o__Clostridia_vadinBB60_group	s__unidentified_o__Clostridia_vadinBB60_group	OTU1972	78	5.0E-5	0.16667
d__Bacteria	k__norank_d__Bacteria	p__Bacillota	c__Clostridia	o__Clostridia_vadinBB60_group	f__norank_o__Clostridia_vadinBB60_group	g__norank_o__Clostridia_vadinBB60_group	s__unidentified_o__Clostridia_vadinBB60_group	OTU22090	159	0.00011	0.24074
d__Bacteria	k__norank_d__Bacteria	p__Bacillota	c__Clostridia	o__Clostridiales	f__Clostridiaceae	g__Clostridium	s__Clostridium_perfringens_g__Clostridium	OTU366	1228	0.00081	0.85185
d__Bacteria	k__norank_d__Bacteria	p__Bacillota	c__Clostridia	o__Clostridiales	f__Clostridiaceae	g__Clostridium	s__Clostridium_sardiniense	OTU253	191	0.00013	0.33333
d__Bacteria	k__norank_d__Bacteria	p__Bacillota	c__Clostridia	o__Clostridiales	f__Clostridiaceae	g__Clostridium	s__Clostridium_sp._ND2	OTU15649	155	0.0001	0.05556
d__Bacteria	k__norank_d__Bacteria	p__Bacillota	c__Clostridia	o__Clostridiales	f__Clostridiaceae	g__Clostridium	s__Clostridium_sp._enrichment_culture_clone_DhR^2/LM-G01	OTU15307	490	0.00032	0.12963
d__Bacteria	k__norank_d__Bacteria	p__Bacillota	c__Clostridia	o__Clostridiales	f__Clostridiaceae	g__Clostridium	s__Clostridium_subterminale	OTU15201	112	7.0E-5	0.14815
d__Bacteria	k__norank_d__Bacteria	p__Bacillota	c__Clostridia	o__Clostridiales	f__Clostridiaceae	g__Clostridium	s__metagenome_g__Clostridium	OTU455	1911	0.00126	0.83333
d__Bacteria	k__norank_d__Bacteria	p__Bacillota	c__Clostridia	o__Clostridiales	f__Clostridiaceae	g__Clostridium	s__unclassified_g__Clostridium	OTU10962	335	0.00022	0.37037
d__Bacteria	k__norank_d__Bacteria	p__Bacillota	c__Clostridia	o__Clostridiales	f__Clostridiaceae	g__Clostridium	s__unclassified_g__Clostridium	OTU16125	245	0.00016	0.42593
d__Bacteria	k__norank_d__Bacteria	p__Bacillota	c__Clostridia	o__Clostridiales	f__Clostridiaceae	g__Clostridium	s__unclassified_g__Clostridium	OTU1808	251	0.00017	0.22222
d__Bacteria	k__norank_d__Bacteria	p__Bacillota	c__Clostridia	o__Clostridiales	f__Clostridiaceae	g__Clostridium	s__unclassified_g__Clostridium	OTU21769	386	0.00025	0.59259
d__Bacteria	k__norank_d__Bacteria	p__Bacillota	c__Clostridia	o__Clostridiales	f__Clostridiaceae	g__Clostridium	s__unclassified_g__Clostridium	OTU75	3204	0.00212	0.83333
d__Bacteria	k__norank_d__Bacteria	p__Bacillota	c__Clostridia	o__Clostridiales	f__Clostridiaceae	g__Sarcina	s__uncultured_bacterium_g__Sarcina	OTU26	1102	0.00073	0.68519
d__Bacteria	k__norank_d__Bacteria	p__Bacillota	c__Clostridia	o__Lachnospirales	f__Defluviitaleaceae	g__Defluviitaleaceae_UCG-011	s__uncultured_bacterium_g__Defluviitaleaceae_UCG-011	OTU1504	79	5.0E-5	0.14815
d__Bacteria	k__norank_d__Bacteria	p__Bacillota	c__Clostridia	o__Lachnospirales	f__Lachnospiraceae	g__Agathobacter	s__Eubacterium_ramulus	OTU1410	107	7.0E-5	0.25926
d__Bacteria	k__norank_d__Bacteria	p__Bacillota	c__Clostridia	o__Lachnospirales	f__Lachnospiraceae	g__Agathobacter	s__[Eubacterium]_rectale_ATCC_33656	OTU63	1340	0.00089	0.81481
d__Bacteria	k__norank_d__Bacteria	p__Bacillota	c__Clostridia	o__Lachnospirales	f__Lachnospiraceae	g__Anaerobutyricum	s__[Eubacterium]_hallii_g__Anaerobutyricum	OTU14099	927	0.00061	0.77778
d__Bacteria	k__norank_d__Bacteria	p__Bacillota	c__Clostridia	o__Lachnospirales	f__Lachnospiraceae	g__Anaerobutyricum	s__[Eubacterium]_hallii_g__Anaerobutyricum	OTU727	568	0.00038	0.77778
d__Bacteria	k__norank_d__Bacteria	p__Bacillota	c__Clostridia	o__Lachnospirales	f__Lachnospiraceae	g__Anaerostipes	s__Anaerostipes_hadrus_g__Anaerostipes	OTU188	1339	0.00088	0.83333
d__Bacteria	k__norank_d__Bacteria	p__Bacillota	c__Clostridia	o__Lachnospirales	f__Lachnospiraceae	g__Blautia	s__Blautia_sp._GD9	OTU14060	136	9.0E-5	0.46296
d__Bacteria	k__norank_d__Bacteria	p__Bacillota	c__Clostridia	o__Lachnospirales	f__Lachnospiraceae	g__Blautia	s__Blautia_sp._GD9	OTU14187	488	0.00032	0.64815
d__Bacteria	k__norank_d__Bacteria	p__Bacillota	c__Clostridia	o__Lachnospirales	f__Lachnospiraceae	g__Blautia	s__Blautia_sp._GD9	OTU14487	125	8.0E-5	0.44444
d__Bacteria	k__norank_d__Bacteria	p__Bacillota	c__Clostridia	o__Lachnospirales	f__Lachnospiraceae	g__Blautia	s__Blautia_sp._Marseille-P2398	OTU14626	392	0.00026	0.59259
d__Bacteria	k__norank_d__Bacteria	p__Bacillota	c__Clostridia	o__Lachnospirales	f__Lachnospiraceae	g__Blautia	s__human_gut_metagenome_g__Blautia	OTU22562	349	0.00023	0.59259
d__Bacteria	k__norank_d__Bacteria	p__Bacillota	c__Clostridia	o__Lachnospirales	f__Lachnospiraceae	g__Blautia	s__metagenome_g__Blautia	OTU57	596	0.00039	0.7037
d__Bacteria	k__norank_d__Bacteria	p__Bacillota	c__Clostridia	o__Lachnospirales	f__Lachnospiraceae	g__Blautia	s__unclassified_g__Blautia	OTU1024	140	9.0E-5	0.37037
d__Bacteria	k__norank_d__Bacteria	p__Bacillota	c__Clostridia	o__Lachnospirales	f__Lachnospiraceae	g__Blautia	s__unclassified_g__Blautia	OTU1108	307	0.0002	0.53704
d__Bacteria	k__norank_d__Bacteria	p__Bacillota	c__Clostridia	o__Lachnospirales	f__Lachnospiraceae	g__Blautia	s__unclassified_g__Blautia	OTU1115	138	9.0E-5	0.31481
d__Bacteria	k__norank_d__Bacteria	p__Bacillota	c__Clostridia	o__Lachnospirales	f__Lachnospiraceae	g__Blautia	s__unclassified_g__Blautia	OTU14237	717	0.00047	0.77778
d__Bacteria	k__norank_d__Bacteria	p__Bacillota	c__Clostridia	o__Lachnospirales	f__Lachnospiraceae	g__Blautia	s__unclassified_g__Blautia	OTU14609	532	0.00035	0.75926
d__Bacteria	k__norank_d__Bacteria	p__Bacillota	c__Clostridia	o__Lachnospirales	f__Lachnospiraceae	g__Blautia	s__unclassified_g__Blautia	OTU189	2334	0.00154	0.83333
d__Bacteria	k__norank_d__Bacteria	p__Bacillota	c__Clostridia	o__Lachnospirales	f__Lachnospiraceae	g__Blautia	s__unclassified_g__Blautia	OTU280	643	0.00042	0.66667
d__Bacteria	k__norank_d__Bacteria	p__Bacillota	c__Clostridia	o__Lachnospirales	f__Lachnospiraceae	g__Butyribacter	s__unclassified_g__Butyribacter	OTU14175	120	8.0E-5	0.37037
d__Bacteria	k__norank_d__Bacteria	p__Bacillota	c__Clostridia	o__Lachnospirales	f__Lachnospiraceae	g__Butyrivibrio	s__Butyrivibrio_fibrisolvens_g__Butyrivibrio	OTU1605	58	4.0E-5	0.11111
d__Bacteria	k__norank_d__Bacteria	p__Bacillota	c__Clostridia	o__Lachnospirales	f__Lachnospiraceae	g__Butyrivibrio	s__unclassified_g__Butyrivibrio	OTU14558	75	5.0E-5	0.14815
d__Bacteria	k__norank_d__Bacteria	p__Bacillota	c__Clostridia	o__Lachnospirales	f__Lachnospiraceae	g__Butyrivibrio	s__unclassified_g__Butyrivibrio	OTU33	77	5.0E-5	0.22222
d__Bacteria	k__norank_d__Bacteria	p__Bacillota	c__Clostridia	o__Lachnospirales	f__Lachnospiraceae	g__Butyrivibrio	s__unclassified_g__Butyrivibrio	OTU862	144	0.0001	0.2963
d__Bacteria	k__norank_d__Bacteria	p__Bacillota	c__Clostridia	o__Lachnospirales	f__Lachnospiraceae	g__CAG-56	s__uncultured_bacterium_g__CAG-56	OTU874	485	0.00032	0.53704
d__Bacteria	k__norank_d__Bacteria	p__Bacillota	c__Clostridia	o__Lachnospirales	f__Lachnospiraceae	g__CHKCI001	s__uncultured_bacterium_g__CHKCI001	OTU14488	922	0.00061	0.74074
d__Bacteria	k__norank_d__Bacteria	p__Bacillota	c__Clostridia	o__Lachnospirales	f__Lachnospiraceae	g__Coprococcus	s__metagenome_g__Coprococcus	OTU22546	238	0.00016	0.53704
d__Bacteria	k__norank_d__Bacteria	p__Bacillota	c__Clostridia	o__Lachnospirales	f__Lachnospiraceae	g__Coprococcus	s__unclassified_g__Coprococcus	OTU70	1067	0.0007	0.66667
d__Bacteria	k__norank_d__Bacteria	p__Bacillota	c__Clostridia	o__Lachnospirales	f__Lachnospiraceae	g__Coprococcus	s__uncultured_organism_g__Coprococcus	OTU276	981	0.00065	0.72222
d__Bacteria	k__norank_d__Bacteria	p__Bacillota	c__Clostridia	o__Lachnospirales	f__Lachnospiraceae	g__Coprococcus	s__unidentified_g__Coprococcus	OTU14269	489	0.00032	0.51852
d__Bacteria	k__norank_d__Bacteria	p__Bacillota	c__Clostridia	o__Lachnospirales	f__Lachnospiraceae	g__Dorea	s__Dorea_formicigenerans_ATCC_27755	OTU14081	109	7.0E-5	0.27778
d__Bacteria	k__norank_d__Bacteria	p__Bacillota	c__Clostridia	o__Lachnospirales	f__Lachnospiraceae	g__Dorea	s__uncultured_bacterium_g__Dorea	OTU14215	2086	0.00138	0.87037
d__Bacteria	k__norank_d__Bacteria	p__Bacillota	c__Clostridia	o__Lachnospirales	f__Lachnospiraceae	g__Eisenbergiella	s__unclassified_g__Eisenbergiella	OTU760	122	8.0E-5	0.42593
d__Bacteria	k__norank_d__Bacteria	p__Bacillota	c__Clostridia	o__Lachnospirales	f__Lachnospiraceae	g__Eisenbergiella	s__uncultured_bacterium_g__Eisenbergiella	OTU1166	100	7.0E-5	0.42593
d__Bacteria	k__norank_d__Bacteria	p__Bacillota	c__Clostridia	o__Lachnospirales	f__Lachnospiraceae	g__Enterocloster	s__[Clostridium]_bolteae	OTU74	249	0.00016	0.33333
d__Bacteria	k__norank_d__Bacteria	p__Bacillota	c__Clostridia	o__Lachnospirales	f__Lachnospiraceae	g__Enterocloster	s__unclassified_g__Enterocloster	OTU286	46	3.0E-5	0.14815
d__Bacteria	k__norank_d__Bacteria	p__Bacillota	c__Clostridia	o__Lachnospirales	f__Lachnospiraceae	g__Enterocloster	s__uncultured_bacterium_g__Enterocloster	OTU1286	101	7.0E-5	0.16667
d__Bacteria	k__norank_d__Bacteria	p__Bacillota	c__Clostridia	o__Lachnospirales	f__Lachnospiraceae	g__Enterocloster	s__uncultured_bacterium_g__Enterocloster	OTU14587	865	0.00057	0.64815
d__Bacteria	k__norank_d__Bacteria	p__Bacillota	c__Clostridia	o__Lachnospirales	f__Lachnospiraceae	g__Extibacter	s__Eubacterium_sp._Marseille-P3202	OTU323	916	0.00061	0.72222
d__Bacteria	k__norank_d__Bacteria	p__Bacillota	c__Clostridia	o__Lachnospirales	f__Lachnospiraceae	g__Extibacter	s__Mordavella_sp._Marseille-P3756	OTU1546	287	0.00019	0.46296
d__Bacteria	k__norank_d__Bacteria	p__Bacillota	c__Clostridia	o__Lachnospirales	f__Lachnospiraceae	g__Extibacter	s__unclassified_g__Extibacter	OTU229	313	0.00021	0.44444
d__Bacteria	k__norank_d__Bacteria	p__Bacillota	c__Clostridia	o__Lachnospirales	f__Lachnospiraceae	g__Extibacter	s__unclassified_g__Extibacter	OTU258	468	0.00031	0.55556
d__Bacteria	k__norank_d__Bacteria	p__Bacillota	c__Clostridia	o__Lachnospirales	f__Lachnospiraceae	g__Extibacter	s__uncultured_organism_g__Extibacter	OTU14417	187	0.00012	0.31481
d__Bacteria	k__norank_d__Bacteria	p__Bacillota	c__Clostridia	o__Lachnospirales	f__Lachnospiraceae	g__Faecalimonas	s__uncultured_organism_g__Faecalimonas	OTU14618	290	0.00019	0.51852
d__Bacteria	k__norank_d__Bacteria	p__Bacillota	c__Clostridia	o__Lachnospirales	f__Lachnospiraceae	g__Frisingicoccus	s__uncultured_bacterium_g__Frisingicoccus	OTU830	112	7.0E-5	0.2963
d__Bacteria	k__norank_d__Bacteria	p__Bacillota	c__Clostridia	o__Lachnospirales	f__Lachnospiraceae	g__Fusicatenibacter	s__uncultured_organism_g__Fusicatenibacter	OTU163	2845	0.00188	0.87037
d__Bacteria	k__norank_d__Bacteria	p__Bacillota	c__Clostridia	o__Lachnospirales	f__Lachnospiraceae	g__GCA-900066575	s__uncultured_bacterium_g__GCA-900066575	OTU14278	84	6.0E-5	0.09259
d__Bacteria	k__norank_d__Bacteria	p__Bacillota	c__Clostridia	o__Lachnospirales	f__Lachnospiraceae	g__GCA-900066575	s__uncultured_bacterium_g__GCA-900066575	OTU14560	89	6.0E-5	0.18519
d__Bacteria	k__norank_d__Bacteria	p__Bacillota	c__Clostridia	o__Lachnospirales	f__Lachnospiraceae	g__GCA-900066575	s__uncultured_bacterium_g__GCA-900066575	OTU14604	742	0.00049	0.68519
d__Bacteria	k__norank_d__Bacteria	p__Bacillota	c__Clostridia	o__Lachnospirales	f__Lachnospiraceae	g__GCA-900066575	s__uncultured_organism_g__GCA-900066575	OTU1032	72	5.0E-5	0.22222
d__Bacteria	k__norank_d__Bacteria	p__Bacillota	c__Clostridia	o__Lachnospirales	f__Lachnospiraceae	g__Lachnoclostridium	s__Clostridium_sp._cTPY-12	OTU14095	114	8.0E-5	0.24074
d__Bacteria	k__norank_d__Bacteria	p__Bacillota	c__Clostridia	o__Lachnospirales	f__Lachnospiraceae	g__Lachnoclostridium	s__[Clostridium]_algidixylanolyticum	OTU11025	109	7.0E-5	0.11111
d__Bacteria	k__norank_d__Bacteria	p__Bacillota	c__Clostridia	o__Lachnospirales	f__Lachnospiraceae	g__Lachnoclostridium	s__unclassified_g__Lachnoclostridium	OTU14219	136	9.0E-5	0.16667
d__Bacteria	k__norank_d__Bacteria	p__Bacillota	c__Clostridia	o__Lachnospirales	f__Lachnospiraceae	g__Lachnoclostridium	s__unclassified_g__Lachnoclostridium	OTU15289	69	5.0E-5	0.09259
d__Bacteria	k__norank_d__Bacteria	p__Bacillota	c__Clostridia	o__Lachnospirales	f__Lachnospiraceae	g__Lachnoclostridium	s__unclassified_g__Lachnoclostridium	OTU21811	104	7.0E-5	0.14815
d__Bacteria	k__norank_d__Bacteria	p__Bacillota	c__Clostridia	o__Lachnospirales	f__Lachnospiraceae	g__Lachnoclostridium	s__unclassified_g__Lachnoclostridium	OTU22009	54	4.0E-5	0.09259
d__Bacteria	k__norank_d__Bacteria	p__Bacillota	c__Clostridia	o__Lachnospirales	f__Lachnospiraceae	g__Lachnoclostridium	s__uncultured_organism_g__Lachnoclostridium	OTU134	1164	0.00077	0.61111
d__Bacteria	k__norank_d__Bacteria	p__Bacillota	c__Clostridia	o__Lachnospirales	f__Lachnospiraceae	g__Lachnospira	s__gut_metagenome_g__Lachnospira	OTU87	568	0.00038	0.61111
d__Bacteria	k__norank_d__Bacteria	p__Bacillota	c__Clostridia	o__Lachnospirales	f__Lachnospiraceae	g__Lachnospira	s__uncultured_bacterium_g__Lachnospira	OTU13781	178	0.00012	0.2037
d__Bacteria	k__norank_d__Bacteria	p__Bacillota	c__Clostridia	o__Lachnospirales	f__Lachnospiraceae	g__Lachnospira	s__uncultured_bacterium_g__Lachnospira	OTU14191	1435	0.00095	0.74074
d__Bacteria	k__norank_d__Bacteria	p__Bacillota	c__Clostridia	o__Lachnospirales	f__Lachnospiraceae	g__Lachnospiraceae_AC2044_group	s__uncultured_bacterium_g__Lachnospiraceae_AC2044_group	OTU126	146	0.0001	0.2963
d__Bacteria	k__norank_d__Bacteria	p__Bacillota	c__Clostridia	o__Lachnospirales	f__Lachnospiraceae	g__Lachnospiraceae_FCS020_group	s__uncultured_bacterium_g__Lachnospiraceae_FCS020_group	OTU14234	76	5.0E-5	0.16667
d__Bacteria	k__norank_d__Bacteria	p__Bacillota	c__Clostridia	o__Lachnospirales	f__Lachnospiraceae	g__Lachnospiraceae_ND3007_group	s__metagenome_g__Lachnospiraceae_ND3007_group	OTU1223	672	0.00044	0.55556
d__Bacteria	k__norank_d__Bacteria	p__Bacillota	c__Clostridia	o__Lachnospirales	f__Lachnospiraceae	g__Lachnospiraceae_ND3007_group	s__uncultured_Lachnospiraceae_bacterium_g__Lachnospiraceae_ND3007_group	OTU2139	136	9.0E-5	0.14815
d__Bacteria	k__norank_d__Bacteria	p__Bacillota	c__Clostridia	o__Lachnospirales	f__Lachnospiraceae	g__Lachnospiraceae_NK3A20_group	s__unclassified_g__Lachnospiraceae_NK3A20_group	OTU22360	51	3.0E-5	0.07407
d__Bacteria	k__norank_d__Bacteria	p__Bacillota	c__Clostridia	o__Lachnospirales	f__Lachnospiraceae	g__Lachnospiraceae_NK3A20_group	s__unclassified_g__Lachnospiraceae_NK3A20_group	OTU298	1286	0.00085	0.81481
d__Bacteria	k__norank_d__Bacteria	p__Bacillota	c__Clostridia	o__Lachnospirales	f__Lachnospiraceae	g__Lachnospiraceae_NK3A20_group	s__unclassified_g__Lachnospiraceae_NK3A20_group	OTU454	96	6.0E-5	0.22222
d__Bacteria	k__norank_d__Bacteria	p__Bacillota	c__Clostridia	o__Lachnospirales	f__Lachnospiraceae	g__Lachnospiraceae_NK3A20_group	s__uncultured_rumen_bacterium_g__Lachnospiraceae_NK3A20_group	OTU14106	122	8.0E-5	0.16667
d__Bacteria	k__norank_d__Bacteria	p__Bacillota	c__Clostridia	o__Lachnospirales	f__Lachnospiraceae	g__Lachnospiraceae_NK4A136_group	s__Blautia_coccoides_g__Lachnospiraceae_NK4A136_group	OTU14565	273	0.00018	0.38889
d__Bacteria	k__norank_d__Bacteria	p__Bacillota	c__Clostridia	o__Lachnospirales	f__Lachnospiraceae	g__Lachnospiraceae_NK4A136_group	s__Lachnospiraceae_bacterium_10-1	OTU860	140	9.0E-5	0.22222
d__Bacteria	k__norank_d__Bacteria	p__Bacillota	c__Clostridia	o__Lachnospirales	f__Lachnospiraceae	g__Lachnospiraceae_NK4A136_group	s__Lachnospiraceae_bacterium_GAM79	OTU251	1017	0.00067	0.72222
d__Bacteria	k__norank_d__Bacteria	p__Bacillota	c__Clostridia	o__Lachnospirales	f__Lachnospiraceae	g__Lachnospiraceae_NK4A136_group	s__Trichinella_pseudospiralis_g__Lachnospiraceae_NK4A136_group	OTU22409	68	4.0E-5	0.18519
d__Bacteria	k__norank_d__Bacteria	p__Bacillota	c__Clostridia	o__Lachnospirales	f__Lachnospiraceae	g__Lachnospiraceae_NK4A136_group	s__gut_metagenome_g__Lachnospiraceae_NK4A136_group	OTU1750	54	4.0E-5	0.16667
d__Bacteria	k__norank_d__Bacteria	p__Bacillota	c__Clostridia	o__Lachnospirales	f__Lachnospiraceae	g__Lachnospiraceae_NK4A136_group	s__unclassified_g__Lachnospiraceae_NK4A136_group	OTU1508	1381	0.00091	0.72222
d__Bacteria	k__norank_d__Bacteria	p__Bacillota	c__Clostridia	o__Lachnospirales	f__Lachnospiraceae	g__Lachnospiraceae_NK4A136_group	s__unclassified_g__Lachnospiraceae_NK4A136_group	OTU22152	141	9.0E-5	0.2037
d__Bacteria	k__norank_d__Bacteria	p__Bacillota	c__Clostridia	o__Lachnospirales	f__Lachnospiraceae	g__Lachnospiraceae_NK4A136_group	s__unclassified_g__Lachnospiraceae_NK4A136_group	OTU456	136	9.0E-5	0.22222
d__Bacteria	k__norank_d__Bacteria	p__Bacillota	c__Clostridia	o__Lachnospirales	f__Lachnospiraceae	g__Lachnospiraceae_NK4A136_group	s__uncultured_bacterium_g__Lachnospiraceae_NK4A136_group	OTU14140	441	0.00029	0.51852
d__Bacteria	k__norank_d__Bacteria	p__Bacillota	c__Clostridia	o__Lachnospirales	f__Lachnospiraceae	g__Lachnospiraceae_NK4A136_group	s__uncultured_bacterium_g__Lachnospiraceae_NK4A136_group	OTU14208	124	8.0E-5	0.27778
d__Bacteria	k__norank_d__Bacteria	p__Bacillota	c__Clostridia	o__Lachnospirales	f__Lachnospiraceae	g__Lachnospiraceae_NK4A136_group	s__uncultured_bacterium_g__Lachnospiraceae_NK4A136_group	OTU14220	179	0.00012	0.37037
d__Bacteria	k__norank_d__Bacteria	p__Bacillota	c__Clostridia	o__Lachnospirales	f__Lachnospiraceae	g__Lachnospiraceae_NK4A136_group	s__uncultured_bacterium_g__Lachnospiraceae_NK4A136_group	OTU14230	93	6.0E-5	0.25926
d__Bacteria	k__norank_d__Bacteria	p__Bacillota	c__Clostridia	o__Lachnospirales	f__Lachnospiraceae	g__Lachnospiraceae_NK4A136_group	s__uncultured_bacterium_g__Lachnospiraceae_NK4A136_group	OTU1437	116	8.0E-5	0.16667
d__Bacteria	k__norank_d__Bacteria	p__Bacillota	c__Clostridia	o__Lachnospirales	f__Lachnospiraceae	g__Lachnospiraceae_NK4A136_group	s__uncultured_bacterium_g__Lachnospiraceae_NK4A136_group	OTU14484	61	4.0E-5	0.12963
d__Bacteria	k__norank_d__Bacteria	p__Bacillota	c__Clostridia	o__Lachnospirales	f__Lachnospiraceae	g__Lachnospiraceae_NK4A136_group	s__uncultured_bacterium_g__Lachnospiraceae_NK4A136_group	OTU14564	177	0.00012	0.24074
d__Bacteria	k__norank_d__Bacteria	p__Bacillota	c__Clostridia	o__Lachnospirales	f__Lachnospiraceae	g__Lachnospiraceae_NK4A136_group	s__uncultured_bacterium_g__Lachnospiraceae_NK4A136_group	OTU14820	110	7.0E-5	0.22222
d__Bacteria	k__norank_d__Bacteria	p__Bacillota	c__Clostridia	o__Lachnospirales	f__Lachnospiraceae	g__Lachnospiraceae_NK4A136_group	s__uncultured_bacterium_g__Lachnospiraceae_NK4A136_group	OTU22142	792	0.00052	0.7037
d__Bacteria	k__norank_d__Bacteria	p__Bacillota	c__Clostridia	o__Lachnospirales	f__Lachnospiraceae	g__Lachnospiraceae_NK4A136_group	s__uncultured_bacterium_g__Lachnospiraceae_NK4A136_group	OTU297	120	8.0E-5	0.31481
d__Bacteria	k__norank_d__Bacteria	p__Bacillota	c__Clostridia	o__Lachnospirales	f__Lachnospiraceae	g__Lachnospiraceae_NK4A136_group	s__uncultured_organism_g__Lachnospiraceae_NK4A136_group	OTU1649	141	9.0E-5	0.2963
d__Bacteria	k__norank_d__Bacteria	p__Bacillota	c__Clostridia	o__Lachnospirales	f__Lachnospiraceae	g__Lachnospiraceae_NK4A136_group	s__uncultured_organism_g__Lachnospiraceae_NK4A136_group	OTU332	102	7.0E-5	0.2037
d__Bacteria	k__norank_d__Bacteria	p__Bacillota	c__Clostridia	o__Lachnospirales	f__Lachnospiraceae	g__Lachnospiraceae_UCG-003	s__uncultured_bacterium_g__Lachnospiraceae_UCG-003	OTU1313	243	0.00016	0.40741
d__Bacteria	k__norank_d__Bacteria	p__Bacillota	c__Clostridia	o__Lachnospirales	f__Lachnospiraceae	g__Lachnospiraceae_UCG-004	s__uncultured_organism_g__Lachnospiraceae_UCG-004	OTU14200	295	0.00019	0.42593
d__Bacteria	k__norank_d__Bacteria	p__Bacillota	c__Clostridia	o__Lachnospirales	f__Lachnospiraceae	g__Lachnospiraceae_UCG-004	s__uncultured_organism_g__Lachnospiraceae_UCG-004	OTU228	702	0.00046	0.59259
d__Bacteria	k__norank_d__Bacteria	p__Bacillota	c__Clostridia	o__Lachnospirales	f__Lachnospiraceae	g__Lachnospiraceae_UCG-006	s__unclassified_g__Lachnospiraceae_UCG-006	OTU1622	257	0.00017	0.46296
d__Bacteria	k__norank_d__Bacteria	p__Bacillota	c__Clostridia	o__Lachnospirales	f__Lachnospiraceae	g__Lachnospiraceae_XPB1014_group	s__uncultured_bacterium_g__Lachnospiraceae_XPB1014_group	OTU14271	362	0.00024	0.44444
d__Bacteria	k__norank_d__Bacteria	p__Bacillota	c__Clostridia	o__Lachnospirales	f__Lachnospiraceae	g__Marvinbryantia	s__uncultured_bacterium_g__Marvinbryantia	OTU14401	84	6.0E-5	0.11111
d__Bacteria	k__norank_d__Bacteria	p__Bacillota	c__Clostridia	o__Lachnospirales	f__Lachnospiraceae	g__Marvinbryantia	s__uncultured_bacterium_g__Marvinbryantia	OTU14450	212	0.00014	0.31481
d__Bacteria	k__norank_d__Bacteria	p__Bacillota	c__Clostridia	o__Lachnospirales	f__Lachnospiraceae	g__Marvinbryantia	s__uncultured_bacterium_g__Marvinbryantia	OTU14621	165	0.00011	0.31481
d__Bacteria	k__norank_d__Bacteria	p__Bacillota	c__Clostridia	o__Lachnospirales	f__Lachnospiraceae	g__Mediterraneibacter	s__Clostridium_sp._Marseille-P3244	OTU1130	158	0.0001	0.35185
d__Bacteria	k__norank_d__Bacteria	p__Bacillota	c__Clostridia	o__Lachnospirales	f__Lachnospiraceae	g__Mediterraneibacter	s__Clostridium_sp._Marseille-P3244	OTU895	553	0.00037	0.59259
d__Bacteria	k__norank_d__Bacteria	p__Bacillota	c__Clostridia	o__Lachnospirales	f__Lachnospiraceae	g__Mediterraneibacter	s__Ruminococcus_torques_ATCC_27756	OTU348	361	0.00024	0.5
d__Bacteria	k__norank_d__Bacteria	p__Bacillota	c__Clostridia	o__Lachnospirales	f__Lachnospiraceae	g__Mediterraneibacter	s__[Clostridium]_glycyrrhizinilyticum	OTU28	101	7.0E-5	0.2963
d__Bacteria	k__norank_d__Bacteria	p__Bacillota	c__Clostridia	o__Lachnospirales	f__Lachnospiraceae	g__Mediterraneibacter	s__unclassified_g__Mediterraneibacter	OTU1118	150	0.0001	0.35185
d__Bacteria	k__norank_d__Bacteria	p__Bacillota	c__Clostridia	o__Lachnospirales	f__Lachnospiraceae	g__Mediterraneibacter	s__unclassified_g__Mediterraneibacter	OTU135	1683	0.00111	0.7963
d__Bacteria	k__norank_d__Bacteria	p__Bacillota	c__Clostridia	o__Lachnospirales	f__Lachnospiraceae	g__Mediterraneibacter	s__unclassified_g__Mediterraneibacter	OTU96	2206	0.00146	0.7963
d__Bacteria	k__norank_d__Bacteria	p__Bacillota	c__Clostridia	o__Lachnospirales	f__Lachnospiraceae	g__Mediterraneibacter	s__uncultured_Clostridiales_bacterium_g__Mediterraneibacter	OTU12	3753	0.00248	0.85185
d__Bacteria	k__norank_d__Bacteria	p__Bacillota	c__Clostridia	o__Lachnospirales	f__Lachnospiraceae	g__Mediterraneibacter	s__uncultured_Clostridiales_bacterium_g__Mediterraneibacter	OTU13913	172	0.00011	0.37037
d__Bacteria	k__norank_d__Bacteria	p__Bacillota	c__Clostridia	o__Lachnospirales	f__Lachnospiraceae	g__Mediterraneibacter	s__uncultured_Clostridiales_bacterium_g__Mediterraneibacter	OTU222	6187	0.00409	0.87037
d__Bacteria	k__norank_d__Bacteria	p__Bacillota	c__Clostridia	o__Lachnospirales	f__Lachnospiraceae	g__Mediterraneibacter	s__uncultured_Clostridiales_bacterium_g__Mediterraneibacter	OTU246	2150	0.00142	0.7963
d__Bacteria	k__norank_d__Bacteria	p__Bacillota	c__Clostridia	o__Lachnospirales	f__Lachnospiraceae	g__Mediterraneibacter	s__uncultured_organism_g__Mediterraneibacter	OTU792	59	4.0E-5	0.07407
d__Bacteria	k__norank_d__Bacteria	p__Bacillota	c__Clostridia	o__Lachnospirales	f__Lachnospiraceae	g__Moryella	s__uncultured_bacterium_g__Moryella	OTU198	1009	0.00067	0.77778
d__Bacteria	k__norank_d__Bacteria	p__Bacillota	c__Clostridia	o__Lachnospirales	f__Lachnospiraceae	g__Roseburia	s__unclassified_g__Roseburia	OTU1384	114	8.0E-5	0.31481
d__Bacteria	k__norank_d__Bacteria	p__Bacillota	c__Clostridia	o__Lachnospirales	f__Lachnospiraceae	g__Roseburia	s__unclassified_g__Roseburia	OTU14139	539	0.00036	0.62963
d__Bacteria	k__norank_d__Bacteria	p__Bacillota	c__Clostridia	o__Lachnospirales	f__Lachnospiraceae	g__Roseburia	s__unclassified_g__Roseburia	OTU22074	536	0.00035	0.7037
d__Bacteria	k__norank_d__Bacteria	p__Bacillota	c__Clostridia	o__Lachnospirales	f__Lachnospiraceae	g__Roseburia	s__unclassified_g__Roseburia	OTU359	1088	0.00072	0.72222
d__Bacteria	k__norank_d__Bacteria	p__Bacillota	c__Clostridia	o__Lachnospirales	f__Lachnospiraceae	g__Roseburia	s__unclassified_g__Roseburia	OTU39	1265	0.00084	0.7037
d__Bacteria	k__norank_d__Bacteria	p__Bacillota	c__Clostridia	o__Lachnospirales	f__Lachnospiraceae	g__Roseburia	s__uncultured_organism_g__Roseburia	OTU1036	996	0.00066	0.72222
d__Bacteria	k__norank_d__Bacteria	p__Bacillota	c__Clostridia	o__Lachnospirales	f__Lachnospiraceae	g__Roseburia	s__uncultured_organism_g__Roseburia	OTU381	320	0.00021	0.59259
d__Bacteria	k__norank_d__Bacteria	p__Bacillota	c__Clostridia	o__Lachnospirales	f__Lachnospiraceae	g__Sellimonas	s__Lachnoclostridium_phocaeense	OTU237	386	0.00025	0.55556
d__Bacteria	k__norank_d__Bacteria	p__Bacillota	c__Clostridia	o__Lachnospirales	f__Lachnospiraceae	g__Sellimonas	s__unclassified_g__Sellimonas	OTU14448	178	0.00012	0.31481
d__Bacteria	k__norank_d__Bacteria	p__Bacillota	c__Clostridia	o__Lachnospirales	f__Lachnospiraceae	g__Sellimonas	s__unclassified_g__Sellimonas	OTU14457	84	6.0E-5	0.22222
d__Bacteria	k__norank_d__Bacteria	p__Bacillota	c__Clostridia	o__Lachnospirales	f__Lachnospiraceae	g__Sellimonas	s__uncultured_Firmicutes_bacterium_g__Sellimonas	OTU167	585	0.00039	0.62963
d__Bacteria	k__norank_d__Bacteria	p__Bacillota	c__Clostridia	o__Lachnospirales	f__Lachnospiraceae	g__Shuttleworthia	s__uncultured_bacterium_g__Shuttleworthia	OTU9	434	0.00029	0.62963
d__Bacteria	k__norank_d__Bacteria	p__Bacillota	c__Clostridia	o__Lachnospirales	f__Lachnospiraceae	g__Tyzzerella	s__Anaerotignum_lactatifermentans	OTU341	1196	0.00079	0.74074
d__Bacteria	k__norank_d__Bacteria	p__Bacillota	c__Clostridia	o__Lachnospirales	f__Lachnospiraceae	g__Tyzzerella	s__unclassified_g__Tyzzerella	OTU1536	169	0.00011	0.31481
d__Bacteria	k__norank_d__Bacteria	p__Bacillota	c__Clostridia	o__Lachnospirales	f__Lachnospiraceae	g__Tyzzerella	s__unclassified_g__Tyzzerella	OTU915	63	4.0E-5	0.12963
d__Bacteria	k__norank_d__Bacteria	p__Bacillota	c__Clostridia	o__Lachnospirales	f__Lachnospiraceae	g__Tyzzerella	s__unidentified_g__Tyzzerella	OTU914	132	9.0E-5	0.25926
d__Bacteria	k__norank_d__Bacteria	p__Bacillota	c__Clostridia	o__Lachnospirales	f__Lachnospiraceae	g__[Eubacterium]_eligens_group	s__uncultured_organism_g__[Eubacterium]_eligens_group	OTU378	914	0.0006	0.7963
d__Bacteria	k__norank_d__Bacteria	p__Bacillota	c__Clostridia	o__Lachnospirales	f__Lachnospiraceae	g__[Eubacterium]_oxidoreducens_group	s__uncultured_organism_g__[Eubacterium]_oxidoreducens_group	OTU32	437	0.00029	0.48148
d__Bacteria	k__norank_d__Bacteria	p__Bacillota	c__Clostridia	o__Lachnospirales	f__Lachnospiraceae	g__[Eubacterium]_ruminantium_group	s__uncultured_bacterium_g__[Eubacterium]_ruminantium_group	OTU1530	430	0.00028	0.46296
d__Bacteria	k__norank_d__Bacteria	p__Bacillota	c__Clostridia	o__Lachnospirales	f__Lachnospiraceae	g__[Eubacterium]_ventriosum_group	s__unclassified_g__[Eubacterium]_ventriosum_group	OTU14133	336	0.00022	0.59259
d__Bacteria	k__norank_d__Bacteria	p__Bacillota	c__Clostridia	o__Lachnospirales	f__Lachnospiraceae	g__[Eubacterium]_xylanophilum_group	s__metagenome_g__[Eubacterium]_xylanophilum_group	OTU1727	166	0.00011	0.2963
d__Bacteria	k__norank_d__Bacteria	p__Bacillota	c__Clostridia	o__Lachnospirales	f__Lachnospiraceae	g__[Eubacterium]_xylanophilum_group	s__uncultured_bacterium_g__[Eubacterium]_xylanophilum_group	OTU14521	289	0.00019	0.37037
d__Bacteria	k__norank_d__Bacteria	p__Bacillota	c__Clostridia	o__Lachnospirales	f__Lachnospiraceae	g__[Eubacterium]_xylanophilum_group	s__uncultured_bacterium_g__[Eubacterium]_xylanophilum_group	OTU21981	99	7.0E-5	0.16667
d__Bacteria	k__norank_d__Bacteria	p__Bacillota	c__Clostridia	o__Lachnospirales	f__Lachnospiraceae	g__[Ruminococcus]_gauvreauii_group	s__bacterium_ic1296	OTU22509	107	7.0E-5	0.27778
d__Bacteria	k__norank_d__Bacteria	p__Bacillota	c__Clostridia	o__Lachnospirales	f__Lachnospiraceae	g__[Ruminococcus]_gauvreauii_group	s__unclassified_g__[Ruminococcus]_gauvreauii_group	OTU211	326	0.00022	0.53704
d__Bacteria	k__norank_d__Bacteria	p__Bacillota	c__Clostridia	o__Lachnospirales	f__Lachnospiraceae	g__[Ruminococcus]_gauvreauii_group	s__uncultured_rumen_bacterium_g__[Ruminococcus]_gauvreauii_group	OTU1119	76	5.0E-5	0.14815
d__Bacteria	k__norank_d__Bacteria	p__Bacillota	c__Clostridia	o__Lachnospirales	f__Lachnospiraceae	g__[Ruminococcus]_gauvreauii_group	s__uncultured_rumen_bacterium_g__[Ruminococcus]_gauvreauii_group	OTU14086	66	4.0E-5	0.09259
d__Bacteria	k__norank_d__Bacteria	p__Bacillota	c__Clostridia	o__Lachnospirales	f__Lachnospiraceae	g__[Ruminococcus]_gnavus_group	s__uncultured_organism_g__[Ruminococcus]_gnavus_group	OTU247	1537	0.00102	0.77778
d__Bacteria	k__norank_d__Bacteria	p__Bacillota	c__Clostridia	o__Lachnospirales	f__Lachnospiraceae	g__norank_f__Lachnospiraceae	s__Clostridium_sp._Culture-41	OTU21871	57	4.0E-5	0.12963
d__Bacteria	k__norank_d__Bacteria	p__Bacillota	c__Clostridia	o__Lachnospirales	f__Lachnospiraceae	g__norank_f__Lachnospiraceae	s__human_gut_metagenome_f__Lachnospiraceae	OTU67	132	9.0E-5	0.16667
d__Bacteria	k__norank_d__Bacteria	p__Bacillota	c__Clostridia	o__Lachnospirales	f__Lachnospiraceae	g__norank_f__Lachnospiraceae	s__metagenome_f__Lachnospiraceae	OTU979	180	0.00012	0.38889
d__Bacteria	k__norank_d__Bacteria	p__Bacillota	c__Clostridia	o__Lachnospirales	f__Lachnospiraceae	g__norank_f__Lachnospiraceae	s__unclassified_g__norank_f__Lachnospiraceae	OTU14107	171	0.00011	0.48148
d__Bacteria	k__norank_d__Bacteria	p__Bacillota	c__Clostridia	o__Lachnospirales	f__Lachnospiraceae	g__norank_f__Lachnospiraceae	s__unclassified_g__norank_f__Lachnospiraceae	OTU21997	79	5.0E-5	0.22222
d__Bacteria	k__norank_d__Bacteria	p__Bacillota	c__Clostridia	o__Lachnospirales	f__Lachnospiraceae	g__norank_f__Lachnospiraceae	s__uncultured_organism_f__Lachnospiraceae	OTU1293	123	8.0E-5	0.22222
d__Bacteria	k__norank_d__Bacteria	p__Bacillota	c__Clostridia	o__Lachnospirales	f__Lachnospiraceae	g__norank_f__Lachnospiraceae	s__uncultured_organism_f__Lachnospiraceae	OTU231	230	0.00015	0.31481
d__Bacteria	k__norank_d__Bacteria	p__Bacillota	c__Clostridia	o__Lachnospirales	f__Lachnospiraceae	g__unclassified_f__Lachnospiraceae	s__unclassified_f__Lachnospiraceae	OTU1039	96	6.0E-5	0.2037
d__Bacteria	k__norank_d__Bacteria	p__Bacillota	c__Clostridia	o__Lachnospirales	f__Lachnospiraceae	g__unclassified_f__Lachnospiraceae	s__unclassified_f__Lachnospiraceae	OTU113	183	0.00012	0.42593
d__Bacteria	k__norank_d__Bacteria	p__Bacillota	c__Clostridia	o__Lachnospirales	f__Lachnospiraceae	g__unclassified_f__Lachnospiraceae	s__unclassified_f__Lachnospiraceae	OTU1181	383	0.00025	0.44444
d__Bacteria	k__norank_d__Bacteria	p__Bacillota	c__Clostridia	o__Lachnospirales	f__Lachnospiraceae	g__unclassified_f__Lachnospiraceae	s__unclassified_f__Lachnospiraceae	OTU1274	145	0.0001	0.24074
d__Bacteria	k__norank_d__Bacteria	p__Bacillota	c__Clostridia	o__Lachnospirales	f__Lachnospiraceae	g__unclassified_f__Lachnospiraceae	s__unclassified_f__Lachnospiraceae	OTU1282	65	4.0E-5	0.14815
d__Bacteria	k__norank_d__Bacteria	p__Bacillota	c__Clostridia	o__Lachnospirales	f__Lachnospiraceae	g__unclassified_f__Lachnospiraceae	s__unclassified_f__Lachnospiraceae	OTU1287	66	4.0E-5	0.09259
d__Bacteria	k__norank_d__Bacteria	p__Bacillota	c__Clostridia	o__Lachnospirales	f__Lachnospiraceae	g__unclassified_f__Lachnospiraceae	s__unclassified_f__Lachnospiraceae	OTU13836	143	9.0E-5	0.27778
d__Bacteria	k__norank_d__Bacteria	p__Bacillota	c__Clostridia	o__Lachnospirales	f__Lachnospiraceae	g__unclassified_f__Lachnospiraceae	s__unclassified_f__Lachnospiraceae	OTU13904	80	5.0E-5	0.12963
d__Bacteria	k__norank_d__Bacteria	p__Bacillota	c__Clostridia	o__Lachnospirales	f__Lachnospiraceae	g__unclassified_f__Lachnospiraceae	s__unclassified_f__Lachnospiraceae	OTU13983	64	4.0E-5	0.18519
d__Bacteria	k__norank_d__Bacteria	p__Bacillota	c__Clostridia	o__Lachnospirales	f__Lachnospiraceae	g__unclassified_f__Lachnospiraceae	s__unclassified_f__Lachnospiraceae	OTU14104	303	0.0002	0.35185
d__Bacteria	k__norank_d__Bacteria	p__Bacillota	c__Clostridia	o__Lachnospirales	f__Lachnospiraceae	g__unclassified_f__Lachnospiraceae	s__unclassified_f__Lachnospiraceae	OTU14165	159	0.00011	0.35185
d__Bacteria	k__norank_d__Bacteria	p__Bacillota	c__Clostridia	o__Lachnospirales	f__Lachnospiraceae	g__unclassified_f__Lachnospiraceae	s__unclassified_f__Lachnospiraceae	OTU14236	665	0.00044	0.51852
d__Bacteria	k__norank_d__Bacteria	p__Bacillota	c__Clostridia	o__Lachnospirales	f__Lachnospiraceae	g__unclassified_f__Lachnospiraceae	s__unclassified_f__Lachnospiraceae	OTU14251	419	0.00028	0.5
d__Bacteria	k__norank_d__Bacteria	p__Bacillota	c__Clostridia	o__Lachnospirales	f__Lachnospiraceae	g__unclassified_f__Lachnospiraceae	s__unclassified_f__Lachnospiraceae	OTU14268	124	8.0E-5	0.24074
d__Bacteria	k__norank_d__Bacteria	p__Bacillota	c__Clostridia	o__Lachnospirales	f__Lachnospiraceae	g__unclassified_f__Lachnospiraceae	s__unclassified_f__Lachnospiraceae	OTU14410	680	0.00045	0.61111
d__Bacteria	k__norank_d__Bacteria	p__Bacillota	c__Clostridia	o__Lachnospirales	f__Lachnospiraceae	g__unclassified_f__Lachnospiraceae	s__unclassified_f__Lachnospiraceae	OTU14467	101	7.0E-5	0.22222
d__Bacteria	k__norank_d__Bacteria	p__Bacillota	c__Clostridia	o__Lachnospirales	f__Lachnospiraceae	g__unclassified_f__Lachnospiraceae	s__unclassified_f__Lachnospiraceae	OTU14501	102	7.0E-5	0.27778
d__Bacteria	k__norank_d__Bacteria	p__Bacillota	c__Clostridia	o__Lachnospirales	f__Lachnospiraceae	g__unclassified_f__Lachnospiraceae	s__unclassified_f__Lachnospiraceae	OTU14518	200	0.00013	0.33333
d__Bacteria	k__norank_d__Bacteria	p__Bacillota	c__Clostridia	o__Lachnospirales	f__Lachnospiraceae	g__unclassified_f__Lachnospiraceae	s__unclassified_f__Lachnospiraceae	OTU14520	255	0.00017	0.48148
d__Bacteria	k__norank_d__Bacteria	p__Bacillota	c__Clostridia	o__Lachnospirales	f__Lachnospiraceae	g__unclassified_f__Lachnospiraceae	s__unclassified_f__Lachnospiraceae	OTU14594	635	0.00042	0.59259
d__Bacteria	k__norank_d__Bacteria	p__Bacillota	c__Clostridia	o__Lachnospirales	f__Lachnospiraceae	g__unclassified_f__Lachnospiraceae	s__unclassified_f__Lachnospiraceae	OTU14602	185	0.00012	0.35185
d__Bacteria	k__norank_d__Bacteria	p__Bacillota	c__Clostridia	o__Lachnospirales	f__Lachnospiraceae	g__unclassified_f__Lachnospiraceae	s__unclassified_f__Lachnospiraceae	OTU14640	142	9.0E-5	0.37037
d__Bacteria	k__norank_d__Bacteria	p__Bacillota	c__Clostridia	o__Lachnospirales	f__Lachnospiraceae	g__unclassified_f__Lachnospiraceae	s__unclassified_f__Lachnospiraceae	OTU1467	200	0.00013	0.37037
d__Bacteria	k__norank_d__Bacteria	p__Bacillota	c__Clostridia	o__Lachnospirales	f__Lachnospiraceae	g__unclassified_f__Lachnospiraceae	s__unclassified_f__Lachnospiraceae	OTU1486	315	0.00021	0.33333
d__Bacteria	k__norank_d__Bacteria	p__Bacillota	c__Clostridia	o__Lachnospirales	f__Lachnospiraceae	g__unclassified_f__Lachnospiraceae	s__unclassified_f__Lachnospiraceae	OTU165	2867	0.00189	0.81481
d__Bacteria	k__norank_d__Bacteria	p__Bacillota	c__Clostridia	o__Lachnospirales	f__Lachnospiraceae	g__unclassified_f__Lachnospiraceae	s__unclassified_f__Lachnospiraceae	OTU1844	190	0.00013	0.27778
d__Bacteria	k__norank_d__Bacteria	p__Bacillota	c__Clostridia	o__Lachnospirales	f__Lachnospiraceae	g__unclassified_f__Lachnospiraceae	s__unclassified_f__Lachnospiraceae	OTU1874	101	7.0E-5	0.38889
d__Bacteria	k__norank_d__Bacteria	p__Bacillota	c__Clostridia	o__Lachnospirales	f__Lachnospiraceae	g__unclassified_f__Lachnospiraceae	s__unclassified_f__Lachnospiraceae	OTU1921	132	9.0E-5	0.31481
d__Bacteria	k__norank_d__Bacteria	p__Bacillota	c__Clostridia	o__Lachnospirales	f__Lachnospiraceae	g__unclassified_f__Lachnospiraceae	s__unclassified_f__Lachnospiraceae	OTU219	149	0.0001	0.27778
d__Bacteria	k__norank_d__Bacteria	p__Bacillota	c__Clostridia	o__Lachnospirales	f__Lachnospiraceae	g__unclassified_f__Lachnospiraceae	s__unclassified_f__Lachnospiraceae	OTU2201	179	0.00012	0.33333
d__Bacteria	k__norank_d__Bacteria	p__Bacillota	c__Clostridia	o__Lachnospirales	f__Lachnospiraceae	g__unclassified_f__Lachnospiraceae	s__unclassified_f__Lachnospiraceae	OTU22179	936	0.00062	0.77778
d__Bacteria	k__norank_d__Bacteria	p__Bacillota	c__Clostridia	o__Lachnospirales	f__Lachnospiraceae	g__unclassified_f__Lachnospiraceae	s__unclassified_f__Lachnospiraceae	OTU22267	268	0.00018	0.42593
d__Bacteria	k__norank_d__Bacteria	p__Bacillota	c__Clostridia	o__Lachnospirales	f__Lachnospiraceae	g__unclassified_f__Lachnospiraceae	s__unclassified_f__Lachnospiraceae	OTU22377	105	7.0E-5	0.27778
d__Bacteria	k__norank_d__Bacteria	p__Bacillota	c__Clostridia	o__Lachnospirales	f__Lachnospiraceae	g__unclassified_f__Lachnospiraceae	s__unclassified_f__Lachnospiraceae	OTU22379	85	6.0E-5	0.18519
d__Bacteria	k__norank_d__Bacteria	p__Bacillota	c__Clostridia	o__Lachnospirales	f__Lachnospiraceae	g__unclassified_f__Lachnospiraceae	s__unclassified_f__Lachnospiraceae	OTU224	166	0.00011	0.31481
d__Bacteria	k__norank_d__Bacteria	p__Bacillota	c__Clostridia	o__Lachnospirales	f__Lachnospiraceae	g__unclassified_f__Lachnospiraceae	s__unclassified_f__Lachnospiraceae	OTU22695	228	0.00015	0.46296
d__Bacteria	k__norank_d__Bacteria	p__Bacillota	c__Clostridia	o__Lachnospirales	f__Lachnospiraceae	g__unclassified_f__Lachnospiraceae	s__unclassified_f__Lachnospiraceae	OTU261	115	8.0E-5	0.24074
d__Bacteria	k__norank_d__Bacteria	p__Bacillota	c__Clostridia	o__Lachnospirales	f__Lachnospiraceae	g__unclassified_f__Lachnospiraceae	s__unclassified_f__Lachnospiraceae	OTU264	138	9.0E-5	0.25926
d__Bacteria	k__norank_d__Bacteria	p__Bacillota	c__Clostridia	o__Lachnospirales	f__Lachnospiraceae	g__unclassified_f__Lachnospiraceae	s__unclassified_f__Lachnospiraceae	OTU328	1374	0.00091	0.74074
d__Bacteria	k__norank_d__Bacteria	p__Bacillota	c__Clostridia	o__Lachnospirales	f__Lachnospiraceae	g__unclassified_f__Lachnospiraceae	s__unclassified_f__Lachnospiraceae	OTU375	7399	0.00489	0.87037
d__Bacteria	k__norank_d__Bacteria	p__Bacillota	c__Clostridia	o__Lachnospirales	f__Lachnospiraceae	g__unclassified_f__Lachnospiraceae	s__unclassified_f__Lachnospiraceae	OTU601	80	5.0E-5	0.14815
d__Bacteria	k__norank_d__Bacteria	p__Bacillota	c__Clostridia	o__Lachnospirales	f__Lachnospiraceae	g__unclassified_f__Lachnospiraceae	s__unclassified_f__Lachnospiraceae	OTU7	123	8.0E-5	0.2963
d__Bacteria	k__norank_d__Bacteria	p__Bacillota	c__Clostridia	o__Lachnospirales	f__Lachnospiraceae	g__unclassified_f__Lachnospiraceae	s__unclassified_f__Lachnospiraceae	OTU765	92	6.0E-5	0.18519
d__Bacteria	k__norank_d__Bacteria	p__Bacillota	c__Clostridia	o__Lachnospirales	f__Lachnospiraceae	g__unclassified_f__Lachnospiraceae	s__unclassified_f__Lachnospiraceae	OTU768	110	7.0E-5	0.18519
d__Bacteria	k__norank_d__Bacteria	p__Bacillota	c__Clostridia	o__Lachnospirales	f__Lachnospiraceae	g__unclassified_f__Lachnospiraceae	s__unclassified_f__Lachnospiraceae	OTU812	179	0.00012	0.37037
d__Bacteria	k__norank_d__Bacteria	p__Bacillota	c__Clostridia	o__Lachnospirales	f__Lachnospiraceae	g__unclassified_f__Lachnospiraceae	s__unclassified_f__Lachnospiraceae	OTU917	117	8.0E-5	0.31481
d__Bacteria	k__norank_d__Bacteria	p__Bacillota	c__Clostridia	o__Lachnospirales	f__Lachnospiraceae	g__unclassified_f__Lachnospiraceae	s__unclassified_f__Lachnospiraceae	OTU925	483	0.00032	0.5
d__Bacteria	k__norank_d__Bacteria	p__Bacillota	c__Clostridia	o__Lachnospirales	f__Lachnospiraceae	g__unclassified_f__Lachnospiraceae	s__unclassified_f__Lachnospiraceae	OTU943	242	0.00016	0.46296
d__Bacteria	k__norank_d__Bacteria	p__Bacillota	c__Clostridia	o__Lachnospirales	f__Lachnospiraceae	g__unclassified_f__Lachnospiraceae	s__unclassified_f__Lachnospiraceae	OTU989	127	8.0E-5	0.38889
d__Bacteria	k__norank_d__Bacteria	p__Bacillota	c__Clostridia	o__Monoglobales	f__Monoglobaceae	g__Monoglobus	s__unclassified_g__Monoglobus	OTU14463	63	4.0E-5	0.16667
d__Bacteria	k__norank_d__Bacteria	p__Bacillota	c__Clostridia	o__Monoglobales	f__Monoglobaceae	g__Monoglobus	s__unclassified_g__Monoglobus	OTU775	124	8.0E-5	0.27778
d__Bacteria	k__norank_d__Bacteria	p__Bacillota	c__Clostridia	o__Monoglobales	f__Monoglobaceae	g__Monoglobus	s__uncultured_organism_g__Monoglobus	OTU271	252	0.00017	0.46296
d__Bacteria	k__norank_d__Bacteria	p__Bacillota	c__Clostridia	o__Oscillospirales	f__Butyricicoccaceae	g__Agathobaculum	s__unclassified_g__Agathobaculum	OTU1512	372	0.00025	0.51852
d__Bacteria	k__norank_d__Bacteria	p__Bacillota	c__Clostridia	o__Oscillospirales	f__Butyricicoccaceae	g__Agathobaculum	s__uncultured_bacterium_g__Agathobaculum	OTU14121	1089	0.00072	0.75926
d__Bacteria	k__norank_d__Bacteria	p__Bacillota	c__Clostridia	o__Oscillospirales	f__Butyricicoccaceae	g__UCG-008	s__uncultured_bacterium_g__UCG-008	OTU13941	68	4.0E-5	0.12963
d__Bacteria	k__norank_d__Bacteria	p__Bacillota	c__Clostridia	o__Oscillospirales	f__Oscillospiraceae	g__Colidextribacter	s__unclassified_g__Colidextribacter	OTU13966	167	0.00011	0.57407
d__Bacteria	k__norank_d__Bacteria	p__Bacillota	c__Clostridia	o__Oscillospirales	f__Oscillospiraceae	g__Colidextribacter	s__unclassified_g__Colidextribacter	OTU14144	342	0.00023	0.61111
d__Bacteria	k__norank_d__Bacteria	p__Bacillota	c__Clostridia	o__Oscillospirales	f__Oscillospiraceae	g__Colidextribacter	s__uncultured_bacterium_g__Colidextribacter	OTU14150	83	5.0E-5	0.27778
d__Bacteria	k__norank_d__Bacteria	p__Bacillota	c__Clostridia	o__Oscillospirales	f__Oscillospiraceae	g__Colidextribacter	s__uncultured_bacterium_g__Colidextribacter	OTU35	572	0.00038	0.75926
d__Bacteria	k__norank_d__Bacteria	p__Bacillota	c__Clostridia	o__Oscillospirales	f__Oscillospiraceae	g__Colidextribacter	s__uncultured_bacterium_g__Colidextribacter	OTU800	96	6.0E-5	0.31481
d__Bacteria	k__norank_d__Bacteria	p__Bacillota	c__Clostridia	o__Oscillospirales	f__Oscillospiraceae	g__NK4A214_group	s__unclassified_g__NK4A214_group	OTU185	409	0.00027	0.64815
d__Bacteria	k__norank_d__Bacteria	p__Bacillota	c__Clostridia	o__Oscillospirales	f__Oscillospiraceae	g__NK4A214_group	s__uncultured_organism_g__NK4A214_group	OTU388	1950	0.00129	0.77778
d__Bacteria	k__norank_d__Bacteria	p__Bacillota	c__Clostridia	o__Oscillospirales	f__Oscillospiraceae	g__NK4A214_group	s__uncultured_rumen_bacterium_g__NK4A214_group	OTU1848	246	0.00016	0.68519
d__Bacteria	k__norank_d__Bacteria	p__Bacillota	c__Clostridia	o__Oscillospirales	f__Oscillospiraceae	g__NK4A214_group	s__uncultured_rumen_bacterium_g__NK4A214_group	OTU2265	326	0.00022	0.59259
d__Bacteria	k__norank_d__Bacteria	p__Bacillota	c__Clostridia	o__Oscillospirales	f__Oscillospiraceae	g__NK4A214_group	s__uncultured_rumen_bacterium_g__NK4A214_group	OTU92	128	8.0E-5	0.53704
d__Bacteria	k__norank_d__Bacteria	p__Bacillota	c__Clostridia	o__Oscillospirales	f__Oscillospiraceae	g__Oscillospira	s__uncultured_bacterium_g__Oscillospira	OTU22417	324	0.00021	0.66667
d__Bacteria	k__norank_d__Bacteria	p__Bacillota	c__Clostridia	o__Oscillospirales	f__Oscillospiraceae	g__Ruminiclostridium	s__unclassified_g__Ruminiclostridium	OTU14136	112	7.0E-5	0.27778
d__Bacteria	k__norank_d__Bacteria	p__Bacillota	c__Clostridia	o__Oscillospirales	f__Oscillospiraceae	g__Ruminiclostridium	s__uncultured_organism_g__Ruminiclostridium	OTU14270	107	7.0E-5	0.31481
d__Bacteria	k__norank_d__Bacteria	p__Bacillota	c__Clostridia	o__Oscillospirales	f__Oscillospiraceae	g__UCG-002	s__uncultured_organism_g__UCG-002	OTU121	971	0.00064	0.75926
d__Bacteria	k__norank_d__Bacteria	p__Bacillota	c__Clostridia	o__Oscillospirales	f__Oscillospiraceae	g__norank_f__Oscillospiraceae	s__Clostridium_sp._AUH-JLC140	OTU14548	249	0.00016	0.5
d__Bacteria	k__norank_d__Bacteria	p__Bacillota	c__Clostridia	o__Oscillospirales	f__Oscillospiraceae	g__norank_f__Oscillospiraceae	s__unclassified_g__norank_f__Oscillospiraceae	OTU14577	1251	0.00083	0.81481
d__Bacteria	k__norank_d__Bacteria	p__Bacillota	c__Clostridia	o__Oscillospirales	f__Oscillospiraceae	g__unclassified_f__Oscillospiraceae	s__unclassified_f__Oscillospiraceae	OTU369	4827	0.00319	0.87037
d__Bacteria	k__norank_d__Bacteria	p__Bacillota	c__Clostridia	o__Oscillospirales	f__Oscillospiraceae	g__unclassified_f__Oscillospiraceae	s__unclassified_f__Oscillospiraceae	OTU961	75	5.0E-5	0.27778
d__Bacteria	k__norank_d__Bacteria	p__Bacillota	c__Clostridia	o__Oscillospirales	f__Ruminococcaceae	g__Acutalibacter	s__unclassified_g__Acutalibacter	OTU392	512	0.00034	0.66667
d__Bacteria	k__norank_d__Bacteria	p__Bacillota	c__Clostridia	o__Oscillospirales	f__Ruminococcaceae	g__Acutalibacter	s__uncultured_organism_g__Acutalibacter	OTU21976	176	0.00012	0.46296
d__Bacteria	k__norank_d__Bacteria	p__Bacillota	c__Clostridia	o__Oscillospirales	f__Ruminococcaceae	g__Anaerofilum	s__uncultured_bacterium_g__Anaerofilum	OTU1007	239	0.00016	0.38889
d__Bacteria	k__norank_d__Bacteria	p__Bacillota	c__Clostridia	o__Oscillospirales	f__Ruminococcaceae	g__Anaerotruncus	s__unclassified_g__Anaerotruncus	OTU14243	550	0.00036	0.61111
d__Bacteria	k__norank_d__Bacteria	p__Bacillota	c__Clostridia	o__Oscillospirales	f__Ruminococcaceae	g__Candidatus_Soleaferrea	s__unclassified_g__Candidatus_Soleaferrea	OTU14199	445	0.00029	0.42593
d__Bacteria	k__norank_d__Bacteria	p__Bacillota	c__Clostridia	o__Oscillospirales	f__Ruminococcaceae	g__Candidatus_Soleaferrea	s__uncultured_bacterium_g__Candidatus_Soleaferrea	OTU14476	97	6.0E-5	0.14815
d__Bacteria	k__norank_d__Bacteria	p__Bacillota	c__Clostridia	o__Oscillospirales	f__Ruminococcaceae	g__Faecalibacterium	s__Faecalibacterium_prausnitzii	OTU14185	2520	0.00166	0.83333
d__Bacteria	k__norank_d__Bacteria	p__Bacillota	c__Clostridia	o__Oscillospirales	f__Ruminococcaceae	g__Faecalibacterium	s__metagenome_g__Faecalibacterium	OTU14210	6030	0.00398	0.87037
d__Bacteria	k__norank_d__Bacteria	p__Bacillota	c__Clostridia	o__Oscillospirales	f__Ruminococcaceae	g__Faecalibacterium	s__unclassified_g__Faecalibacterium	OTU351	6659	0.0044	0.90741
d__Bacteria	k__norank_d__Bacteria	p__Bacillota	c__Clostridia	o__Oscillospirales	f__Ruminococcaceae	g__Faecalibacterium	s__unclassified_g__Faecalibacterium	OTU374	9458	0.00625	0.87037
d__Bacteria	k__norank_d__Bacteria	p__Bacillota	c__Clostridia	o__Oscillospirales	f__Ruminococcaceae	g__Faecalibacterium	s__uncultured_bacterium_g__Faecalibacterium	OTU150	1938	0.00128	0.75926
d__Bacteria	k__norank_d__Bacteria	p__Bacillota	c__Clostridia	o__Oscillospirales	f__Ruminococcaceae	g__Faecalibacterium	s__uncultured_bacterium_g__Faecalibacterium	OTU1593	957	0.00063	0.74074
d__Bacteria	k__norank_d__Bacteria	p__Bacillota	c__Clostridia	o__Oscillospirales	f__Ruminococcaceae	g__Faecalibacterium	s__uncultured_bacterium_g__Faecalibacterium	OTU239	11039	0.00729	0.85185
d__Bacteria	k__norank_d__Bacteria	p__Bacillota	c__Clostridia	o__Oscillospirales	f__Ruminococcaceae	g__Fournierella	s__uncultured_bacterium_g__Fournierella	OTU345	3485	0.0023	0.83333
d__Bacteria	k__norank_d__Bacteria	p__Bacillota	c__Clostridia	o__Oscillospirales	f__Ruminococcaceae	g__Gemmiger	s__unclassified_g__Gemmiger	OTU14077	3215	0.00212	0.81481
d__Bacteria	k__norank_d__Bacteria	p__Bacillota	c__Clostridia	o__Oscillospirales	f__Ruminococcaceae	g__Gemmiger	s__unclassified_g__Gemmiger	OTU71	13292	0.00878	0.85185
d__Bacteria	k__norank_d__Bacteria	p__Bacillota	c__Clostridia	o__Oscillospirales	f__Ruminococcaceae	g__Negativibacillus	s__uncultured_bacterium_g__Negativibacillus	OTU14479	989	0.00065	0.59259
d__Bacteria	k__norank_d__Bacteria	p__Bacillota	c__Clostridia	o__Oscillospirales	f__Ruminococcaceae	g__Paludicola	s__uncultured_Clostridiaceae_bacterium_g__Paludicola	OTU14212	1121	0.00074	0.59259
d__Bacteria	k__norank_d__Bacteria	p__Bacillota	c__Clostridia	o__Oscillospirales	f__Ruminococcaceae	g__Ruminococcus	s__Ruminococcus_bicirculans	OTU30	2575	0.0017	0.77778
d__Bacteria	k__norank_d__Bacteria	p__Bacillota	c__Clostridia	o__Oscillospirales	f__Ruminococcaceae	g__Ruminococcus	s__Ruminococcus_flavefaciens	OTU14732	127	8.0E-5	0.24074
d__Bacteria	k__norank_d__Bacteria	p__Bacillota	c__Clostridia	o__Oscillospirales	f__Ruminococcaceae	g__Ruminococcus	s__Ruminococcus_sp._HUN007	OTU1364	82	5.0E-5	0.05556
d__Bacteria	k__norank_d__Bacteria	p__Bacillota	c__Clostridia	o__Oscillospirales	f__Ruminococcaceae	g__Ruminococcus	s__Ruminococcus_sp._Zagget7	OTU1524	122	8.0E-5	0.33333
d__Bacteria	k__norank_d__Bacteria	p__Bacillota	c__Clostridia	o__Oscillospirales	f__Ruminococcaceae	g__Ruminococcus	s__metagenome_g__Ruminococcus	OTU143	823	0.00054	0.75926
d__Bacteria	k__norank_d__Bacteria	p__Bacillota	c__Clostridia	o__Oscillospirales	f__Ruminococcaceae	g__Ruminococcus	s__unclassified_g__Ruminococcus	OTU13827	166	0.00011	0.38889
d__Bacteria	k__norank_d__Bacteria	p__Bacillota	c__Clostridia	o__Oscillospirales	f__Ruminococcaceae	g__Ruminococcus	s__unclassified_g__Ruminococcus	OTU14651	1331	0.00088	0.81481
d__Bacteria	k__norank_d__Bacteria	p__Bacillota	c__Clostridia	o__Oscillospirales	f__Ruminococcaceae	g__Ruminococcus	s__unclassified_g__Ruminococcus	OTU2270	60	4.0E-5	0.07407
d__Bacteria	k__norank_d__Bacteria	p__Bacillota	c__Clostridia	o__Oscillospirales	f__Ruminococcaceae	g__Ruminococcus	s__unclassified_g__Ruminococcus	OTU308	492	0.00033	0.55556
d__Bacteria	k__norank_d__Bacteria	p__Bacillota	c__Clostridia	o__Oscillospirales	f__Ruminococcaceae	g__Ruminococcus	s__unidentified_g__Ruminococcus	OTU22503	67	4.0E-5	0.09259
d__Bacteria	k__norank_d__Bacteria	p__Bacillota	c__Clostridia	o__Oscillospirales	f__Ruminococcaceae	g__UCG-001	s__uncultured_bacterium_g__UCG-001	OTU769	139	9.0E-5	0.27778
d__Bacteria	k__norank_d__Bacteria	p__Bacillota	c__Clostridia	o__Oscillospirales	f__Ruminococcaceae	g__[Clostridium]_methylpentosum_group	s__uncultured_bacterium_g__[Clostridium]_methylpentosum_group	OTU22422	127	8.0E-5	0.18519
d__Bacteria	k__norank_d__Bacteria	p__Bacillota	c__Clostridia	o__Oscillospirales	f__Ruminococcaceae	g__[Eubacterium]_siraeum_group	s__[Eubacterium]_siraeum_DSM_15702	OTU377	469	0.00031	0.48148
d__Bacteria	k__norank_d__Bacteria	p__Bacillota	c__Clostridia	o__Oscillospirales	f__Ruminococcaceae	g__[Eubacterium]_siraeum_group	s__unclassified_g__[Eubacterium]_siraeum_group	OTU886	147	0.0001	0.22222
d__Bacteria	k__norank_d__Bacteria	p__Bacillota	c__Clostridia	o__Oscillospirales	f__Ruminococcaceae	g__[Eubacterium]_siraeum_group	s__uncultured_bacterium_g__[Eubacterium]_siraeum_group	OTU36	392	0.00026	0.40741
d__Bacteria	k__norank_d__Bacteria	p__Bacillota	c__Clostridia	o__Oscillospirales	f__Ruminococcaceae	g__norank_f__Ruminococcaceae	s__Ruminococcaceae_bacterium_GD7	OTU1718	309	0.0002	0.38889
d__Bacteria	k__norank_d__Bacteria	p__Bacillota	c__Clostridia	o__Oscillospirales	f__Ruminococcaceae	g__norank_f__Ruminococcaceae	s__gut_metagenome_f__Ruminococcaceae	OTU1562	147	0.0001	0.24074
d__Bacteria	k__norank_d__Bacteria	p__Bacillota	c__Clostridia	o__Oscillospirales	f__Ruminococcaceae	g__norank_f__Ruminococcaceae	s__metagenome_f__Ruminococcaceae	OTU120	895	0.00059	0.68519
d__Bacteria	k__norank_d__Bacteria	p__Bacillota	c__Clostridia	o__Oscillospirales	f__Ruminococcaceae	g__norank_f__Ruminococcaceae	s__metagenome_f__Ruminococcaceae	OTU14572	77	5.0E-5	0.09259
d__Bacteria	k__norank_d__Bacteria	p__Bacillota	c__Clostridia	o__Oscillospirales	f__Ruminococcaceae	g__norank_f__Ruminococcaceae	s__unclassified_g__norank_f__Ruminococcaceae	OTU14539	52	3.0E-5	0.09259
d__Bacteria	k__norank_d__Bacteria	p__Bacillota	c__Clostridia	o__Oscillospirales	f__Ruminococcaceae	g__norank_f__Ruminococcaceae	s__unclassified_g__norank_f__Ruminococcaceae	OTU14579	125	8.0E-5	0.18519
d__Bacteria	k__norank_d__Bacteria	p__Bacillota	c__Clostridia	o__Oscillospirales	f__Ruminococcaceae	g__norank_f__Ruminococcaceae	s__unclassified_g__norank_f__Ruminococcaceae	OTU22467	128	8.0E-5	0.27778
d__Bacteria	k__norank_d__Bacteria	p__Bacillota	c__Clostridia	o__Oscillospirales	f__Ruminococcaceae	g__norank_f__Ruminococcaceae	s__uncultured_organism_f__Ruminococcaceae	OTU14087	990	0.00065	0.75926
d__Bacteria	k__norank_d__Bacteria	p__Bacillota	c__Clostridia	o__Oscillospirales	f__Ruminococcaceae	g__norank_f__Ruminococcaceae	s__uncultured_rumen_bacterium_f__Ruminococcaceae	OTU361	602	0.0004	0.64815
d__Bacteria	k__norank_d__Bacteria	p__Bacillota	c__Clostridia	o__Oscillospirales	f__Ruminococcaceae	g__unclassified_f__Ruminococcaceae	s__unclassified_f__Ruminococcaceae	OTU1231	194	0.00013	0.27778
d__Bacteria	k__norank_d__Bacteria	p__Bacillota	c__Clostridia	o__Oscillospirales	f__Ruminococcaceae	g__unclassified_f__Ruminococcaceae	s__unclassified_f__Ruminococcaceae	OTU1300	98	6.0E-5	0.16667
d__Bacteria	k__norank_d__Bacteria	p__Bacillota	c__Clostridia	o__Oscillospirales	f__Ruminococcaceae	g__unclassified_f__Ruminococcaceae	s__unclassified_f__Ruminococcaceae	OTU14067	60	4.0E-5	0.11111
d__Bacteria	k__norank_d__Bacteria	p__Bacillota	c__Clostridia	o__Oscillospirales	f__Ruminococcaceae	g__unclassified_f__Ruminococcaceae	s__unclassified_f__Ruminococcaceae	OTU14125	393	0.00026	0.44444
d__Bacteria	k__norank_d__Bacteria	p__Bacillota	c__Clostridia	o__Oscillospirales	f__Ruminococcaceae	g__unclassified_f__Ruminococcaceae	s__unclassified_f__Ruminococcaceae	OTU14169	1923	0.00127	0.81481
d__Bacteria	k__norank_d__Bacteria	p__Bacillota	c__Clostridia	o__Oscillospirales	f__Ruminococcaceae	g__unclassified_f__Ruminococcaceae	s__unclassified_f__Ruminococcaceae	OTU14171	126	8.0E-5	0.12963
d__Bacteria	k__norank_d__Bacteria	p__Bacillota	c__Clostridia	o__Oscillospirales	f__Ruminococcaceae	g__unclassified_f__Ruminococcaceae	s__unclassified_f__Ruminococcaceae	OTU174	284	0.00019	0.64815
d__Bacteria	k__norank_d__Bacteria	p__Bacillota	c__Clostridia	o__Oscillospirales	f__Ruminococcaceae	g__unclassified_f__Ruminococcaceae	s__unclassified_f__Ruminococcaceae	OTU22604	192	0.00013	0.31481
d__Bacteria	k__norank_d__Bacteria	p__Bacillota	c__Clostridia	o__Oscillospirales	f__Ruminococcaceae	g__unclassified_f__Ruminococcaceae	s__unclassified_f__Ruminococcaceae	OTU338	1059	0.0007	0.72222
d__Bacteria	k__norank_d__Bacteria	p__Bacillota	c__Clostridia	o__Oscillospirales	f__UCG-010	g__norank_f__UCG-010	s__unclassified_g__norank_f__UCG-010	OTU1164	124	8.0E-5	0.14815
d__Bacteria	k__norank_d__Bacteria	p__Bacillota	c__Clostridia	o__Oscillospirales	f__UCG-010	g__norank_f__UCG-010	s__unclassified_g__norank_f__UCG-010	OTU14202	215	0.00014	0.2037
d__Bacteria	k__norank_d__Bacteria	p__Bacillota	c__Clostridia	o__Oscillospirales	f__UCG-010	g__norank_f__UCG-010	s__unclassified_g__norank_f__UCG-010	OTU14233	454	0.0003	0.55556
d__Bacteria	k__norank_d__Bacteria	p__Bacillota	c__Clostridia	o__Oscillospirales	f__UCG-010	g__norank_f__UCG-010	s__unclassified_g__norank_f__UCG-010	OTU267	297	0.0002	0.44444
d__Bacteria	k__norank_d__Bacteria	p__Bacillota	c__Clostridia	o__Oscillospirales	f__UCG-010	g__norank_f__UCG-010	s__uncultured_bacterium_f__UCG-010	OTU14189	233	0.00015	0.42593
d__Bacteria	k__norank_d__Bacteria	p__Bacillota	c__Clostridia	o__Oscillospirales	f__UCG-010	g__norank_f__UCG-010	s__uncultured_bacterium_f__UCG-010	OTU156	251	0.00017	0.48148
d__Bacteria	k__norank_d__Bacteria	p__Bacillota	c__Clostridia	o__Oscillospirales	f__UCG-010	g__norank_f__UCG-010	s__uncultured_organism_f__UCG-010	OTU14154	74	5.0E-5	0.14815
d__Bacteria	k__norank_d__Bacteria	p__Bacillota	c__Clostridia	o__Oscillospirales	f__UCG-010	g__norank_f__UCG-010	s__unidentified_f__UCG-010	OTU14481	115	8.0E-5	0.35185
d__Bacteria	k__norank_d__Bacteria	p__Bacillota	c__Clostridia	o__Oscillospirales	f__[Eubacterium]_coprostanoligenes_group	g__norank_f__[Eubacterium]_coprostanoligenes_group	s__unclassified_g__norank_f__[Eubacterium]_coprostanoligenes_group	OTU14597	105	7.0E-5	0.35185
d__Bacteria	k__norank_d__Bacteria	p__Bacillota	c__Clostridia	o__Oscillospirales	f__[Eubacterium]_coprostanoligenes_group	g__norank_f__[Eubacterium]_coprostanoligenes_group	s__unclassified_g__norank_f__[Eubacterium]_coprostanoligenes_group	OTU169	383	0.00025	0.66667
d__Bacteria	k__norank_d__Bacteria	p__Bacillota	c__Clostridia	o__Oscillospirales	f__[Eubacterium]_coprostanoligenes_group	g__norank_f__[Eubacterium]_coprostanoligenes_group	s__unclassified_g__norank_f__[Eubacterium]_coprostanoligenes_group	OTU303	802	0.00053	0.81481
d__Bacteria	k__norank_d__Bacteria	p__Bacillota	c__Clostridia	o__Oscillospirales	f__[Eubacterium]_coprostanoligenes_group	g__norank_f__[Eubacterium]_coprostanoligenes_group	s__unclassified_g__norank_f__[Eubacterium]_coprostanoligenes_group	OTU31	1136	0.00075	0.74074
d__Bacteria	k__norank_d__Bacteria	p__Bacillota	c__Clostridia	o__Oscillospirales	f__[Eubacterium]_coprostanoligenes_group	g__norank_f__[Eubacterium]_coprostanoligenes_group	s__unclassified_g__norank_f__[Eubacterium]_coprostanoligenes_group	OTU813	167	0.00011	0.44444
d__Bacteria	k__norank_d__Bacteria	p__Bacillota	c__Clostridia	o__Oscillospirales	f__[Eubacterium]_coprostanoligenes_group	g__norank_f__[Eubacterium]_coprostanoligenes_group	s__uncultured_rumen_bacterium_f__[Eubacterium]_coprostanoligenes_group	OTU14196	1090	0.00072	0.66667
d__Bacteria	k__norank_d__Bacteria	p__Bacillota	c__Clostridia	o__Oscillospirales	f__unclassified_o__Oscillospirales	g__unclassified_o__Oscillospirales	s__unclassified_o__Oscillospirales	OTU1376	95	6.0E-5	0.37037
d__Bacteria	k__norank_d__Bacteria	p__Bacillota	c__Clostridia	o__Oscillospirales	f__unclassified_o__Oscillospirales	g__unclassified_o__Oscillospirales	s__unclassified_o__Oscillospirales	OTU14084	144	0.0001	0.42593
d__Bacteria	k__norank_d__Bacteria	p__Bacillota	c__Clostridia	o__Oscillospirales	f__unclassified_o__Oscillospirales	g__unclassified_o__Oscillospirales	s__unclassified_o__Oscillospirales	OTU1480	52	3.0E-5	0.07407
d__Bacteria	k__norank_d__Bacteria	p__Bacillota	c__Clostridia	o__Peptococcales	f__Peptococcaceae	g__Peptococcus	s__uncultured_bacterium_g__Peptococcus	OTU14111	886	0.00059	0.74074
d__Bacteria	k__norank_d__Bacteria	p__Bacillota	c__Clostridia	o__Peptococcales	f__Peptococcaceae	g__norank_f__Peptococcaceae	s__unclassified_g__norank_f__Peptococcaceae	OTU14491	415	0.00027	0.57407
d__Bacteria	k__norank_d__Bacteria	p__Bacillota	c__Clostridia	o__Peptococcales	f__Peptococcaceae	g__norank_f__Peptococcaceae	s__unclassified_g__norank_f__Peptococcaceae	OTU314	276	0.00018	0.48148
d__Bacteria	k__norank_d__Bacteria	p__Bacillota	c__Clostridia	o__Peptococcales	f__Peptococcaceae	g__norank_f__Peptococcaceae	s__uncultured_rumen_bacterium_f__Peptococcaceae	OTU1146	108	7.0E-5	0.2963
d__Bacteria	k__norank_d__Bacteria	p__Bacillota	c__Clostridia	o__Peptostreptococcales-Tissierellales	f__Anaerovoracaceae	g__Family_XIII_AD3011_group	s__unclassified_g__Family_XIII_AD3011_group	OTU14499	289	0.00019	0.33333
d__Bacteria	k__norank_d__Bacteria	p__Bacillota	c__Clostridia	o__Peptostreptococcales-Tissierellales	f__Anaerovoracaceae	g__Family_XIII_AD3011_group	s__uncultured_bacterium_g__Family_XIII_AD3011_group	OTU14184	573	0.00038	0.53704
d__Bacteria	k__norank_d__Bacteria	p__Bacillota	c__Clostridia	o__Peptostreptococcales-Tissierellales	f__Anaerovoracaceae	g__Family_XIII_AD3011_group	s__uncultured_bacterium_g__Family_XIII_AD3011_group	OTU14439	76	5.0E-5	0.12963
d__Bacteria	k__norank_d__Bacteria	p__Bacillota	c__Clostridia	o__Peptostreptococcales-Tissierellales	f__Anaerovoracaceae	g__Family_XIII_AD3011_group	s__uncultured_bacterium_g__Family_XIII_AD3011_group	OTU14486	122	8.0E-5	0.18519
d__Bacteria	k__norank_d__Bacteria	p__Bacillota	c__Clostridia	o__Peptostreptococcales-Tissierellales	f__Anaerovoracaceae	g__Family_XIII_AD3011_group	s__uncultured_bacterium_g__Family_XIII_AD3011_group	OTU14629	187	0.00012	0.2037
d__Bacteria	k__norank_d__Bacteria	p__Bacillota	c__Clostridia	o__Peptostreptococcales-Tissierellales	f__Anaerovoracaceae	g__Family_XIII_AD3011_group	s__uncultured_bacterium_g__Family_XIII_AD3011_group	OTU2156	82	5.0E-5	0.18519
d__Bacteria	k__norank_d__Bacteria	p__Bacillota	c__Clostridia	o__Peptostreptococcales-Tissierellales	f__Anaerovoracaceae	g__Family_XIII_AD3011_group	s__uncultured_rumen_bacterium_g__Family_XIII_AD3011_group	OTU1862	77	5.0E-5	0.18519
d__Bacteria	k__norank_d__Bacteria	p__Bacillota	c__Clostridia	o__Peptostreptococcales-Tissierellales	f__Anaerovoracaceae	g__Mogibacterium	s__uncultured_bacterium_g__Mogibacterium	OTU14385	212	0.00014	0.2037
d__Bacteria	k__norank_d__Bacteria	p__Bacillota	c__Clostridia	o__Peptostreptococcales-Tissierellales	f__Anaerovoracaceae	g__Mogibacterium	s__uncultured_rumen_bacterium_g__Mogibacterium	OTU14316	364	0.00024	0.31481
d__Bacteria	k__norank_d__Bacteria	p__Bacillota	c__Clostridia	o__Peptostreptococcales-Tissierellales	f__Anaerovoracaceae	g__Mogibacterium	s__uncultured_rumen_bacterium_g__Mogibacterium	OTU22010	48	3.0E-5	0.09259
d__Bacteria	k__norank_d__Bacteria	p__Bacillota	c__Clostridia	o__Peptostreptococcales-Tissierellales	f__Anaerovoracaceae	g__Mogibacterium	s__uncultured_rumen_bacterium_g__Mogibacterium	OTU22510	138	9.0E-5	0.2037
d__Bacteria	k__norank_d__Bacteria	p__Bacillota	c__Clostridia	o__Peptostreptococcales-Tissierellales	f__Anaerovoracaceae	g__[Eubacterium]_brachy_group	s__uncultured_bacterium_g__[Eubacterium]_brachy_group	OTU1227	105	7.0E-5	0.12963
d__Bacteria	k__norank_d__Bacteria	p__Bacillota	c__Clostridia	o__Peptostreptococcales-Tissierellales	f__Anaerovoracaceae	g__[Eubacterium]_brachy_group	s__uncultured_bacterium_g__[Eubacterium]_brachy_group	OTU13722	120	8.0E-5	0.24074
d__Bacteria	k__norank_d__Bacteria	p__Bacillota	c__Clostridia	o__Peptostreptococcales-Tissierellales	f__Anaerovoracaceae	g__[Eubacterium]_brachy_group	s__uncultured_bacterium_g__[Eubacterium]_brachy_group	OTU14646	94	6.0E-5	0.14815
d__Bacteria	k__norank_d__Bacteria	p__Bacillota	c__Clostridia	o__Peptostreptococcales-Tissierellales	f__Anaerovoracaceae	g__[Eubacterium]_saphenum_group	s__uncultured_bacterium_g__[Eubacterium]_saphenum_group	OTU22336	91	6.0E-5	0.09259
d__Bacteria	k__norank_d__Bacteria	p__Bacillota	c__Clostridia	o__Peptostreptococcales-Tissierellales	f__Anaerovoracaceae	g__norank_f__Anaerovoracaceae	s__Ihubacter_massiliensis	OTU14222	89	6.0E-5	0.2037
d__Bacteria	k__norank_d__Bacteria	p__Bacillota	c__Clostridia	o__Peptostreptococcales-Tissierellales	f__Anaerovoracaceae	g__norank_f__Anaerovoracaceae	s__uncultured_bacterium_f__Anaerovoracaceae	OTU897	91	6.0E-5	0.14815
d__Bacteria	k__norank_d__Bacteria	p__Bacillota	c__Clostridia	o__Peptostreptococcales-Tissierellales	f__Anaerovoracaceae	g__unclassified_f__Anaerovoracaceae	s__unclassified_f__Anaerovoracaceae	OTU14541	69	5.0E-5	0.16667
d__Bacteria	k__norank_d__Bacteria	p__Bacillota	c__Clostridia	o__Peptostreptococcales-Tissierellales	f__Anaerovoracaceae	g__unclassified_f__Anaerovoracaceae	s__unclassified_f__Anaerovoracaceae	OTU1891	72	5.0E-5	0.11111
d__Bacteria	k__norank_d__Bacteria	p__Bacillota	c__Clostridia	o__Peptostreptococcales-Tissierellales	f__Anaerovoracaceae	g__unclassified_f__Anaerovoracaceae	s__unclassified_f__Anaerovoracaceae	OTU21767	72	5.0E-5	0.09259
d__Bacteria	k__norank_d__Bacteria	p__Bacillota	c__Clostridia	o__Peptostreptococcales-Tissierellales	f__Fusibacteraceae	g__Fusibacter	s__unclassified_g__Fusibacter	OTU398	68	4.0E-5	0.12963
d__Bacteria	k__norank_d__Bacteria	p__Bacillota	c__Clostridia	o__Peptostreptococcales-Tissierellales	f__Fusibacteraceae	g__Fusibacter	s__uncultured_Firmicutes_bacterium_g__Fusibacter	OTU183	158	0.0001	0.31481
d__Bacteria	k__norank_d__Bacteria	p__Bacillota	c__Clostridia	o__Peptostreptococcales-Tissierellales	f__Peptostreptococcaceae	g__Proteocatella	s__uncultured_bacterium_g__Proteocatella	OTU2047	54	4.0E-5	0.07407
d__Bacteria	k__norank_d__Bacteria	p__Bacillota	c__Clostridia	o__Peptostreptococcales-Tissierellales	f__Peptostreptococcaceae	g__Romboutsia	s__Romboutsia_hominis	OTU23	8156	0.00539	0.96296
d__Bacteria	k__norank_d__Bacteria	p__Bacillota	c__Clostridia	o__Peptostreptococcales-Tissierellales	f__Peptostreptococcaceae	g__Romboutsia	s__uncultured_bacterium_g__Romboutsia	OTU6253	451	0.0003	0.53704
d__Bacteria	k__norank_d__Bacteria	p__Bacillota	c__Clostridia	o__Peptostreptococcales-Tissierellales	f__Proteiniboraceae	g__Proteiniborus	s__uncultured_bacterium_g__Proteiniborus	OTU9388	622	0.00041	0.11111
d__Bacteria	k__norank_d__Bacteria	p__Bacillota	c__Clostridia	o__Peptostreptococcales-Tissierellales	f__Sedimentibacteraceae	g__Sedimentibacter	s__unclassified_g__Sedimentibacter	OTU1577	58	4.0E-5	0.05556
d__Bacteria	k__norank_d__Bacteria	p__Bacillota	c__Clostridia	o__unclassified_c__Clostridia	f__unclassified_c__Clostridia	g__unclassified_c__Clostridia	s__unclassified_c__Clostridia	OTU304	106	7.0E-5	0.2963
d__Bacteria	k__norank_d__Bacteria	p__Bacillota	c__norank_p__Bacillota	o__norank_p__Bacillota	f__norank_p__Bacillota	g__norank_p__Bacillota	s__unidentified_p__Bacillota	OTU1708	126	8.0E-5	0.37037
d__Bacteria	k__norank_d__Bacteria	p__Bacillota	c__unclassified_p__Bacillota	o__unclassified_p__Bacillota	f__unclassified_p__Bacillota	g__unclassified_p__Bacillota	s__unclassified_p__Bacillota	OTU22039	95	6.0E-5	0.24074
d__Bacteria	k__norank_d__Bacteria	p__Bacillota	c__unclassified_p__Bacillota	o__unclassified_p__Bacillota	f__unclassified_p__Bacillota	g__unclassified_p__Bacillota	s__unclassified_p__Bacillota	OTU6	115	8.0E-5	0.2963
d__Bacteria	k__norank_d__Bacteria	p__Bacteroidota	c__Bacteroidia	o__Bacteroidales	f__Bacteroidaceae	g__Bacteroides	s__Bacteroides_acidifaciens	OTU289	224	0.00015	0.59259
d__Bacteria	k__norank_d__Bacteria	p__Bacteroidota	c__Bacteroidia	o__Bacteroidales	f__Bacteroidaceae	g__Bacteroides	s__Bacteroides_acidifaciens	OTU789	523	0.00035	0.66667
d__Bacteria	k__norank_d__Bacteria	p__Bacteroidota	c__Bacteroidia	o__Bacteroidales	f__Bacteroidaceae	g__Bacteroides	s__Bacteroides_barnesiae	OTU104	18327	0.01211	0.88889
d__Bacteria	k__norank_d__Bacteria	p__Bacteroidota	c__Bacteroidia	o__Bacteroidales	f__Bacteroidaceae	g__Bacteroides	s__Bacteroides_caccae	OTU394	812	0.00054	0.59259
d__Bacteria	k__norank_d__Bacteria	p__Bacteroidota	c__Bacteroidia	o__Bacteroidales	f__Bacteroidaceae	g__Bacteroides	s__Bacteroides_caecigallinarum	OTU330	24809	0.01639	0.87037
d__Bacteria	k__norank_d__Bacteria	p__Bacteroidota	c__Bacteroidia	o__Bacteroidales	f__Bacteroidaceae	g__Bacteroides	s__Bacteroides_caecimuris	OTU22472	91	6.0E-5	0.27778
d__Bacteria	k__norank_d__Bacteria	p__Bacteroidota	c__Bacteroidia	o__Bacteroidales	f__Bacteroidaceae	g__Bacteroides	s__Bacteroides_coprocola_DSM_17136	OTU15	9064	0.00599	0.87037
d__Bacteria	k__norank_d__Bacteria	p__Bacteroidota	c__Bacteroidia	o__Bacteroidales	f__Bacteroidaceae	g__Bacteroides	s__Bacteroides_coprophilus	OTU344	3695	0.00244	0.85185
d__Bacteria	k__norank_d__Bacteria	p__Bacteroidota	c__Bacteroidia	o__Bacteroidales	f__Bacteroidaceae	g__Bacteroides	s__Bacteroides_dorei	OTU339	1884	0.00124	0.85185
d__Bacteria	k__norank_d__Bacteria	p__Bacteroidota	c__Bacteroidia	o__Bacteroidales	f__Bacteroidaceae	g__Bacteroides	s__Bacteroides_eggerthii	OTU45	333	0.00022	0.42593
d__Bacteria	k__norank_d__Bacteria	p__Bacteroidota	c__Bacteroidia	o__Bacteroidales	f__Bacteroidaceae	g__Bacteroides	s__Bacteroides_fragilis	OTU322	4719	0.00312	0.85185
d__Bacteria	k__norank_d__Bacteria	p__Bacteroidota	c__Bacteroidia	o__Bacteroidales	f__Bacteroidaceae	g__Bacteroides	s__Bacteroides_gallinaceum	OTU18	3484	0.0023	0.7963
d__Bacteria	k__norank_d__Bacteria	p__Bacteroidota	c__Bacteroidia	o__Bacteroidales	f__Bacteroidaceae	g__Bacteroides	s__Bacteroides_massiliensis	OTU244	2111	0.00139	0.7963
d__Bacteria	k__norank_d__Bacteria	p__Bacteroidota	c__Bacteroidia	o__Bacteroidales	f__Bacteroidaceae	g__Bacteroides	s__Bacteroides_ovatus	OTU299	5453	0.0036	0.88889
d__Bacteria	k__norank_d__Bacteria	p__Bacteroidota	c__Bacteroidia	o__Bacteroidales	f__Bacteroidaceae	g__Bacteroides	s__Bacteroides_paurosaccharolyticus	OTU14647	733	0.00048	0.7037
d__Bacteria	k__norank_d__Bacteria	p__Bacteroidota	c__Bacteroidia	o__Bacteroidales	f__Bacteroidaceae	g__Bacteroides	s__Bacteroides_plebeius	OTU1128	5736	0.00379	0.88889
d__Bacteria	k__norank_d__Bacteria	p__Bacteroidota	c__Bacteroidia	o__Bacteroidales	f__Bacteroidaceae	g__Bacteroides	s__Bacteroides_plebeius	OTU238	11860	0.00783	0.85185
d__Bacteria	k__norank_d__Bacteria	p__Bacteroidota	c__Bacteroidia	o__Bacteroidales	f__Bacteroidaceae	g__Bacteroides	s__Bacteroides_salanitronis_DSM_18170	OTU248	192	0.00013	0.38889
d__Bacteria	k__norank_d__Bacteria	p__Bacteroidota	c__Bacteroidia	o__Bacteroidales	f__Bacteroidaceae	g__Bacteroides	s__Bacteroides_salanitronis_DSM_18170	OTU371	548	0.00036	0.61111
d__Bacteria	k__norank_d__Bacteria	p__Bacteroidota	c__Bacteroidia	o__Bacteroidales	f__Bacteroidaceae	g__Bacteroides	s__Bacteroides_sartorii	OTU22017	475	0.00031	0.5
d__Bacteria	k__norank_d__Bacteria	p__Bacteroidota	c__Bacteroidia	o__Bacteroidales	f__Bacteroidaceae	g__Bacteroides	s__Bacteroides_sp._Marseille-P3108	OTU145	2399	0.00158	0.81481
d__Bacteria	k__norank_d__Bacteria	p__Bacteroidota	c__Bacteroidia	o__Bacteroidales	f__Bacteroidaceae	g__Bacteroides	s__Bacteroides_sp._Marseille-P3166	OTU8	45922	0.03034	0.88889
d__Bacteria	k__norank_d__Bacteria	p__Bacteroidota	c__Bacteroidia	o__Bacteroidales	f__Bacteroidaceae	g__Bacteroides	s__Bacteroides_sp._SB5	OTU318	10739	0.00709	0.85185
d__Bacteria	k__norank_d__Bacteria	p__Bacteroidota	c__Bacteroidia	o__Bacteroidales	f__Bacteroidaceae	g__Bacteroides	s__Bacteroides_stercoris_ATCC_43183	OTU14248	2006	0.00133	0.83333
d__Bacteria	k__norank_d__Bacteria	p__Bacteroidota	c__Bacteroidia	o__Bacteroidales	f__Bacteroidaceae	g__Bacteroides	s__Bacteroides_thetaiotaomicron	OTU81	4308	0.00285	0.85185
d__Bacteria	k__norank_d__Bacteria	p__Bacteroidota	c__Bacteroidia	o__Bacteroidales	f__Bacteroidaceae	g__Bacteroides	s__Bacteroides_uniformis	OTU200	3225	0.00213	0.85185
d__Bacteria	k__norank_d__Bacteria	p__Bacteroidota	c__Bacteroidia	o__Bacteroidales	f__Bacteroidaceae	g__Bacteroides	s__Bacteroides_vulgatus	OTU53	13345	0.00882	0.90741
d__Bacteria	k__norank_d__Bacteria	p__Bacteroidota	c__Bacteroidia	o__Bacteroidales	f__Bacteroidaceae	g__Bacteroides	s__unclassified_g__Bacteroides	OTU1211	234	0.00015	0.37037
d__Bacteria	k__norank_d__Bacteria	p__Bacteroidota	c__Bacteroidia	o__Bacteroidales	f__Bacteroidaceae	g__Bacteroides	s__unclassified_g__Bacteroides	OTU1347	87	6.0E-5	0.2037
d__Bacteria	k__norank_d__Bacteria	p__Bacteroidota	c__Bacteroidia	o__Bacteroidales	f__Bacteroidaceae	g__Bacteroides	s__unclassified_g__Bacteroides	OTU139	700	0.00046	0.59259
d__Bacteria	k__norank_d__Bacteria	p__Bacteroidota	c__Bacteroidia	o__Bacteroidales	f__Bacteroidaceae	g__Bacteroides	s__unclassified_g__Bacteroides	OTU13939	103	7.0E-5	0.2037
d__Bacteria	k__norank_d__Bacteria	p__Bacteroidota	c__Bacteroidia	o__Bacteroidales	f__Bacteroidaceae	g__Bacteroides	s__unclassified_g__Bacteroides	OTU14603	153	0.0001	0.31481
d__Bacteria	k__norank_d__Bacteria	p__Bacteroidota	c__Bacteroidia	o__Bacteroidales	f__Bacteroidaceae	g__Bacteroides	s__unclassified_g__Bacteroides	OTU14617	259	0.00017	0.38889
d__Bacteria	k__norank_d__Bacteria	p__Bacteroidota	c__Bacteroidia	o__Bacteroidales	f__Bacteroidaceae	g__Bacteroides	s__unclassified_g__Bacteroides	OTU1636	77	5.0E-5	0.2037
d__Bacteria	k__norank_d__Bacteria	p__Bacteroidota	c__Bacteroidia	o__Bacteroidales	f__Bacteroidaceae	g__Bacteroides	s__unclassified_g__Bacteroides	OTU22021	182	0.00012	0.37037
d__Bacteria	k__norank_d__Bacteria	p__Bacteroidota	c__Bacteroidia	o__Bacteroidales	f__Bacteroidaceae	g__Bacteroides	s__unclassified_g__Bacteroides	OTU22240	165	0.00011	0.40741
d__Bacteria	k__norank_d__Bacteria	p__Bacteroidota	c__Bacteroidia	o__Bacteroidales	f__Bacteroidaceae	g__Bacteroides	s__unclassified_g__Bacteroides	OTU236	2897	0.00191	0.85185
d__Bacteria	k__norank_d__Bacteria	p__Bacteroidota	c__Bacteroidia	o__Bacteroidales	f__Bacteroidaceae	g__Bacteroides	s__unclassified_g__Bacteroides	OTU319	148	0.0001	0.31481
d__Bacteria	k__norank_d__Bacteria	p__Bacteroidota	c__Bacteroidia	o__Bacteroidales	f__Bacteroidaceae	g__Bacteroides	s__unclassified_g__Bacteroides	OTU327	3309	0.00219	0.87037
d__Bacteria	k__norank_d__Bacteria	p__Bacteroidota	c__Bacteroidia	o__Bacteroidales	f__Bacteroidaceae	g__Bacteroides	s__uncultured_Bacteroidales_bacterium_g__Bacteroides	OTU14396	97	6.0E-5	0.2037
d__Bacteria	k__norank_d__Bacteria	p__Bacteroidota	c__Bacteroidia	o__Bacteroidales	f__Bacteroidaceae	g__Bacteroides	s__uncultured_Bacteroides_sp._g__Bacteroides	OTU13971	62	4.0E-5	0.18519
d__Bacteria	k__norank_d__Bacteria	p__Bacteroidota	c__Bacteroidia	o__Bacteroidales	f__Bacteroidaceae	g__Bacteroides	s__uncultured_bacterium_g__Bacteroides	OTU14585	71	5.0E-5	0.25926
d__Bacteria	k__norank_d__Bacteria	p__Bacteroidota	c__Bacteroidia	o__Bacteroidales	f__Bacteroidaceae	g__Bacteroides	s__uncultured_bacterium_g__Bacteroides	OTU2086	101	7.0E-5	0.11111
d__Bacteria	k__norank_d__Bacteria	p__Bacteroidota	c__Bacteroidia	o__Bacteroidales	f__Bacteroidaceae	g__Bacteroides	s__uncultured_bacterium_g__Bacteroides	OTU22476	218	0.00014	0.74074
d__Bacteria	k__norank_d__Bacteria	p__Bacteroidota	c__Bacteroidia	o__Bacteroidales	f__Bacteroidaceae	g__Bacteroides	s__uncultured_bacterium_g__Bacteroides	OTU77	52	3.0E-5	0.11111
d__Bacteria	k__norank_d__Bacteria	p__Bacteroidota	c__Bacteroidia	o__Bacteroidales	f__Bacteroidales_BS11_gut_group	g__norank_f__Bacteroidales_BS11_gut_group	s__unclassified_g__norank_f__Bacteroidales_BS11_gut_group	OTU1049	68	4.0E-5	0.05556
d__Bacteria	k__norank_d__Bacteria	p__Bacteroidota	c__Bacteroidia	o__Bacteroidales	f__Bacteroidales_BS11_gut_group	g__norank_f__Bacteroidales_BS11_gut_group	s__uncultured_rumen_bacterium_f__Bacteroidales_BS11_gut_group	OTU1148	208	0.00014	0.24074
d__Bacteria	k__norank_d__Bacteria	p__Bacteroidota	c__Bacteroidia	o__Bacteroidales	f__Bacteroidales_BS11_gut_group	g__norank_f__Bacteroidales_BS11_gut_group	s__uncultured_rumen_bacterium_f__Bacteroidales_BS11_gut_group	OTU1186	127	8.0E-5	0.2037
d__Bacteria	k__norank_d__Bacteria	p__Bacteroidota	c__Bacteroidia	o__Bacteroidales	f__Bacteroidales_BS11_gut_group	g__norank_f__Bacteroidales_BS11_gut_group	s__uncultured_rumen_bacterium_f__Bacteroidales_BS11_gut_group	OTU1206	150	0.0001	0.18519
d__Bacteria	k__norank_d__Bacteria	p__Bacteroidota	c__Bacteroidia	o__Bacteroidales	f__Bacteroidales_RF16_group	g__norank_f__Bacteroidales_RF16_group	s__unclassified_g__norank_f__Bacteroidales_RF16_group	OTU14373	66	4.0E-5	0.09259
d__Bacteria	k__norank_d__Bacteria	p__Bacteroidota	c__Bacteroidia	o__Bacteroidales	f__Bacteroidales_RF16_group	g__norank_f__Bacteroidales_RF16_group	s__unclassified_g__norank_f__Bacteroidales_RF16_group	OTU2082	250	0.00017	0.31481
d__Bacteria	k__norank_d__Bacteria	p__Bacteroidota	c__Bacteroidia	o__Bacteroidales	f__Bacteroidales_RF16_group	g__norank_f__Bacteroidales_RF16_group	s__uncultured_rumen_bacterium_f__Bacteroidales_RF16_group	OTU14113	1342	0.00089	0.75926
d__Bacteria	k__norank_d__Bacteria	p__Bacteroidota	c__Bacteroidia	o__Bacteroidales	f__Bacteroidetes_vadinHA17	g__norank_f__Bacteroidetes_vadinHA17	s__unclassified_g__norank_f__Bacteroidetes_vadinHA17	OTU22124	140	9.0E-5	0.16667
d__Bacteria	k__norank_d__Bacteria	p__Bacteroidota	c__Bacteroidia	o__Bacteroidales	f__Bacteroidetes_vadinHA17	g__norank_f__Bacteroidetes_vadinHA17	s__uncultured_bacterium_f__Bacteroidetes_vadinHA17	OTU187	257	0.00017	0.38889
d__Bacteria	k__norank_d__Bacteria	p__Bacteroidota	c__Bacteroidia	o__Bacteroidales	f__Bacteroidetes_vadinHA17	g__norank_f__Bacteroidetes_vadinHA17	s__uncultured_soil_bacterium_f__Bacteroidetes_vadinHA17	OTU1203	136	9.0E-5	0.22222
d__Bacteria	k__norank_d__Bacteria	p__Bacteroidota	c__Bacteroidia	o__Bacteroidales	f__Barnesiellaceae	g__Barnesiella	s__Barnesiella_viscericola_DSM_18177	OTU173	3217	0.00213	0.85185
d__Bacteria	k__norank_d__Bacteria	p__Bacteroidota	c__Bacteroidia	o__Bacteroidales	f__Barnesiellaceae	g__Barnesiella	s__Barnesiella_viscericola_DSM_18177	OTU48	9682	0.0064	0.87037
d__Bacteria	k__norank_d__Bacteria	p__Bacteroidota	c__Bacteroidia	o__Bacteroidales	f__Barnesiellaceae	g__Barnesiella	s__unclassified_g__Barnesiella	OTU1759	133	9.0E-5	0.25926
d__Bacteria	k__norank_d__Bacteria	p__Bacteroidota	c__Bacteroidia	o__Bacteroidales	f__Barnesiellaceae	g__Barnesiella	s__uncultured_organism_g__Barnesiella	OTU14157	503	0.00033	0.48148
d__Bacteria	k__norank_d__Bacteria	p__Bacteroidota	c__Bacteroidia	o__Bacteroidales	f__Barnesiellaceae	g__Coprobacter	s__uncultured_organism_g__Coprobacter	OTU13780	103	7.0E-5	0.22222
d__Bacteria	k__norank_d__Bacteria	p__Bacteroidota	c__Bacteroidia	o__Bacteroidales	f__Barnesiellaceae	g__norank_f__Barnesiellaceae	s__uncultured_bacterium_f__Barnesiellaceae	OTU2127	189	0.00012	0.2963
d__Bacteria	k__norank_d__Bacteria	p__Bacteroidota	c__Bacteroidia	o__Bacteroidales	f__Barnesiellaceae	g__norank_f__Barnesiellaceae	s__uncultured_bacterium_f__Barnesiellaceae	OTU42	1622	0.00107	0.74074
d__Bacteria	k__norank_d__Bacteria	p__Bacteroidota	c__Bacteroidia	o__Bacteroidales	f__Barnesiellaceae	g__unclassified_f__Barnesiellaceae	s__unclassified_f__Barnesiellaceae	OTU281	151	0.0001	0.57407
d__Bacteria	k__norank_d__Bacteria	p__Bacteroidota	c__Bacteroidia	o__Bacteroidales	f__Barnesiellaceae	g__unclassified_f__Barnesiellaceae	s__unclassified_f__Barnesiellaceae	OTU46	11330	0.00748	0.85185
d__Bacteria	k__norank_d__Bacteria	p__Bacteroidota	c__Bacteroidia	o__Bacteroidales	f__Barnesiellaceae	g__unclassified_f__Barnesiellaceae	s__unclassified_f__Barnesiellaceae	OTU49	766	0.00051	0.72222
d__Bacteria	k__norank_d__Bacteria	p__Bacteroidota	c__Bacteroidia	o__Bacteroidales	f__F082	g__norank_f__F082	s__Bacteroidales_bacterium_Bact_22	OTU73	130	9.0E-5	0.2037
d__Bacteria	k__norank_d__Bacteria	p__Bacteroidota	c__Bacteroidia	o__Bacteroidales	f__F082	g__norank_f__F082	s__unclassified_g__norank_f__F082	OTU1198	91	6.0E-5	0.09259
d__Bacteria	k__norank_d__Bacteria	p__Bacteroidota	c__Bacteroidia	o__Bacteroidales	f__F082	g__norank_f__F082	s__unclassified_g__norank_f__F082	OTU1558	138	9.0E-5	0.27778
d__Bacteria	k__norank_d__Bacteria	p__Bacteroidota	c__Bacteroidia	o__Bacteroidales	f__F082	g__norank_f__F082	s__unclassified_g__norank_f__F082	OTU2025	73	5.0E-5	0.12963
d__Bacteria	k__norank_d__Bacteria	p__Bacteroidota	c__Bacteroidia	o__Bacteroidales	f__F082	g__norank_f__F082	s__uncultured_rumen_bacterium_f__F082	OTU100	80	5.0E-5	0.16667
d__Bacteria	k__norank_d__Bacteria	p__Bacteroidota	c__Bacteroidia	o__Bacteroidales	f__F082	g__norank_f__F082	s__uncultured_rumen_bacterium_f__F082	OTU1363	99	7.0E-5	0.11111
d__Bacteria	k__norank_d__Bacteria	p__Bacteroidota	c__Bacteroidia	o__Bacteroidales	f__F082	g__norank_f__F082	s__uncultured_rumen_bacterium_f__F082	OTU13901	115	8.0E-5	0.22222
d__Bacteria	k__norank_d__Bacteria	p__Bacteroidota	c__Bacteroidia	o__Bacteroidales	f__F082	g__norank_f__F082	s__uncultured_rumen_bacterium_f__F082	OTU14017	97	6.0E-5	0.25926
d__Bacteria	k__norank_d__Bacteria	p__Bacteroidota	c__Bacteroidia	o__Bacteroidales	f__F082	g__norank_f__F082	s__uncultured_rumen_bacterium_f__F082	OTU14423	47	3.0E-5	0.07407
d__Bacteria	k__norank_d__Bacteria	p__Bacteroidota	c__Bacteroidia	o__Bacteroidales	f__F082	g__norank_f__F082	s__uncultured_rumen_bacterium_f__F082	OTU14434	300	0.0002	0.57407
d__Bacteria	k__norank_d__Bacteria	p__Bacteroidota	c__Bacteroidia	o__Bacteroidales	f__F082	g__norank_f__F082	s__uncultured_rumen_bacterium_f__F082	OTU15341	68	4.0E-5	0.18519
d__Bacteria	k__norank_d__Bacteria	p__Bacteroidota	c__Bacteroidia	o__Bacteroidales	f__F082	g__norank_f__F082	s__uncultured_rumen_bacterium_f__F082	OTU1931	257	0.00017	0.31481
d__Bacteria	k__norank_d__Bacteria	p__Bacteroidota	c__Bacteroidia	o__Bacteroidales	f__F082	g__norank_f__F082	s__uncultured_rumen_bacterium_f__F082	OTU22157	118	8.0E-5	0.22222
d__Bacteria	k__norank_d__Bacteria	p__Bacteroidota	c__Bacteroidia	o__Bacteroidales	f__F082	g__norank_f__F082	s__uncultured_rumen_bacterium_f__F082	OTU2343	88	6.0E-5	0.18519
d__Bacteria	k__norank_d__Bacteria	p__Bacteroidota	c__Bacteroidia	o__Bacteroidales	f__F082	g__norank_f__F082	s__uncultured_rumen_bacterium_f__F082	OTU2407	46	3.0E-5	0.11111
d__Bacteria	k__norank_d__Bacteria	p__Bacteroidota	c__Bacteroidia	o__Bacteroidales	f__F082	g__norank_f__F082	s__uncultured_rumen_bacterium_f__F082	OTU358	65	4.0E-5	0.12963
d__Bacteria	k__norank_d__Bacteria	p__Bacteroidota	c__Bacteroidia	o__Bacteroidales	f__F082	g__norank_f__F082	s__uncultured_rumen_bacterium_f__F082	OTU819	55	4.0E-5	0.12963
d__Bacteria	k__norank_d__Bacteria	p__Bacteroidota	c__Bacteroidia	o__Bacteroidales	f__F082	g__norank_f__F082	s__uncultured_rumen_bacterium_f__F082	OTU964	163	0.00011	0.42593
d__Bacteria	k__norank_d__Bacteria	p__Bacteroidota	c__Bacteroidia	o__Bacteroidales	f__Marinifilaceae	g__Butyricimonas	s__uncultured_Bacteroidetes_bacterium_g__Butyricimonas	OTU250	192	0.00013	0.53704
d__Bacteria	k__norank_d__Bacteria	p__Bacteroidota	c__Bacteroidia	o__Bacteroidales	f__Marinifilaceae	g__Butyricimonas	s__uncultured_organism_g__Butyricimonas	OTU372	306	0.0002	0.61111
d__Bacteria	k__norank_d__Bacteria	p__Bacteroidota	c__Bacteroidia	o__Bacteroidales	f__Marinifilaceae	g__Odoribacter	s__uncultured_bacterium_g__Odoribacter	OTU182	122	8.0E-5	0.35185
d__Bacteria	k__norank_d__Bacteria	p__Bacteroidota	c__Bacteroidia	o__Bacteroidales	f__Marinifilaceae	g__Odoribacter	s__uncultured_bacterium_g__Odoribacter	OTU302	4288	0.00283	0.87037
d__Bacteria	k__norank_d__Bacteria	p__Bacteroidota	c__Bacteroidia	o__Bacteroidales	f__Marinifilaceae	g__Odoribacter	s__uncultured_bacterium_g__Odoribacter	OTU364	429	0.00028	0.48148
d__Bacteria	k__norank_d__Bacteria	p__Bacteroidota	c__Bacteroidia	o__Bacteroidales	f__Marinifilaceae	g__Odoribacter	s__unidentified_g__Odoribacter	OTU1022	203	0.00013	0.25926
d__Bacteria	k__norank_d__Bacteria	p__Bacteroidota	c__Bacteroidia	o__Bacteroidales	f__Muribaculaceae	g__Muribaculum	s__Muribaculum_intestinale	OTU329	129	9.0E-5	0.38889
d__Bacteria	k__norank_d__Bacteria	p__Bacteroidota	c__Bacteroidia	o__Bacteroidales	f__Muribaculaceae	g__norank_f__Muribaculaceae	s__mouse_gut_metagenome_f__Muribaculaceae	OTU1561	339	0.00022	0.66667
d__Bacteria	k__norank_d__Bacteria	p__Bacteroidota	c__Bacteroidia	o__Bacteroidales	f__Muribaculaceae	g__norank_f__Muribaculaceae	s__mouse_gut_metagenome_f__Muribaculaceae	OTU389	109	7.0E-5	0.35185
d__Bacteria	k__norank_d__Bacteria	p__Bacteroidota	c__Bacteroidia	o__Bacteroidales	f__Muribaculaceae	g__norank_f__Muribaculaceae	s__unclassified_g__norank_f__Muribaculaceae	OTU14110	179	0.00012	0.55556
d__Bacteria	k__norank_d__Bacteria	p__Bacteroidota	c__Bacteroidia	o__Bacteroidales	f__Muribaculaceae	g__norank_f__Muribaculaceae	s__unclassified_g__norank_f__Muribaculaceae	OTU14221	335	0.00022	0.57407
d__Bacteria	k__norank_d__Bacteria	p__Bacteroidota	c__Bacteroidia	o__Bacteroidales	f__Muribaculaceae	g__norank_f__Muribaculaceae	s__unclassified_g__norank_f__Muribaculaceae	OTU14227	354	0.00023	0.57407
d__Bacteria	k__norank_d__Bacteria	p__Bacteroidota	c__Bacteroidia	o__Bacteroidales	f__Muribaculaceae	g__norank_f__Muribaculaceae	s__unclassified_g__norank_f__Muribaculaceae	OTU14260	119	8.0E-5	0.42593
d__Bacteria	k__norank_d__Bacteria	p__Bacteroidota	c__Bacteroidia	o__Bacteroidales	f__Muribaculaceae	g__norank_f__Muribaculaceae	s__uncultured_Bacteroidales_bacterium_f__Muribaculaceae	OTU1174	97	6.0E-5	0.24074
d__Bacteria	k__norank_d__Bacteria	p__Bacteroidota	c__Bacteroidia	o__Bacteroidales	f__Muribaculaceae	g__norank_f__Muribaculaceae	s__uncultured_Bacteroidales_bacterium_f__Muribaculaceae	OTU233	154	0.0001	0.5
d__Bacteria	k__norank_d__Bacteria	p__Bacteroidota	c__Bacteroidia	o__Bacteroidales	f__Muribaculaceae	g__norank_f__Muribaculaceae	s__uncultured_Bacteroidales_bacterium_f__Muribaculaceae	OTU277	327	0.00022	0.68519
d__Bacteria	k__norank_d__Bacteria	p__Bacteroidota	c__Bacteroidia	o__Bacteroidales	f__Muribaculaceae	g__norank_f__Muribaculaceae	s__uncultured_Porphyromonadaceae_bacterium_f__Muribaculaceae	OTU1255	78	5.0E-5	0.2963
d__Bacteria	k__norank_d__Bacteria	p__Bacteroidota	c__Bacteroidia	o__Bacteroidales	f__Muribaculaceae	g__norank_f__Muribaculaceae	s__uncultured_Porphyromonadaceae_bacterium_f__Muribaculaceae	OTU195	563	0.00037	0.68519
d__Bacteria	k__norank_d__Bacteria	p__Bacteroidota	c__Bacteroidia	o__Bacteroidales	f__Muribaculaceae	g__norank_f__Muribaculaceae	s__uncultured_bacterium_f__Muribaculaceae	OTU111	514	0.00034	0.75926
d__Bacteria	k__norank_d__Bacteria	p__Bacteroidota	c__Bacteroidia	o__Bacteroidales	f__Muribaculaceae	g__norank_f__Muribaculaceae	s__uncultured_bacterium_f__Muribaculaceae	OTU1189	74	5.0E-5	0.18519
d__Bacteria	k__norank_d__Bacteria	p__Bacteroidota	c__Bacteroidia	o__Bacteroidales	f__Muribaculaceae	g__norank_f__Muribaculaceae	s__uncultured_bacterium_f__Muribaculaceae	OTU1290	174	0.00011	0.40741
d__Bacteria	k__norank_d__Bacteria	p__Bacteroidota	c__Bacteroidia	o__Bacteroidales	f__Muribaculaceae	g__norank_f__Muribaculaceae	s__uncultured_bacterium_f__Muribaculaceae	OTU140	116	8.0E-5	0.33333
d__Bacteria	k__norank_d__Bacteria	p__Bacteroidota	c__Bacteroidia	o__Bacteroidales	f__Muribaculaceae	g__norank_f__Muribaculaceae	s__uncultured_bacterium_f__Muribaculaceae	OTU14083	405	0.00027	0.66667
d__Bacteria	k__norank_d__Bacteria	p__Bacteroidota	c__Bacteroidia	o__Bacteroidales	f__Muribaculaceae	g__norank_f__Muribaculaceae	s__uncultured_bacterium_f__Muribaculaceae	OTU14090	173	0.00011	0.46296
d__Bacteria	k__norank_d__Bacteria	p__Bacteroidota	c__Bacteroidia	o__Bacteroidales	f__Muribaculaceae	g__norank_f__Muribaculaceae	s__uncultured_bacterium_f__Muribaculaceae	OTU14118	110	7.0E-5	0.2963
d__Bacteria	k__norank_d__Bacteria	p__Bacteroidota	c__Bacteroidia	o__Bacteroidales	f__Muribaculaceae	g__norank_f__Muribaculaceae	s__uncultured_bacterium_f__Muribaculaceae	OTU14143	100	7.0E-5	0.2963
d__Bacteria	k__norank_d__Bacteria	p__Bacteroidota	c__Bacteroidia	o__Bacteroidales	f__Muribaculaceae	g__norank_f__Muribaculaceae	s__uncultured_bacterium_f__Muribaculaceae	OTU14218	530	0.00035	0.7037
d__Bacteria	k__norank_d__Bacteria	p__Bacteroidota	c__Bacteroidia	o__Bacteroidales	f__Muribaculaceae	g__norank_f__Muribaculaceae	s__uncultured_bacterium_f__Muribaculaceae	OTU14395	77	5.0E-5	0.25926
d__Bacteria	k__norank_d__Bacteria	p__Bacteroidota	c__Bacteroidia	o__Bacteroidales	f__Muribaculaceae	g__norank_f__Muribaculaceae	s__uncultured_bacterium_f__Muribaculaceae	OTU14398	119	8.0E-5	0.37037
d__Bacteria	k__norank_d__Bacteria	p__Bacteroidota	c__Bacteroidia	o__Bacteroidales	f__Muribaculaceae	g__norank_f__Muribaculaceae	s__uncultured_bacterium_f__Muribaculaceae	OTU14498	141	9.0E-5	0.48148
d__Bacteria	k__norank_d__Bacteria	p__Bacteroidota	c__Bacteroidia	o__Bacteroidales	f__Muribaculaceae	g__norank_f__Muribaculaceae	s__uncultured_bacterium_f__Muribaculaceae	OTU14584	277	0.00018	0.48148
d__Bacteria	k__norank_d__Bacteria	p__Bacteroidota	c__Bacteroidia	o__Bacteroidales	f__Muribaculaceae	g__norank_f__Muribaculaceae	s__uncultured_bacterium_f__Muribaculaceae	OTU1499	89	6.0E-5	0.35185
d__Bacteria	k__norank_d__Bacteria	p__Bacteroidota	c__Bacteroidia	o__Bacteroidales	f__Muribaculaceae	g__norank_f__Muribaculaceae	s__uncultured_bacterium_f__Muribaculaceae	OTU153	147	0.0001	0.42593
d__Bacteria	k__norank_d__Bacteria	p__Bacteroidota	c__Bacteroidia	o__Bacteroidales	f__Muribaculaceae	g__norank_f__Muribaculaceae	s__uncultured_bacterium_f__Muribaculaceae	OTU207	225	0.00015	0.51852
d__Bacteria	k__norank_d__Bacteria	p__Bacteroidota	c__Bacteroidia	o__Bacteroidales	f__Muribaculaceae	g__norank_f__Muribaculaceae	s__uncultured_bacterium_f__Muribaculaceae	OTU22137	62	4.0E-5	0.24074
d__Bacteria	k__norank_d__Bacteria	p__Bacteroidota	c__Bacteroidia	o__Bacteroidales	f__Muribaculaceae	g__norank_f__Muribaculaceae	s__uncultured_bacterium_f__Muribaculaceae	OTU22162	94	6.0E-5	0.25926
d__Bacteria	k__norank_d__Bacteria	p__Bacteroidota	c__Bacteroidia	o__Bacteroidales	f__Muribaculaceae	g__norank_f__Muribaculaceae	s__uncultured_bacterium_f__Muribaculaceae	OTU80	350	0.00023	0.64815
d__Bacteria	k__norank_d__Bacteria	p__Bacteroidota	c__Bacteroidia	o__Bacteroidales	f__Muribaculaceae	g__norank_f__Muribaculaceae	s__uncultured_bacterium_f__Muribaculaceae	OTU855	124	8.0E-5	0.35185
d__Bacteria	k__norank_d__Bacteria	p__Bacteroidota	c__Bacteroidia	o__Bacteroidales	f__Muribaculaceae	g__norank_f__Muribaculaceae	s__uncultured_organism_f__Muribaculaceae	OTU1492	130	9.0E-5	0.33333
d__Bacteria	k__norank_d__Bacteria	p__Bacteroidota	c__Bacteroidia	o__Bacteroidales	f__Muribaculaceae	g__norank_f__Muribaculaceae	s__uncultured_organism_f__Muribaculaceae	OTU349	206	0.00014	0.46296
d__Bacteria	k__norank_d__Bacteria	p__Bacteroidota	c__Bacteroidia	o__Bacteroidales	f__Muribaculaceae	g__norank_f__Muribaculaceae	s__uncultured_rumen_bacterium_f__Muribaculaceae	OTU14272	102	7.0E-5	0.33333
d__Bacteria	k__norank_d__Bacteria	p__Bacteroidota	c__Bacteroidia	o__Bacteroidales	f__Muribaculaceae	g__norank_f__Muribaculaceae	s__unidentified_f__Muribaculaceae	OTU1522	61	4.0E-5	0.24074
d__Bacteria	k__norank_d__Bacteria	p__Bacteroidota	c__Bacteroidia	o__Bacteroidales	f__Prevotellaceae	g__Leyella	s__uncultured_bacterium_g__Leyella	OTU14619	174	0.00011	0.27778
d__Bacteria	k__norank_d__Bacteria	p__Bacteroidota	c__Bacteroidia	o__Bacteroidales	f__Prevotellaceae	g__Leyella	s__uncultured_organism_g__Leyella	OTU105	1597	0.00105	0.74074
d__Bacteria	k__norank_d__Bacteria	p__Bacteroidota	c__Bacteroidia	o__Bacteroidales	f__Prevotellaceae	g__Paraprevotella	s__uncultured_bacterium_g__Paraprevotella	OTU25	557	0.00037	0.53704
d__Bacteria	k__norank_d__Bacteria	p__Bacteroidota	c__Bacteroidia	o__Bacteroidales	f__Prevotellaceae	g__Paraprevotella	s__uncultured_rumen_bacterium_g__Paraprevotella	OTU2062	173	0.00011	0.33333
d__Bacteria	k__norank_d__Bacteria	p__Bacteroidota	c__Bacteroidia	o__Bacteroidales	f__Prevotellaceae	g__Prevotella	s__Prevotellaceae_bacterium_DJF_CR25	OTU14149	700	0.00046	0.57407
d__Bacteria	k__norank_d__Bacteria	p__Bacteroidota	c__Bacteroidia	o__Bacteroidales	f__Prevotellaceae	g__Prevotella	s__unclassified_g__Prevotella	OTU101	599	0.0004	0.53704
d__Bacteria	k__norank_d__Bacteria	p__Bacteroidota	c__Bacteroidia	o__Bacteroidales	f__Prevotellaceae	g__Prevotella	s__uncultured_rumen_bacterium_g__Prevotella	OTU61	536	0.00035	0.55556
d__Bacteria	k__norank_d__Bacteria	p__Bacteroidota	c__Bacteroidia	o__Bacteroidales	f__Prevotellaceae	g__Prevotellaceae_NK3B31_group	s__uncultured_bacterium_g__Prevotellaceae_NK3B31_group	OTU14452	161	0.00011	0.27778
d__Bacteria	k__norank_d__Bacteria	p__Bacteroidota	c__Bacteroidia	o__Bacteroidales	f__Prevotellaceae	g__Prevotellaceae_NK3B31_group	s__uncultured_bacterium_g__Prevotellaceae_NK3B31_group	OTU14503	497	0.00033	0.5
d__Bacteria	k__norank_d__Bacteria	p__Bacteroidota	c__Bacteroidia	o__Bacteroidales	f__Prevotellaceae	g__Prevotellaceae_NK3B31_group	s__uncultured_organism_g__Prevotellaceae_NK3B31_group	OTU766	168	0.00011	0.31481
d__Bacteria	k__norank_d__Bacteria	p__Bacteroidota	c__Bacteroidia	o__Bacteroidales	f__Prevotellaceae	g__Prevotellaceae_UCG-001	s__uncultured_bacterium_g__Prevotellaceae_UCG-001	OTU1182	376	0.00025	0.55556
d__Bacteria	k__norank_d__Bacteria	p__Bacteroidota	c__Bacteroidia	o__Bacteroidales	f__Prevotellaceae	g__Prevotellaceae_UCG-001	s__uncultured_bacterium_g__Prevotellaceae_UCG-001	OTU14462	316	0.00021	0.61111
d__Bacteria	k__norank_d__Bacteria	p__Bacteroidota	c__Bacteroidia	o__Bacteroidales	f__Prevotellaceae	g__Prevotellaceae_UCG-001	s__uncultured_bacterium_g__Prevotellaceae_UCG-001	OTU14614	123	8.0E-5	0.22222
d__Bacteria	k__norank_d__Bacteria	p__Bacteroidota	c__Bacteroidia	o__Bacteroidales	f__Prevotellaceae	g__Prevotellaceae_UCG-001	s__uncultured_bacterium_g__Prevotellaceae_UCG-001	OTU315	335	0.00022	0.51852
d__Bacteria	k__norank_d__Bacteria	p__Bacteroidota	c__Bacteroidia	o__Bacteroidales	f__Prevotellaceae	g__Prevotellaceae_UCG-001	s__uncultured_rumen_bacterium_g__Prevotellaceae_UCG-001	OTU14432	96	6.0E-5	0.12963
d__Bacteria	k__norank_d__Bacteria	p__Bacteroidota	c__Bacteroidia	o__Bacteroidales	f__Prevotellaceae	g__Prevotellaceae_UCG-003	s__unclassified_g__Prevotellaceae_UCG-003	OTU22028	155	0.0001	0.2037
d__Bacteria	k__norank_d__Bacteria	p__Bacteroidota	c__Bacteroidia	o__Bacteroidales	f__Prevotellaceae	g__Prevotellaceae_UCG-003	s__unclassified_g__Prevotellaceae_UCG-003	OTU22035	121	8.0E-5	0.22222
d__Bacteria	k__norank_d__Bacteria	p__Bacteroidota	c__Bacteroidia	o__Bacteroidales	f__Prevotellaceae	g__Prevotellaceae_UCG-003	s__uncultured_bacterium_g__Prevotellaceae_UCG-003	OTU127	207	0.00014	0.27778
d__Bacteria	k__norank_d__Bacteria	p__Bacteroidota	c__Bacteroidia	o__Bacteroidales	f__Prevotellaceae	g__Prevotellaceae_UCG-003	s__uncultured_bacterium_g__Prevotellaceae_UCG-003	OTU14275	107	7.0E-5	0.12963
d__Bacteria	k__norank_d__Bacteria	p__Bacteroidota	c__Bacteroidia	o__Bacteroidales	f__Prevotellaceae	g__Prevotellaceae_UCG-003	s__uncultured_rumen_bacterium_g__Prevotellaceae_UCG-003	OTU1027	110	7.0E-5	0.22222
d__Bacteria	k__norank_d__Bacteria	p__Bacteroidota	c__Bacteroidia	o__Bacteroidales	f__Prevotellaceae	g__Prevotellaceae_UCG-003	s__uncultured_rumen_bacterium_g__Prevotellaceae_UCG-003	OTU316	131	9.0E-5	0.24074
d__Bacteria	k__norank_d__Bacteria	p__Bacteroidota	c__Bacteroidia	o__Bacteroidales	f__Prevotellaceae	g__Prevotellaceae_UCG-003	s__uncultured_rumen_bacterium_g__Prevotellaceae_UCG-003	OTU91	75	5.0E-5	0.11111
d__Bacteria	k__norank_d__Bacteria	p__Bacteroidota	c__Bacteroidia	o__Bacteroidales	f__Prevotellaceae	g__Pseudoprevotella	s__uncultured_bacterium_g__Pseudoprevotella	OTU839	158	0.0001	0.2037
d__Bacteria	k__norank_d__Bacteria	p__Bacteroidota	c__Bacteroidia	o__Bacteroidales	f__Prevotellaceae	g__Segatella	s__unclassified_g__Segatella	OTU13952	325	0.00021	0.53704
d__Bacteria	k__norank_d__Bacteria	p__Bacteroidota	c__Bacteroidia	o__Bacteroidales	f__Prevotellaceae	g__Segatella	s__unclassified_g__Segatella	OTU97	34616	0.02287	0.90741
d__Bacteria	k__norank_d__Bacteria	p__Bacteroidota	c__Bacteroidia	o__Bacteroidales	f__Prevotellaceae	g__Xylanibacter	s__Prevotella_ruminicola	OTU14389	171	0.00011	0.27778
d__Bacteria	k__norank_d__Bacteria	p__Bacteroidota	c__Bacteroidia	o__Bacteroidales	f__Prevotellaceae	g__Xylanibacter	s__unclassified_g__Xylanibacter	OTU14224	854	0.00056	0.72222
d__Bacteria	k__norank_d__Bacteria	p__Bacteroidota	c__Bacteroidia	o__Bacteroidales	f__Prevotellaceae	g__Xylanibacter	s__unclassified_g__Xylanibacter	OTU14402	123	8.0E-5	0.22222
d__Bacteria	k__norank_d__Bacteria	p__Bacteroidota	c__Bacteroidia	o__Bacteroidales	f__Prevotellaceae	g__Xylanibacter	s__unclassified_g__Xylanibacter	OTU14421	46	3.0E-5	0.09259
d__Bacteria	k__norank_d__Bacteria	p__Bacteroidota	c__Bacteroidia	o__Bacteroidales	f__Prevotellaceae	g__Xylanibacter	s__unclassified_g__Xylanibacter	OTU14447	128	8.0E-5	0.2037
d__Bacteria	k__norank_d__Bacteria	p__Bacteroidota	c__Bacteroidia	o__Bacteroidales	f__Prevotellaceae	g__Xylanibacter	s__unclassified_g__Xylanibacter	OTU1803	189	0.00012	0.2037
d__Bacteria	k__norank_d__Bacteria	p__Bacteroidota	c__Bacteroidia	o__Bacteroidales	f__Prevotellaceae	g__Xylanibacter	s__unclassified_g__Xylanibacter	OTU22454	303	0.0002	0.55556
d__Bacteria	k__norank_d__Bacteria	p__Bacteroidota	c__Bacteroidia	o__Bacteroidales	f__Prevotellaceae	g__Xylanibacter	s__unclassified_g__Xylanibacter	OTU22686	199	0.00013	0.33333
d__Bacteria	k__norank_d__Bacteria	p__Bacteroidota	c__Bacteroidia	o__Bacteroidales	f__Prevotellaceae	g__Xylanibacter	s__unclassified_g__Xylanibacter	OTU673	66	4.0E-5	0.22222
d__Bacteria	k__norank_d__Bacteria	p__Bacteroidota	c__Bacteroidia	o__Bacteroidales	f__Prevotellaceae	g__Xylanibacter	s__unclassified_g__Xylanibacter	OTU929	533	0.00035	0.57407
d__Bacteria	k__norank_d__Bacteria	p__Bacteroidota	c__Bacteroidia	o__Bacteroidales	f__Prevotellaceae	g__Xylanibacter	s__uncultured_bacterium_g__Xylanibacter	OTU22146	88	6.0E-5	0.12963
d__Bacteria	k__norank_d__Bacteria	p__Bacteroidota	c__Bacteroidia	o__Bacteroidales	f__Prevotellaceae	g__Xylanibacter	s__uncultured_bacterium_g__Xylanibacter	OTU22706	86	6.0E-5	0.2037
d__Bacteria	k__norank_d__Bacteria	p__Bacteroidota	c__Bacteroidia	o__Bacteroidales	f__Prevotellaceae	g__Xylanibacter	s__uncultured_rumen_bacterium_g__Xylanibacter	OTU1167	110	7.0E-5	0.2963
d__Bacteria	k__norank_d__Bacteria	p__Bacteroidota	c__Bacteroidia	o__Bacteroidales	f__Prevotellaceae	g__Xylanibacter	s__uncultured_rumen_bacterium_g__Xylanibacter	OTU1190	96	6.0E-5	0.18519
d__Bacteria	k__norank_d__Bacteria	p__Bacteroidota	c__Bacteroidia	o__Bacteroidales	f__Prevotellaceae	g__Xylanibacter	s__uncultured_rumen_bacterium_g__Xylanibacter	OTU1210	502	0.00033	0.53704
d__Bacteria	k__norank_d__Bacteria	p__Bacteroidota	c__Bacteroidia	o__Bacteroidales	f__Prevotellaceae	g__Xylanibacter	s__uncultured_rumen_bacterium_g__Xylanibacter	OTU1216	88	6.0E-5	0.11111
d__Bacteria	k__norank_d__Bacteria	p__Bacteroidota	c__Bacteroidia	o__Bacteroidales	f__Prevotellaceae	g__Xylanibacter	s__uncultured_rumen_bacterium_g__Xylanibacter	OTU128	445	0.00029	0.59259
d__Bacteria	k__norank_d__Bacteria	p__Bacteroidota	c__Bacteroidia	o__Bacteroidales	f__Prevotellaceae	g__Xylanibacter	s__uncultured_rumen_bacterium_g__Xylanibacter	OTU1351	161	0.00011	0.25926
d__Bacteria	k__norank_d__Bacteria	p__Bacteroidota	c__Bacteroidia	o__Bacteroidales	f__Prevotellaceae	g__Xylanibacter	s__uncultured_rumen_bacterium_g__Xylanibacter	OTU13709	197	0.00013	0.48148
d__Bacteria	k__norank_d__Bacteria	p__Bacteroidota	c__Bacteroidia	o__Bacteroidales	f__Prevotellaceae	g__Xylanibacter	s__uncultured_rumen_bacterium_g__Xylanibacter	OTU14148	56	4.0E-5	0.14815
d__Bacteria	k__norank_d__Bacteria	p__Bacteroidota	c__Bacteroidia	o__Bacteroidales	f__Prevotellaceae	g__Xylanibacter	s__uncultured_rumen_bacterium_g__Xylanibacter	OTU14415	111	7.0E-5	0.27778
d__Bacteria	k__norank_d__Bacteria	p__Bacteroidota	c__Bacteroidia	o__Bacteroidales	f__Prevotellaceae	g__Xylanibacter	s__uncultured_rumen_bacterium_g__Xylanibacter	OTU14632	77	5.0E-5	0.12963
d__Bacteria	k__norank_d__Bacteria	p__Bacteroidota	c__Bacteroidia	o__Bacteroidales	f__Prevotellaceae	g__Xylanibacter	s__uncultured_rumen_bacterium_g__Xylanibacter	OTU14661	365	0.00024	0.57407
d__Bacteria	k__norank_d__Bacteria	p__Bacteroidota	c__Bacteroidia	o__Bacteroidales	f__Prevotellaceae	g__Xylanibacter	s__uncultured_rumen_bacterium_g__Xylanibacter	OTU162	1959	0.00129	0.83333
d__Bacteria	k__norank_d__Bacteria	p__Bacteroidota	c__Bacteroidia	o__Bacteroidales	f__Prevotellaceae	g__Xylanibacter	s__uncultured_rumen_bacterium_g__Xylanibacter	OTU2068	131	9.0E-5	0.37037
d__Bacteria	k__norank_d__Bacteria	p__Bacteroidota	c__Bacteroidia	o__Bacteroidales	f__Prevotellaceae	g__Xylanibacter	s__uncultured_rumen_bacterium_g__Xylanibacter	OTU212	302	0.0002	0.51852
d__Bacteria	k__norank_d__Bacteria	p__Bacteroidota	c__Bacteroidia	o__Bacteroidales	f__Prevotellaceae	g__Xylanibacter	s__uncultured_rumen_bacterium_g__Xylanibacter	OTU21679	173	0.00011	0.33333
d__Bacteria	k__norank_d__Bacteria	p__Bacteroidota	c__Bacteroidia	o__Bacteroidales	f__Prevotellaceae	g__Xylanibacter	s__uncultured_rumen_bacterium_g__Xylanibacter	OTU22081	188	0.00012	0.27778
d__Bacteria	k__norank_d__Bacteria	p__Bacteroidota	c__Bacteroidia	o__Bacteroidales	f__Prevotellaceae	g__Xylanibacter	s__uncultured_rumen_bacterium_g__Xylanibacter	OTU22273	91	6.0E-5	0.2963
d__Bacteria	k__norank_d__Bacteria	p__Bacteroidota	c__Bacteroidia	o__Bacteroidales	f__Prevotellaceae	g__Xylanibacter	s__uncultured_rumen_bacterium_g__Xylanibacter	OTU22381	543	0.00036	0.57407
d__Bacteria	k__norank_d__Bacteria	p__Bacteroidota	c__Bacteroidia	o__Bacteroidales	f__Prevotellaceae	g__Xylanibacter	s__uncultured_rumen_bacterium_g__Xylanibacter	OTU491	48	3.0E-5	0.11111
d__Bacteria	k__norank_d__Bacteria	p__Bacteroidota	c__Bacteroidia	o__Bacteroidales	f__Prevotellaceae	g__Xylanibacter	s__uncultured_rumen_bacterium_g__Xylanibacter	OTU956	93	6.0E-5	0.12963
d__Bacteria	k__norank_d__Bacteria	p__Bacteroidota	c__Bacteroidia	o__Bacteroidales	f__Prevotellaceae	g__norank_f__Prevotellaceae	s__Prevotella_sp._RS2	OTU805	359	0.00024	0.5
d__Bacteria	k__norank_d__Bacteria	p__Bacteroidota	c__Bacteroidia	o__Bacteroidales	f__Prevotellaceae	g__norank_f__Prevotellaceae	s__unclassified_g__norank_f__Prevotellaceae	OTU14549	65	4.0E-5	0.11111
d__Bacteria	k__norank_d__Bacteria	p__Bacteroidota	c__Bacteroidia	o__Bacteroidales	f__Prevotellaceae	g__norank_f__Prevotellaceae	s__uncultured_Bacteroidales_bacterium_f__Prevotellaceae	OTU201	250	0.00017	0.40741
d__Bacteria	k__norank_d__Bacteria	p__Bacteroidota	c__Bacteroidia	o__Bacteroidales	f__Prevotellaceae	g__unclassified_f__Prevotellaceae	s__unclassified_f__Prevotellaceae	OTU14495	49	3.0E-5	0.12963
d__Bacteria	k__norank_d__Bacteria	p__Bacteroidota	c__Bacteroidia	o__Bacteroidales	f__Prevotellaceae	g__unclassified_f__Prevotellaceae	s__unclassified_f__Prevotellaceae	OTU176	116	8.0E-5	0.14815
d__Bacteria	k__norank_d__Bacteria	p__Bacteroidota	c__Bacteroidia	o__Bacteroidales	f__Prevotellaceae	g__unclassified_f__Prevotellaceae	s__unclassified_f__Prevotellaceae	OTU1884	79	5.0E-5	0.31481
d__Bacteria	k__norank_d__Bacteria	p__Bacteroidota	c__Bacteroidia	o__Bacteroidales	f__Prevotellaceae	g__unclassified_f__Prevotellaceae	s__unclassified_f__Prevotellaceae	OTU2369	44	3.0E-5	0.09259
d__Bacteria	k__norank_d__Bacteria	p__Bacteroidota	c__Bacteroidia	o__Bacteroidales	f__Prevotellaceae	g__unclassified_f__Prevotellaceae	s__unclassified_f__Prevotellaceae	OTU403	376	0.00025	0.57407
d__Bacteria	k__norank_d__Bacteria	p__Bacteroidota	c__Bacteroidia	o__Bacteroidales	f__Rikenellaceae	g__Alistipes	s__gut_metagenome_g__Alistipes	OTU199	8911	0.00589	0.87037
d__Bacteria	k__norank_d__Bacteria	p__Bacteroidota	c__Bacteroidia	o__Bacteroidales	f__Rikenellaceae	g__Alistipes	s__gut_metagenome_g__Alistipes	OTU896	151	0.0001	0.2037
d__Bacteria	k__norank_d__Bacteria	p__Bacteroidota	c__Bacteroidia	o__Bacteroidales	f__Rikenellaceae	g__Alistipes	s__gut_metagenome_g__Alistipes	OTU95	147	0.0001	0.72222
d__Bacteria	k__norank_d__Bacteria	p__Bacteroidota	c__Bacteroidia	o__Bacteroidales	f__Rikenellaceae	g__Alistipes	s__unclassified_g__Alistipes	OTU13	90	6.0E-5	0.14815
d__Bacteria	k__norank_d__Bacteria	p__Bacteroidota	c__Bacteroidia	o__Bacteroidales	f__Rikenellaceae	g__Alistipes	s__unclassified_g__Alistipes	OTU13889	369	0.00024	0.74074
d__Bacteria	k__norank_d__Bacteria	p__Bacteroidota	c__Bacteroidia	o__Bacteroidales	f__Rikenellaceae	g__Alistipes	s__unclassified_g__Alistipes	OTU14123	756	0.0005	0.7037
d__Bacteria	k__norank_d__Bacteria	p__Bacteroidota	c__Bacteroidia	o__Bacteroidales	f__Rikenellaceae	g__Alistipes	s__unclassified_g__Alistipes	OTU217	3171	0.00209	0.81481
d__Bacteria	k__norank_d__Bacteria	p__Bacteroidota	c__Bacteroidia	o__Bacteroidales	f__Rikenellaceae	g__Alistipes	s__unclassified_g__Alistipes	OTU245	249	0.00016	0.37037
d__Bacteria	k__norank_d__Bacteria	p__Bacteroidota	c__Bacteroidia	o__Bacteroidales	f__Rikenellaceae	g__Alistipes	s__unclassified_g__Alistipes	OTU333	158	0.0001	0.42593
d__Bacteria	k__norank_d__Bacteria	p__Bacteroidota	c__Bacteroidia	o__Bacteroidales	f__Rikenellaceae	g__Alistipes	s__unclassified_g__Alistipes	OTU906	186	0.00012	0.55556
d__Bacteria	k__norank_d__Bacteria	p__Bacteroidota	c__Bacteroidia	o__Bacteroidales	f__Rikenellaceae	g__Alistipes	s__uncultured_bacterium_g__Alistipes	OTU14158	184	0.00012	0.18519
d__Bacteria	k__norank_d__Bacteria	p__Bacteroidota	c__Bacteroidia	o__Bacteroidales	f__Rikenellaceae	g__Alistipes	s__uncultured_organism_g__Alistipes	OTU311	7981	0.00527	0.85185
d__Bacteria	k__norank_d__Bacteria	p__Bacteroidota	c__Bacteroidia	o__Bacteroidales	f__Rikenellaceae	g__Rikenella	s__Rikenella_microfusus_DSM_15922	OTU21783	246	0.00016	0.33333
d__Bacteria	k__norank_d__Bacteria	p__Bacteroidota	c__Bacteroidia	o__Bacteroidales	f__Rikenellaceae	g__Rikenella	s__uncultured_bacterium_g__Rikenella	OTU343	685	0.00045	0.55556
d__Bacteria	k__norank_d__Bacteria	p__Bacteroidota	c__Bacteroidia	o__Bacteroidales	f__Rikenellaceae	g__Rikenellaceae_RC9_gut_group	s__unclassified_g__Rikenellaceae_RC9_gut_group	OTU118	332	0.00022	0.44444
d__Bacteria	k__norank_d__Bacteria	p__Bacteroidota	c__Bacteroidia	o__Bacteroidales	f__Rikenellaceae	g__Rikenellaceae_RC9_gut_group	s__unclassified_g__Rikenellaceae_RC9_gut_group	OTU646	92	6.0E-5	0.25926
d__Bacteria	k__norank_d__Bacteria	p__Bacteroidota	c__Bacteroidia	o__Bacteroidales	f__Rikenellaceae	g__Rikenellaceae_RC9_gut_group	s__uncultured_bacterium_g__Rikenellaceae_RC9_gut_group	OTU399	1497	0.00099	0.77778
d__Bacteria	k__norank_d__Bacteria	p__Bacteroidota	c__Bacteroidia	o__Bacteroidales	f__Rikenellaceae	g__Rikenellaceae_RC9_gut_group	s__uncultured_organism_g__Rikenellaceae_RC9_gut_group	OTU72	310	0.0002	0.38889
d__Bacteria	k__norank_d__Bacteria	p__Bacteroidota	c__Bacteroidia	o__Bacteroidales	f__Rikenellaceae	g__Rikenellaceae_RC9_gut_group	s__uncultured_rumen_bacterium_g__Rikenellaceae_RC9_gut_group	OTU1008	66	4.0E-5	0.16667
d__Bacteria	k__norank_d__Bacteria	p__Bacteroidota	c__Bacteroidia	o__Bacteroidales	f__Rikenellaceae	g__Rikenellaceae_RC9_gut_group	s__uncultured_rumen_bacterium_g__Rikenellaceae_RC9_gut_group	OTU1169	576	0.00038	0.5
d__Bacteria	k__norank_d__Bacteria	p__Bacteroidota	c__Bacteroidia	o__Bacteroidales	f__Rikenellaceae	g__Rikenellaceae_RC9_gut_group	s__uncultured_rumen_bacterium_g__Rikenellaceae_RC9_gut_group	OTU1234	139	9.0E-5	0.25926
d__Bacteria	k__norank_d__Bacteria	p__Bacteroidota	c__Bacteroidia	o__Bacteroidales	f__Rikenellaceae	g__Rikenellaceae_RC9_gut_group	s__uncultured_rumen_bacterium_g__Rikenellaceae_RC9_gut_group	OTU1252	81	5.0E-5	0.12963
d__Bacteria	k__norank_d__Bacteria	p__Bacteroidota	c__Bacteroidia	o__Bacteroidales	f__Rikenellaceae	g__Rikenellaceae_RC9_gut_group	s__uncultured_rumen_bacterium_g__Rikenellaceae_RC9_gut_group	OTU13737	144	0.0001	0.11111
d__Bacteria	k__norank_d__Bacteria	p__Bacteroidota	c__Bacteroidia	o__Bacteroidales	f__Rikenellaceae	g__Rikenellaceae_RC9_gut_group	s__uncultured_rumen_bacterium_g__Rikenellaceae_RC9_gut_group	OTU14065	83	5.0E-5	0.18519
d__Bacteria	k__norank_d__Bacteria	p__Bacteroidota	c__Bacteroidia	o__Bacteroidales	f__Rikenellaceae	g__Rikenellaceae_RC9_gut_group	s__uncultured_rumen_bacterium_g__Rikenellaceae_RC9_gut_group	OTU14394	106	7.0E-5	0.12963
d__Bacteria	k__norank_d__Bacteria	p__Bacteroidota	c__Bacteroidia	o__Bacteroidales	f__Rikenellaceae	g__Rikenellaceae_RC9_gut_group	s__uncultured_rumen_bacterium_g__Rikenellaceae_RC9_gut_group	OTU171	67	4.0E-5	0.18519
d__Bacteria	k__norank_d__Bacteria	p__Bacteroidota	c__Bacteroidia	o__Bacteroidales	f__Rikenellaceae	g__Rikenellaceae_RC9_gut_group	s__uncultured_rumen_bacterium_g__Rikenellaceae_RC9_gut_group	OTU175	55	4.0E-5	0.16667
d__Bacteria	k__norank_d__Bacteria	p__Bacteroidota	c__Bacteroidia	o__Bacteroidales	f__Rikenellaceae	g__Rikenellaceae_RC9_gut_group	s__uncultured_rumen_bacterium_g__Rikenellaceae_RC9_gut_group	OTU21930	107	7.0E-5	0.24074
d__Bacteria	k__norank_d__Bacteria	p__Bacteroidota	c__Bacteroidia	o__Bacteroidales	f__Rikenellaceae	g__Rikenellaceae_RC9_gut_group	s__uncultured_rumen_bacterium_g__Rikenellaceae_RC9_gut_group	OTU22030	201	0.00013	0.2963
d__Bacteria	k__norank_d__Bacteria	p__Bacteroidota	c__Bacteroidia	o__Bacteroidales	f__Rikenellaceae	g__unclassified_f__Rikenellaceae	s__unclassified_f__Rikenellaceae	OTU14255	279	0.00018	0.40741
d__Bacteria	k__norank_d__Bacteria	p__Bacteroidota	c__Bacteroidia	o__Bacteroidales	f__Rikenellaceae	g__unclassified_f__Rikenellaceae	s__unclassified_f__Rikenellaceae	OTU1491	75	5.0E-5	0.12963
d__Bacteria	k__norank_d__Bacteria	p__Bacteroidota	c__Bacteroidia	o__Bacteroidales	f__Rikenellaceae	g__unclassified_f__Rikenellaceae	s__unclassified_f__Rikenellaceae	OTU157	1897	0.00125	0.83333
d__Bacteria	k__norank_d__Bacteria	p__Bacteroidota	c__Bacteroidia	o__Bacteroidales	f__SB-5	g__norank_f__SB-5	s__uncultured_soil_bacterium_f__SB-5	OTU22134	174	0.00011	0.12963
d__Bacteria	k__norank_d__Bacteria	p__Bacteroidota	c__Bacteroidia	o__Bacteroidales	f__Tannerellaceae	g__Parabacteroides	s__Parabacteroides_merdae	OTU14526	665	0.00044	0.64815
d__Bacteria	k__norank_d__Bacteria	p__Bacteroidota	c__Bacteroidia	o__Bacteroidales	f__Tannerellaceae	g__Parabacteroides	s__Parabacteroides_sp._CT06	OTU54	1408	0.00093	0.7963
d__Bacteria	k__norank_d__Bacteria	p__Bacteroidota	c__Bacteroidia	o__Bacteroidales	f__Tannerellaceae	g__Parabacteroides	s__unclassified_g__Parabacteroides	OTU14263	72	5.0E-5	0.05556
d__Bacteria	k__norank_d__Bacteria	p__Bacteroidota	c__Bacteroidia	o__Bacteroidales	f__Tannerellaceae	g__Parabacteroides	s__unclassified_g__Parabacteroides	OTU14588	712	0.00047	0.72222
d__Bacteria	k__norank_d__Bacteria	p__Bacteroidota	c__Bacteroidia	o__Bacteroidales	f__Tannerellaceae	g__Parabacteroides	s__unclassified_g__Parabacteroides	OTU20	727	0.00048	0.66667
d__Bacteria	k__norank_d__Bacteria	p__Bacteroidota	c__Bacteroidia	o__Bacteroidales	f__Tannerellaceae	g__Parabacteroides	s__uncultured_Bacteroidales_bacterium_g__Parabacteroides	OTU15321	1106	0.00073	0.75926
d__Bacteria	k__norank_d__Bacteria	p__Bacteroidota	c__Bacteroidia	o__Bacteroidales	f__Tannerellaceae	g__Parabacteroides	s__uncultured_bacterium_g__Parabacteroides	OTU103	3050	0.00201	0.83333
d__Bacteria	k__norank_d__Bacteria	p__Bacteroidota	c__Bacteroidia	o__Bacteroidales	f__Tannerellaceae	g__Parabacteroides	s__uncultured_bacterium_g__Parabacteroides	OTU205	1871	0.00124	0.83333
d__Bacteria	k__norank_d__Bacteria	p__Bacteroidota	c__Bacteroidia	o__Bacteroidales	f__Tannerellaceae	g__Parabacteroides	s__uncultured_bacterium_g__Parabacteroides	OTU307	534	0.00035	0.75926
d__Bacteria	k__norank_d__Bacteria	p__Bacteroidota	c__Bacteroidia	o__Bacteroidales	f__Tannerellaceae	g__Parabacteroides	s__uncultured_organism_g__Parabacteroides	OTU262	327	0.00022	0.55556
d__Bacteria	k__norank_d__Bacteria	p__Bacteroidota	c__Bacteroidia	o__Bacteroidales	f__Williamwhitmaniaceae	g__Acetobacteroides	s__uncultured_bacterium_g__Acetobacteroides	OTU14091	120	8.0E-5	0.33333
d__Bacteria	k__norank_d__Bacteria	p__Bacteroidota	c__Bacteroidia	o__Bacteroidales	f__norank_o__Bacteroidales	g__norank_o__Bacteroidales	s__uncultured_rumen_bacterium_o__Bacteroidales	OTU14103	96	6.0E-5	0.2037
d__Bacteria	k__norank_d__Bacteria	p__Bacteroidota	c__Bacteroidia	o__Bacteroidales	f__p-2534-18B5_gut_group	g__norank_f__p-2534-18B5_gut_group	s__uncultured_bacterium_f__p-2534-18B5_gut_group	OTU2015	118	8.0E-5	0.2963
d__Bacteria	k__norank_d__Bacteria	p__Bacteroidota	c__Bacteroidia	o__Bacteroidales	f__unclassified_o__Bacteroidales	g__unclassified_o__Bacteroidales	s__unclassified_o__Bacteroidales	OTU38	3347	0.00221	0.81481
d__Bacteria	k__norank_d__Bacteria	p__Bacteroidota	c__Bacteroidia	o__Chitinophagales	f__37-13	g__norank_f__37-13	s__metagenome_f__37-13	OTU970	68	4.0E-5	0.22222
d__Bacteria	k__norank_d__Bacteria	p__Bacteroidota	c__Bacteroidia	o__Chitinophagales	f__Chitinophagaceae	g__Sediminibacterium	s__unclassified_g__Sediminibacterium	OTU15332	119	8.0E-5	0.37037
d__Bacteria	k__norank_d__Bacteria	p__Bacteroidota	c__Bacteroidia	o__Chitinophagales	f__Saprospiraceae	g__norank_f__Saprospiraceae	s__unclassified_g__norank_f__Saprospiraceae	OTU14179	773	0.00051	0.59259
d__Bacteria	k__norank_d__Bacteria	p__Bacteroidota	c__Bacteroidia	o__Flavobacteriales	f__Flavobacteriaceae	g__Flavobacterium	s__Flavobacterium_hercynium	OTU11205	105	7.0E-5	0.25926
d__Bacteria	k__norank_d__Bacteria	p__Bacteroidota	c__Bacteroidia	o__Flavobacteriales	f__Flavobacteriaceae	g__Flavobacterium	s__Flavobacterium_succinicans	OTU116	700	0.00046	0.48148
d__Bacteria	k__norank_d__Bacteria	p__Bacteroidota	c__Bacteroidia	o__Flavobacteriales	f__Flavobacteriaceae	g__Flavobacterium	s__unclassified_g__Flavobacterium	OTU15301	3038	0.00201	0.90741
d__Bacteria	k__norank_d__Bacteria	p__Bacteroidota	c__Bacteroidia	o__Flavobacteriales	f__Flavobacteriaceae	g__Flavobacterium	s__unclassified_g__Flavobacterium	OTU16057	50	3.0E-5	0.14815
d__Bacteria	k__norank_d__Bacteria	p__Bacteroidota	c__Bacteroidia	o__Flavobacteriales	f__Flavobacteriaceae	g__Flavobacterium	s__uncultured_bacterium_g__Flavobacterium	OTU853	393	0.00026	0.46296
d__Bacteria	k__norank_d__Bacteria	p__Bacteroidota	c__Bacteroidia	o__Flavobacteriales	f__Flavobacteriaceae	g__norank_f__Flavobacteriaceae	s__gut_metagenome_f__Flavobacteriaceae	OTU282	388	0.00026	0.62963
d__Bacteria	k__norank_d__Bacteria	p__Bacteroidota	c__Bacteroidia	o__Flavobacteriales	f__Weeksellaceae	g__Chryseobacterium	s__unclassified_g__Chryseobacterium	OTU15327	5894	0.00389	0.94444
d__Bacteria	k__norank_d__Bacteria	p__Bacteroidota	c__Bacteroidia	o__Flavobacteriales	f__Weeksellaceae	g__Chryseobacterium	s__unclassified_g__Chryseobacterium	OTU16599	54	4.0E-5	0.16667
d__Bacteria	k__norank_d__Bacteria	p__Bacteroidota	c__Bacteroidia	o__Flavobacteriales	f__Weeksellaceae	g__Chryseobacterium	s__uncultured_bacterium_g__Chryseobacterium	OTU14197	214	0.00014	0.25926
d__Bacteria	k__norank_d__Bacteria	p__Bacteroidota	c__Bacteroidia	o__Flavobacteriales	f__Weeksellaceae	g__Chryseobacterium	s__uncultured_bacterium_g__Chryseobacterium	OTU21729	376	0.00025	0.25926
d__Bacteria	k__norank_d__Bacteria	p__Bacteroidota	c__Bacteroidia	o__Sphingobacteriales	f__AKYH767	g__norank_f__AKYH767	s__unclassified_g__norank_f__AKYH767	OTU186	85	6.0E-5	0.12963
d__Bacteria	k__norank_d__Bacteria	p__Bacteroidota	c__Bacteroidia	o__Sphingobacteriales	f__KD3-93	g__norank_f__KD3-93	s__unclassified_g__norank_f__KD3-93	OTU16013	112	7.0E-5	0.14815
d__Bacteria	k__norank_d__Bacteria	p__Bacteroidota	c__Bacteroidia	o__Sphingobacteriales	f__Sphingobacteriaceae	g__Sphingobacterium	s__unclassified_g__Sphingobacterium	OTU14915	213	0.00014	0.2963
d__Bacteria	k__norank_d__Bacteria	p__Bacteroidota	c__Bacteroidia	o__Sphingobacteriales	f__env.OPS_17	g__norank_f__env.OPS_17	s__unclassified_g__norank_f__env.OPS_17	OTU15620	88	6.0E-5	0.12963
d__Bacteria	k__norank_d__Bacteria	p__Bacteroidota	c__Bacteroidia	o__Sphingobacteriales	f__env.OPS_17	g__norank_f__env.OPS_17	s__uncultured_bacterium_f__env.OPS_17	OTU15614	89	6.0E-5	0.07407
d__Bacteria	k__norank_d__Bacteria	p__Bdellovibrionota	c__Bacteriovoracia	o__Bacteriovoracales	f__Bacteriovoracaceae	g__Peredibacter	s__Bacteriovorax_sp._EPC3	OTU4470	208	0.00014	0.25926
d__Bacteria	k__norank_d__Bacteria	p__Bdellovibrionota	c__Bacteriovoracia	o__Bacteriovoracales	f__Bacteriovoracaceae	g__Peredibacter	s__unclassified_g__Peredibacter	OTU4359	86	6.0E-5	0.14815
d__Bacteria	k__norank_d__Bacteria	p__Bdellovibrionota	c__Bdellovibrionia	o__Bdellovibrionales	f__Pseudobdellovibrionaceae	g__Bdellovibrio	s__unclassified_g__Bdellovibrio	OTU11221	158	0.0001	0.16667
d__Bacteria	k__norank_d__Bacteria	p__Bdellovibrionota	c__Bdellovibrionia	o__Bdellovibrionales	f__Pseudobdellovibrionaceae	g__norank_f__Pseudobdellovibrionaceae	s__unclassified_g__norank_f__Pseudobdellovibrionaceae	OTU11636	133	9.0E-5	0.12963
d__Bacteria	k__norank_d__Bacteria	p__Bdellovibrionota	c__Bdellovibrionia	o__Bdellovibrionales	f__Pseudobdellovibrionaceae	g__unclassified_f__Pseudobdellovibrionaceae	s__unclassified_f__Pseudobdellovibrionaceae	OTU15807	144	0.0001	0.11111
d__Bacteria	k__norank_d__Bacteria	p__Bdellovibrionota	c__Oligoflexia	o__0319-6G20	f__norank_o__0319-6G20	g__norank_o__0319-6G20	s__unclassified_g__norank_o__0319-6G20	OTU1345	157	0.0001	0.16667
d__Bacteria	k__norank_d__Bacteria	p__Bdellovibrionota	c__Oligoflexia	o__0319-6G20	f__norank_o__0319-6G20	g__norank_o__0319-6G20	s__unclassified_g__norank_o__0319-6G20	OTU15968	91	6.0E-5	0.09259
d__Bacteria	k__norank_d__Bacteria	p__Bdellovibrionota	c__Oligoflexia	o__0319-6G20	f__norank_o__0319-6G20	g__norank_o__0319-6G20	s__unclassified_g__norank_o__0319-6G20	OTU16038	459	0.0003	0.14815
d__Bacteria	k__norank_d__Bacteria	p__Bdellovibrionota	c__Oligoflexia	o__0319-6G20	f__norank_o__0319-6G20	g__norank_o__0319-6G20	s__uncultured_Syntrophobacteraceae_bacterium_o__0319-6G20	OTU17230	781	0.00052	0.18519
d__Bacteria	k__norank_d__Bacteria	p__Bdellovibrionota	c__Oligoflexia	o__0319-6G20	f__norank_o__0319-6G20	g__norank_o__0319-6G20	s__uncultured_bacterium_o__0319-6G20	OTU15758	77	5.0E-5	0.05556
d__Bacteria	k__norank_d__Bacteria	p__Chlamydiota	c__Chlamydiia	o__Chlamydiales	f__Parachlamydiaceae	g__Candidatus_Protochlamydia	s__unclassified_g__Candidatus_Protochlamydia	OTU22622	166	0.00011	0.25926
d__Bacteria	k__norank_d__Bacteria	p__Chlamydiota	c__Chlamydiia	o__Chlamydiales	f__Parachlamydiaceae	g__unclassified_f__Parachlamydiaceae	s__unclassified_f__Parachlamydiaceae	OTU20109	103	7.0E-5	0.14815
d__Bacteria	k__norank_d__Bacteria	p__Chlamydiota	c__Chlamydiia	o__Chlamydiales	f__unclassified_o__Chlamydiales	g__unclassified_o__Chlamydiales	s__unclassified_o__Chlamydiales	OTU16245	179	0.00012	0.14815
d__Bacteria	k__norank_d__Bacteria	p__Chloroflexota	c__AD3	o__norank_c__AD3	f__norank_c__AD3	g__norank_c__AD3	s__uncultured_bacterium_c__AD3	OTU17143	75	5.0E-5	0.05556
d__Bacteria	k__norank_d__Bacteria	p__Chloroflexota	c__Anaerolineae	o__Ardenticatenales	f__Ardenticatenaceae	g__norank_f__Ardenticatenaceae	s__uncultured_Chloroflexi_bacterium_f__Ardenticatenaceae	OTU11338	48	3.0E-5	0.05556
d__Bacteria	k__norank_d__Bacteria	p__Chloroflexota	c__Anaerolineae	o__SJA-15	f__norank_o__SJA-15	g__norank_o__SJA-15	s__unclassified_g__norank_o__SJA-15	OTU1259	77	5.0E-5	0.2037
d__Bacteria	k__norank_d__Bacteria	p__Chloroflexota	c__Anaerolineae	o__SJA-15	f__norank_o__SJA-15	g__norank_o__SJA-15	s__uncultured_bacterium_o__SJA-15	OTU1330	236	0.00016	0.16667
d__Bacteria	k__norank_d__Bacteria	p__Chloroflexota	c__Chloroflexia	o__Chloroflexales	f__Roseiflexaceae	g__Kouleothrix	s__uncultured_bacterium_g__Kouleothrix	OTU2140	141	9.0E-5	0.24074
d__Bacteria	k__norank_d__Bacteria	p__Chloroflexota	c__Chloroflexia	o__Chloroflexales	f__Roseiflexaceae	g__Kouleothrix	s__uncultured_bacterium_g__Kouleothrix	OTU279	11574	0.00765	0.87037
d__Bacteria	k__norank_d__Bacteria	p__Chloroflexota	c__Dehalococcoidia	o__S085	f__norank_o__S085	g__norank_o__S085	s__uncultured_bacterium_o__S085	OTU21555	106	7.0E-5	0.05556
d__Bacteria	k__norank_d__Bacteria	p__Chloroflexota	c__Ktedonobacteria	o__Ktedonobacterales	f__JG30-KF-AS9	g__norank_f__JG30-KF-AS9	s__uncultured_Ktedonobacterales_bacterium_f__JG30-KF-AS9	OTU1538	308	0.0002	0.09259
d__Bacteria	k__norank_d__Bacteria	p__Chloroflexota	c__Ktedonobacteria	o__Ktedonobacterales	f__Ktedonobacteraceae	g__norank_f__Ktedonobacteraceae	s__unclassified_g__norank_f__Ktedonobacteraceae	OTU16035	248	0.00016	0.09259
d__Bacteria	k__norank_d__Bacteria	p__Dependentiae	c__Babeliae	o__Babeliales	f__Vermiphilaceae	g__norank_f__Vermiphilaceae	s__metagenome_f__Vermiphilaceae	OTU15760	78	5.0E-5	0.14815
d__Bacteria	k__norank_d__Bacteria	p__Dependentiae	c__Babeliae	o__Babeliales	f__Vermiphilaceae	g__norank_f__Vermiphilaceae	s__uncultured_bacterium_f__Vermiphilaceae	OTU1294	51	3.0E-5	0.09259
d__Bacteria	k__norank_d__Bacteria	p__Dependentiae	c__Babeliae	o__Babeliales	f__Vermiphilaceae	g__norank_f__Vermiphilaceae	s__uncultured_bacterium_f__Vermiphilaceae	OTU1519	153	0.0001	0.16667
d__Bacteria	k__norank_d__Bacteria	p__Dependentiae	c__Babeliae	o__Babeliales	f__unclassified_o__Babeliales	g__unclassified_o__Babeliales	s__unclassified_o__Babeliales	OTU9676	52	3.0E-5	0.05556
d__Bacteria	k__norank_d__Bacteria	p__Fusobacteriota	c__Fusobacteriia	o__Fusobacteriales	f__Fusobacteriaceae	g__Cetobacterium	s__uncultured_bacterium_g__Cetobacterium	OTU149	1045	0.00069	0.72222
d__Bacteria	k__norank_d__Bacteria	p__Fusobacteriota	c__Fusobacteriia	o__Fusobacteriales	f__Fusobacteriaceae	g__Fusobacterium	s__Fusobacterium_mortiferum_ATCC_9817	OTU360	617	0.00041	0.61111
d__Bacteria	k__norank_d__Bacteria	p__Ignavibacteriota	c__Ignavibacteria	o__Ignavibacteriales	f__PHOS-HE36	g__norank_f__PHOS-HE36	s__unclassified_g__norank_f__PHOS-HE36	OTU60	1461	0.00097	0.74074
d__Bacteria	k__norank_d__Bacteria	p__Myxococcota	c__Myxococcia	o__Myxococcales	f__Myxococcaceae	g__Myxococcus	s__Corallococcus_macrosporus_g__Myxococcus	OTU10938	84	6.0E-5	0.16667
d__Bacteria	k__norank_d__Bacteria	p__Myxococcota	c__Myxococcia	o__Myxococcales	f__Myxococcaceae	g__P3OB-42	s__metagenome_g__P3OB-42	OTU11638	81	5.0E-5	0.12963
d__Bacteria	k__norank_d__Bacteria	p__Myxococcota	c__Polyangiia	o__Haliangiales	f__Haliangiaceae	g__norank_f__Haliangiaceae	s__metagenome_f__Haliangiaceae	OTU15793	1770	0.00117	0.35185
d__Bacteria	k__norank_d__Bacteria	p__Myxococcota	c__Polyangiia	o__Haliangiales	f__Haliangiaceae	g__norank_f__Haliangiaceae	s__unclassified_g__norank_f__Haliangiaceae	OTU2040	67	4.0E-5	0.11111
d__Bacteria	k__norank_d__Bacteria	p__Myxococcota	c__Polyangiia	o__Polyangiales	f__Polyangiaceae	g__Labilithrix	s__Labilithrix_luteola	OTU16045	125	8.0E-5	0.16667
d__Bacteria	k__norank_d__Bacteria	p__Myxococcota	c__Polyangiia	o__Polyangiales	f__Polyangiaceae	g__Minicystis	s__unclassified_g__Minicystis	OTU15802	850	0.00056	0.24074
d__Bacteria	k__norank_d__Bacteria	p__Myxococcota	c__Polyangiia	o__Polyangiales	f__Polyangiaceae	g__Minicystis	s__unclassified_g__Minicystis	OTU15985	428	0.00028	0.11111
d__Bacteria	k__norank_d__Bacteria	p__Myxococcota	c__Polyangiia	o__Polyangiales	f__Polyangiaceae	g__Pajaroellobacter	s__unclassified_g__Pajaroellobacter	OTU15820	1132	0.00075	0.42593
d__Bacteria	k__norank_d__Bacteria	p__Myxococcota	c__Polyangiia	o__Polyangiales	f__Polyangiaceae	g__Pajaroellobacter	s__uncultured_delta_proteobacterium_g__Pajaroellobacter	OTU14623	79	5.0E-5	0.25926
d__Bacteria	k__norank_d__Bacteria	p__Myxococcota	c__Polyangiia	o__Polyangiales	f__Polyangiaceae	g__norank_f__Polyangiaceae	s__uncultured_bacterium_f__Polyangiaceae	OTU15638	1786	0.00118	0.40741
d__Bacteria	k__norank_d__Bacteria	p__Myxococcota	c__Polyangiia	o__Polyangiales	f__Polyangiaceae	g__unclassified_f__Polyangiaceae	s__unclassified_f__Polyangiaceae	OTU16200	533	0.00035	0.25926
d__Bacteria	k__norank_d__Bacteria	p__Myxococcota	c__Polyangiia	o__mle1-27	f__norank_o__mle1-27	g__norank_o__mle1-27	s__unclassified_g__norank_o__mle1-27	OTU15323	286	0.00019	0.38889
d__Bacteria	k__norank_d__Bacteria	p__Myxococcota	c__Polyangiia	o__mle1-27	f__norank_o__mle1-27	g__norank_o__mle1-27	s__uncultured_bacterium_o__mle1-27	OTU164	101	7.0E-5	0.2037
d__Bacteria	k__norank_d__Bacteria	p__Nitrospirota	c__Nitrospiria	o__Nitrospirales	f__Nitrospiraceae	g__Nitrospira	s__unclassified_g__Nitrospira	OTU1537	77	5.0E-5	0.18519
d__Bacteria	k__norank_d__Bacteria	p__Nitrospirota	c__Nitrospiria	o__Nitrospirales	f__Nitrospiraceae	g__Nitrospira	s__unclassified_g__Nitrospira	OTU21697	683	0.00045	0.53704
d__Bacteria	k__norank_d__Bacteria	p__Nitrospirota	c__Nitrospiria	o__Nitrospirales	f__Nitrospiraceae	g__Nitrospira	s__uncultured_bacterium_g__Nitrospira	OTU14252	153	0.0001	0.24074
d__Bacteria	k__norank_d__Bacteria	p__Planctomycetota	c__Phycisphaerae	o__Phycisphaerales	f__Phycisphaeraceae	g__SM1A02	s__metagenome_g__SM1A02	OTU16440	107	7.0E-5	0.22222
d__Bacteria	k__norank_d__Bacteria	p__Pseudomonadota	c__Alphaproteobacteria	o__Acetobacterales	f__Acetobacteraceae	g__Acidisoma	s__unclassified_g__Acidisoma	OTU2374	81	5.0E-5	0.07407
d__Bacteria	k__norank_d__Bacteria	p__Pseudomonadota	c__Alphaproteobacteria	o__Acetobacterales	f__Acetobacteraceae	g__Acidisoma	s__uncultured_Alphaproteobacteria_bacterium_g__Acidisoma	OTU21548	65	4.0E-5	0.07407
d__Bacteria	k__norank_d__Bacteria	p__Pseudomonadota	c__Alphaproteobacteria	o__Acetobacterales	f__Acetobacteraceae	g__Roseomonas	s__Roseomonas_sp._FDAARGOS_362	OTU7970	80	5.0E-5	0.09259
d__Bacteria	k__norank_d__Bacteria	p__Pseudomonadota	c__Alphaproteobacteria	o__Acetobacterales	f__Acetobacteraceae	g__Roseomonas	s__unclassified_g__Roseomonas	OTU14458	95	6.0E-5	0.11111
d__Bacteria	k__norank_d__Bacteria	p__Pseudomonadota	c__Alphaproteobacteria	o__Acetobacterales	f__Acetobacteraceae	g__norank_f__Acetobacteraceae	s__metagenome_f__Acetobacteraceae	OTU15841	163	0.00011	0.12963
d__Bacteria	k__norank_d__Bacteria	p__Pseudomonadota	c__Alphaproteobacteria	o__Acetobacterales	f__Acetobacteraceae	g__norank_f__Acetobacteraceae	s__metagenome_f__Acetobacteraceae	OTU15845	142	9.0E-5	0.12963
d__Bacteria	k__norank_d__Bacteria	p__Pseudomonadota	c__Alphaproteobacteria	o__Caulobacterales	f__Caulobacteraceae	g__Asticcacaulis	s__unclassified_g__Asticcacaulis	OTU14132	81	5.0E-5	0.07407
d__Bacteria	k__norank_d__Bacteria	p__Pseudomonadota	c__Alphaproteobacteria	o__Caulobacterales	f__Caulobacteraceae	g__Asticcacaulis	s__unclassified_g__Asticcacaulis	OTU4471	164	0.00011	0.16667
d__Bacteria	k__norank_d__Bacteria	p__Pseudomonadota	c__Alphaproteobacteria	o__Caulobacterales	f__Caulobacteraceae	g__Brevundimonas	s__unclassified_g__Brevundimonas	OTU11618	490	0.00032	0.35185
d__Bacteria	k__norank_d__Bacteria	p__Pseudomonadota	c__Alphaproteobacteria	o__Caulobacterales	f__Caulobacteraceae	g__Brevundimonas	s__unclassified_g__Brevundimonas	OTU15334	87028	0.05749	1
d__Bacteria	k__norank_d__Bacteria	p__Pseudomonadota	c__Alphaproteobacteria	o__Caulobacterales	f__Caulobacteraceae	g__Caulobacter	s__Caulobacter_vibrioides	OTU15272	2936	0.00194	0.94444
d__Bacteria	k__norank_d__Bacteria	p__Pseudomonadota	c__Alphaproteobacteria	o__Caulobacterales	f__Caulobacteraceae	g__Caulobacter	s__uncultured_bacterium_g__Caulobacter	OTU1031	190	0.00013	0.2037
d__Bacteria	k__norank_d__Bacteria	p__Pseudomonadota	c__Alphaproteobacteria	o__Caulobacterales	f__Caulobacteraceae	g__Phenylobacterium	s__unclassified_g__Phenylobacterium	OTU14314	360	0.00024	0.42593
d__Bacteria	k__norank_d__Bacteria	p__Pseudomonadota	c__Alphaproteobacteria	o__Caulobacterales	f__Caulobacteraceae	g__norank_f__Caulobacteraceae	s__uncultured_Alphaproteobacteria_bacterium_f__Caulobacteraceae	OTU15337	4654	0.00307	0.98148
d__Bacteria	k__norank_d__Bacteria	p__Pseudomonadota	c__Alphaproteobacteria	o__Caulobacterales	f__Hyphomonadaceae	g__Hirschia	s__uncultured_bacterium_g__Hirschia	OTU11456	326	0.00022	0.2037
d__Bacteria	k__norank_d__Bacteria	p__Pseudomonadota	c__Alphaproteobacteria	o__Caulobacterales	f__Hyphomonadaceae	g__SWB02	s__metagenome_g__SWB02	OTU15678	157	0.0001	0.11111
d__Bacteria	k__norank_d__Bacteria	p__Pseudomonadota	c__Alphaproteobacteria	o__Caulobacterales	f__Hyphomonadaceae	g__SWB02	s__unclassified_g__SWB02	OTU11591	307	0.0002	0.14815
d__Bacteria	k__norank_d__Bacteria	p__Pseudomonadota	c__Alphaproteobacteria	o__Caulobacterales	f__Hyphomonadaceae	g__SWB02	s__uncultured_bacterium_g__SWB02	OTU11007	267	0.00018	0.2037
d__Bacteria	k__norank_d__Bacteria	p__Pseudomonadota	c__Alphaproteobacteria	o__Caulobacterales	f__Hyphomonadaceae	g__SWB02	s__uncultured_bacterium_g__SWB02	OTU11496	136	9.0E-5	0.2037
d__Bacteria	k__norank_d__Bacteria	p__Pseudomonadota	c__Alphaproteobacteria	o__Caulobacterales	f__Hyphomonadaceae	g__UKL13-1	s__uncultured_bacterium_g__UKL13-1	OTU55	279	0.00018	0.2037
d__Bacteria	k__norank_d__Bacteria	p__Pseudomonadota	c__Alphaproteobacteria	o__Caulobacterales	f__Parvularculaceae	g__Amphiplicatus	s__uncultured_bacterium_g__Amphiplicatus	OTU114	185	0.00012	0.09259
d__Bacteria	k__norank_d__Bacteria	p__Pseudomonadota	c__Alphaproteobacteria	o__Defluviicoccales	f__Defluviicoccaceae	g__Defluviicoccus	s__metagenome_g__Defluviicoccus	OTU354	899	0.00059	0.7037
d__Bacteria	k__norank_d__Bacteria	p__Pseudomonadota	c__Alphaproteobacteria	o__Defluviicoccales	f__Defluviicoccaceae	g__Defluviicoccus	s__uncultured_bacterium_g__Defluviicoccus	OTU273	359	0.00024	0.5
d__Bacteria	k__norank_d__Bacteria	p__Pseudomonadota	c__Alphaproteobacteria	o__Hyphomicrobiales	f__A0839	g__norank_f__A0839	s__unclassified_g__norank_f__A0839	OTU11305	52	3.0E-5	0.11111
d__Bacteria	k__norank_d__Bacteria	p__Pseudomonadota	c__Alphaproteobacteria	o__Hyphomicrobiales	f__Amb-16S-1323	g__norank_f__Amb-16S-1323	s__uncultured_bacterium_f__Amb-16S-1323	OTU14563	162	0.00011	0.2037
d__Bacteria	k__norank_d__Bacteria	p__Pseudomonadota	c__Alphaproteobacteria	o__Hyphomicrobiales	f__Beijerinckiaceae	g__Bosea	s__Bosea_thiooxidans_g__Bosea	OTU15770	286	0.00019	0.40741
d__Bacteria	k__norank_d__Bacteria	p__Pseudomonadota	c__Alphaproteobacteria	o__Hyphomicrobiales	f__Beijerinckiaceae	g__Bosea	s__unclassified_g__Bosea	OTU15296	2080	0.00137	0.90741
d__Bacteria	k__norank_d__Bacteria	p__Pseudomonadota	c__Alphaproteobacteria	o__Hyphomicrobiales	f__Beijerinckiaceae	g__Methylobacterium	s__Methylobacterium_fujisawaense	OTU15331	622	0.00041	0.72222
d__Bacteria	k__norank_d__Bacteria	p__Pseudomonadota	c__Alphaproteobacteria	o__Hyphomicrobiales	f__Beijerinckiaceae	g__Methylobacterium	s__unclassified_g__Methylobacterium	OTU15312	445	0.00029	0.74074
d__Bacteria	k__norank_d__Bacteria	p__Pseudomonadota	c__Alphaproteobacteria	o__Hyphomicrobiales	f__Beijerinckiaceae	g__Methylocella	s__uncultured_bacterium_g__Methylocella	OTU15280	139	9.0E-5	0.48148
d__Bacteria	k__norank_d__Bacteria	p__Pseudomonadota	c__Alphaproteobacteria	o__Hyphomicrobiales	f__Beijerinckiaceae	g__Methylorubrum	s__unclassified_g__Methylorubrum	OTU15328	1226	0.00081	0.92593
d__Bacteria	k__norank_d__Bacteria	p__Pseudomonadota	c__Alphaproteobacteria	o__Hyphomicrobiales	f__Beijerinckiaceae	g__Roseiarcus	s__uncultured_bacterium_g__Roseiarcus	OTU10881	722	0.00048	0.2963
d__Bacteria	k__norank_d__Bacteria	p__Pseudomonadota	c__Alphaproteobacteria	o__Hyphomicrobiales	f__Beijerinckiaceae	g__alphaI_cluster	s__metagenome_g__alphaI_cluster	OTU14653	53	4.0E-5	0.14815
d__Bacteria	k__norank_d__Bacteria	p__Pseudomonadota	c__Alphaproteobacteria	o__Hyphomicrobiales	f__Beijerinckiaceae	g__norank_f__Beijerinckiaceae	s__metagenome_f__Beijerinckiaceae	OTU11612	913	0.0006	0.38889
d__Bacteria	k__norank_d__Bacteria	p__Pseudomonadota	c__Alphaproteobacteria	o__Hyphomicrobiales	f__Beijerinckiaceae	g__norank_f__Beijerinckiaceae	s__uncultured_forest_soil_bacterium_f__Beijerinckiaceae	OTU16165	61	4.0E-5	0.11111
d__Bacteria	k__norank_d__Bacteria	p__Pseudomonadota	c__Alphaproteobacteria	o__Hyphomicrobiales	f__Beijerinckiaceae	g__unclassified_f__Beijerinckiaceae	s__unclassified_f__Beijerinckiaceae	OTU1511	74	5.0E-5	0.18519
d__Bacteria	k__norank_d__Bacteria	p__Pseudomonadota	c__Alphaproteobacteria	o__Hyphomicrobiales	f__Beijerinckiaceae	g__unclassified_f__Beijerinckiaceae	s__unclassified_f__Beijerinckiaceae	OTU15840	697	0.00046	0.25926
d__Bacteria	k__norank_d__Bacteria	p__Pseudomonadota	c__Alphaproteobacteria	o__Hyphomicrobiales	f__Devosiaceae	g__Devosia	s__Devosia_riboflavina	OTU11723	118	8.0E-5	0.33333
d__Bacteria	k__norank_d__Bacteria	p__Pseudomonadota	c__Alphaproteobacteria	o__Hyphomicrobiales	f__Devosiaceae	g__Devosia	s__metagenome_g__Devosia	OTU11218	199	0.00013	0.40741
d__Bacteria	k__norank_d__Bacteria	p__Pseudomonadota	c__Alphaproteobacteria	o__Hyphomicrobiales	f__Devosiaceae	g__Devosia	s__unclassified_g__Devosia	OTU11682	124	8.0E-5	0.25926
d__Bacteria	k__norank_d__Bacteria	p__Pseudomonadota	c__Alphaproteobacteria	o__Hyphomicrobiales	f__Devosiaceae	g__Devosia	s__unclassified_g__Devosia	OTU15326	1627	0.00107	0.64815
d__Bacteria	k__norank_d__Bacteria	p__Pseudomonadota	c__Alphaproteobacteria	o__Hyphomicrobiales	f__Devosiaceae	g__Devosia	s__unclassified_g__Devosia	OTU15927	231	0.00015	0.2963
d__Bacteria	k__norank_d__Bacteria	p__Pseudomonadota	c__Alphaproteobacteria	o__Hyphomicrobiales	f__Devosiaceae	g__norank_f__Devosiaceae	s__metagenome_f__Devosiaceae	OTU363	96	6.0E-5	0.11111
d__Bacteria	k__norank_d__Bacteria	p__Pseudomonadota	c__Alphaproteobacteria	o__Hyphomicrobiales	f__Devosiaceae	g__unclassified_f__Devosiaceae	s__unclassified_f__Devosiaceae	OTU11251	124	8.0E-5	0.2037
d__Bacteria	k__norank_d__Bacteria	p__Pseudomonadota	c__Alphaproteobacteria	o__Hyphomicrobiales	f__Devosiaceae	g__unclassified_f__Devosiaceae	s__unclassified_f__Devosiaceae	OTU14166	105	7.0E-5	0.22222
d__Bacteria	k__norank_d__Bacteria	p__Pseudomonadota	c__Alphaproteobacteria	o__Hyphomicrobiales	f__Hyphomicrobiaceae	g__Hyphomicrobium	s__Hyphomicrobium_facile	OTU11097	7761	0.00513	0.62963
d__Bacteria	k__norank_d__Bacteria	p__Pseudomonadota	c__Alphaproteobacteria	o__Hyphomicrobiales	f__Hyphomicrobiaceae	g__Hyphomicrobium	s__unclassified_g__Hyphomicrobium	OTU11343	264	0.00017	0.31481
d__Bacteria	k__norank_d__Bacteria	p__Pseudomonadota	c__Alphaproteobacteria	o__Hyphomicrobiales	f__Hyphomicrobiaceae	g__Hyphomicrobium	s__unclassified_g__Hyphomicrobium	OTU11513	129	9.0E-5	0.25926
d__Bacteria	k__norank_d__Bacteria	p__Pseudomonadota	c__Alphaproteobacteria	o__Hyphomicrobiales	f__Hyphomicrobiaceae	g__Hyphomicrobium	s__uncultured_bacterium_g__Hyphomicrobium	OTU11406	87	6.0E-5	0.11111
d__Bacteria	k__norank_d__Bacteria	p__Pseudomonadota	c__Alphaproteobacteria	o__Hyphomicrobiales	f__Hyphomicrobiaceae	g__Pedomicrobium	s__unclassified_g__Pedomicrobium	OTU15291	221	0.00015	0.31481
d__Bacteria	k__norank_d__Bacteria	p__Pseudomonadota	c__Alphaproteobacteria	o__Hyphomicrobiales	f__Hyphomicrobiaceae	g__norank_f__Hyphomicrobiaceae	s__uncultured_bacterium_f__Hyphomicrobiaceae	OTU10901	707	0.00047	0.51852
d__Bacteria	k__norank_d__Bacteria	p__Pseudomonadota	c__Alphaproteobacteria	o__Hyphomicrobiales	f__Hyphomicrobiaceae	g__unclassified_f__Hyphomicrobiaceae	s__unclassified_f__Hyphomicrobiaceae	OTU1528	75	5.0E-5	0.14815
d__Bacteria	k__norank_d__Bacteria	p__Pseudomonadota	c__Alphaproteobacteria	o__Hyphomicrobiales	f__Hyphomicrobiales_	g__Bauldia	s__uncultured_bacterium_g__Bauldia	OTU119	127	8.0E-5	0.18519
d__Bacteria	k__norank_d__Bacteria	p__Pseudomonadota	c__Alphaproteobacteria	o__Hyphomicrobiales	f__Hyphomicrobiales_	g__Phreatobacter	s__Phreatobacter_sp._61DPR27	OTU14449	86	6.0E-5	0.09259
d__Bacteria	k__norank_d__Bacteria	p__Pseudomonadota	c__Alphaproteobacteria	o__Hyphomicrobiales	f__Hyphomicrobiales_	g__Phreatobacter	s__uncultured_Brucella_sp._g__Phreatobacter	OTU16028	91	6.0E-5	0.14815
d__Bacteria	k__norank_d__Bacteria	p__Pseudomonadota	c__Alphaproteobacteria	o__Hyphomicrobiales	f__Hyphomicrobiales_	g__norank_f__Hyphomicrobiales_	s__metagenome_f__Hyphomicrobiales_	OTU1232	265	0.00018	0.40741
d__Bacteria	k__norank_d__Bacteria	p__Pseudomonadota	c__Alphaproteobacteria	o__Hyphomicrobiales	f__Hyphomicrobiales_	g__norank_f__Hyphomicrobiales_	s__uncultured_bacterium_f__Hyphomicrobiales_	OTU11207	120	8.0E-5	0.2037
d__Bacteria	k__norank_d__Bacteria	p__Pseudomonadota	c__Alphaproteobacteria	o__Hyphomicrobiales	f__Hyphomicrobiales_	g__norank_f__Hyphomicrobiales_	s__uncultured_bacterium_f__Hyphomicrobiales_	OTU15314	1673	0.00111	0.40741
d__Bacteria	k__norank_d__Bacteria	p__Pseudomonadota	c__Alphaproteobacteria	o__Hyphomicrobiales	f__Hyphomicrobiales_	g__norank_f__Hyphomicrobiales_	s__uncultured_bacterium_f__Hyphomicrobiales_	OTU15848	161	0.00011	0.25926
d__Bacteria	k__norank_d__Bacteria	p__Pseudomonadota	c__Alphaproteobacteria	o__Hyphomicrobiales	f__Labraceae	g__Labrys	s__Labrys_soli	OTU11056	248	0.00016	0.2037
d__Bacteria	k__norank_d__Bacteria	p__Pseudomonadota	c__Alphaproteobacteria	o__Hyphomicrobiales	f__Labraceae	g__Labrys	s__unclassified_g__Labrys	OTU11086	51	3.0E-5	0.07407
d__Bacteria	k__norank_d__Bacteria	p__Pseudomonadota	c__Alphaproteobacteria	o__Hyphomicrobiales	f__Methyloligellaceae	g__norank_f__Methyloligellaceae	s__metagenome_f__Methyloligellaceae	OTU11657	229	0.00015	0.24074
d__Bacteria	k__norank_d__Bacteria	p__Pseudomonadota	c__Alphaproteobacteria	o__Hyphomicrobiales	f__Methyloligellaceae	g__norank_f__Methyloligellaceae	s__uncultured_Rhodobium_sp._f__Methyloligellaceae	OTU11511	829	0.00055	0.46296
d__Bacteria	k__norank_d__Bacteria	p__Pseudomonadota	c__Alphaproteobacteria	o__Hyphomicrobiales	f__Pleomorphomonadaceae	g__Prosthecomicrobium	s__Prosthecomicrobium_hirschii	OTU14242	166	0.00011	0.33333
d__Bacteria	k__norank_d__Bacteria	p__Pseudomonadota	c__Alphaproteobacteria	o__Hyphomicrobiales	f__Pleomorphomonadaceae	g__norank_f__Pleomorphomonadaceae	s__uncultured_Rhizobiales_bacterium_f__Pleomorphomonadaceae	OTU15303	972	0.00064	0.57407
d__Bacteria	k__norank_d__Bacteria	p__Pseudomonadota	c__Alphaproteobacteria	o__Hyphomicrobiales	f__Rhizobiaceae	g__Agrobacterium	s__Agrobacterium_radiobacter_g__Agrobacterium	OTU15274	1704	0.00113	0.98148
d__Bacteria	k__norank_d__Bacteria	p__Pseudomonadota	c__Alphaproteobacteria	o__Hyphomicrobiales	f__Rhizobiaceae	g__Agrobacterium	s__unclassified_g__Agrobacterium	OTU4636	2311	0.00153	0.90741
d__Bacteria	k__norank_d__Bacteria	p__Pseudomonadota	c__Alphaproteobacteria	o__Hyphomicrobiales	f__Rhizobiaceae	g__Aureimonas	s__unclassified_g__Aureimonas	OTU15616	112	7.0E-5	0.2037
d__Bacteria	k__norank_d__Bacteria	p__Pseudomonadota	c__Alphaproteobacteria	o__Hyphomicrobiales	f__Rhizobiaceae	g__Mesorhizobium	s__metagenome_g__Mesorhizobium	OTU11484	88	6.0E-5	0.14815
d__Bacteria	k__norank_d__Bacteria	p__Pseudomonadota	c__Alphaproteobacteria	o__Hyphomicrobiales	f__Rhizobiaceae	g__Mesorhizobium	s__metagenome_g__Mesorhizobium	OTU4360	828	0.00055	0.62963
d__Bacteria	k__norank_d__Bacteria	p__Pseudomonadota	c__Alphaproteobacteria	o__Hyphomicrobiales	f__Rhizobiaceae	g__Pararhizobium	s__uncultured_bacterium_g__Pararhizobium	OTU11620	228	0.00015	0.51852
d__Bacteria	k__norank_d__Bacteria	p__Pseudomonadota	c__Alphaproteobacteria	o__Hyphomicrobiales	f__Rhizobiaceae	g__Phyllobacterium	s__Phyllobacterium_myrsinacearum	OTU15325	23670	0.01564	1
d__Bacteria	k__norank_d__Bacteria	p__Pseudomonadota	c__Alphaproteobacteria	o__Hyphomicrobiales	f__Rhizobiaceae	g__Pseudaminobacter	s__uncultured_bacterium_g__Pseudaminobacter	OTU22671	83	5.0E-5	0.2963
d__Bacteria	k__norank_d__Bacteria	p__Pseudomonadota	c__Alphaproteobacteria	o__Hyphomicrobiales	f__Rhizobiaceae	g__Rhizobium	s__Rhizobium_phaseoli	OTU11337	51	3.0E-5	0.22222
d__Bacteria	k__norank_d__Bacteria	p__Pseudomonadota	c__Alphaproteobacteria	o__Hyphomicrobiales	f__Rhizobiaceae	g__Rhizobium	s__unclassified_g__Rhizobium	OTU13126	263	0.00017	0.22222
d__Bacteria	k__norank_d__Bacteria	p__Pseudomonadota	c__Alphaproteobacteria	o__Hyphomicrobiales	f__Rhizobiaceae	g__Rhizobium	s__unclassified_g__Rhizobium	OTU14922	5074	0.00335	0.53704
d__Bacteria	k__norank_d__Bacteria	p__Pseudomonadota	c__Alphaproteobacteria	o__Hyphomicrobiales	f__Rhizobiaceae	g__Rhizobium	s__unclassified_g__Rhizobium	OTU4983	4432	0.00293	0.64815
d__Bacteria	k__norank_d__Bacteria	p__Pseudomonadota	c__Alphaproteobacteria	o__Hyphomicrobiales	f__Rhizobiaceae	g__unclassified_f__Rhizobiaceae	s__unclassified_f__Rhizobiaceae	OTU11137	118	8.0E-5	0.16667
d__Bacteria	k__norank_d__Bacteria	p__Pseudomonadota	c__Alphaproteobacteria	o__Hyphomicrobiales	f__Rhizobiaceae	g__unclassified_f__Rhizobiaceae	s__unclassified_f__Rhizobiaceae	OTU9766	55	4.0E-5	0.05556
d__Bacteria	k__norank_d__Bacteria	p__Pseudomonadota	c__Alphaproteobacteria	o__Hyphomicrobiales	f__Stappiaceae	g__Pannonibacter	s__uncultured_bacterium_g__Pannonibacter	OTU15666	131	9.0E-5	0.14815
d__Bacteria	k__norank_d__Bacteria	p__Pseudomonadota	c__Alphaproteobacteria	o__Hyphomicrobiales	f__Xanthobacteraceae	g__Afipia	s__unclassified_g__Afipia	OTU21520	3549	0.00234	0.98148
d__Bacteria	k__norank_d__Bacteria	p__Pseudomonadota	c__Alphaproteobacteria	o__Hyphomicrobiales	f__Xanthobacteraceae	g__Afipia	s__uncultured_bacterium_g__Afipia	OTU11422	4451	0.00294	0.46296
d__Bacteria	k__norank_d__Bacteria	p__Pseudomonadota	c__Alphaproteobacteria	o__Hyphomicrobiales	f__Xanthobacteraceae	g__Bradyrhizobium	s__Bradyrhizobium_elkanii_g__Bradyrhizobium	OTU15309	11789	0.00779	0.98148
d__Bacteria	k__norank_d__Bacteria	p__Pseudomonadota	c__Alphaproteobacteria	o__Hyphomicrobiales	f__Xanthobacteraceae	g__Bradyrhizobium	s__Bradyrhizobium_japonicum_g__Bradyrhizobium	OTU11701	29086	0.01921	1
d__Bacteria	k__norank_d__Bacteria	p__Pseudomonadota	c__Alphaproteobacteria	o__Hyphomicrobiales	f__Xanthobacteraceae	g__Pseudolabrys	s__metagenome_g__Pseudolabrys	OTU11329	105	7.0E-5	0.12963
d__Bacteria	k__norank_d__Bacteria	p__Pseudomonadota	c__Alphaproteobacteria	o__Hyphomicrobiales	f__Xanthobacteraceae	g__Pseudolabrys	s__unclassified_g__Pseudolabrys	OTU11016	98	6.0E-5	0.16667
d__Bacteria	k__norank_d__Bacteria	p__Pseudomonadota	c__Alphaproteobacteria	o__Hyphomicrobiales	f__Xanthobacteraceae	g__Pseudorhodoplanes	s__unclassified_g__Pseudorhodoplanes	OTU10872	166	0.00011	0.38889
d__Bacteria	k__norank_d__Bacteria	p__Pseudomonadota	c__Alphaproteobacteria	o__Hyphomicrobiales	f__Xanthobacteraceae	g__Rhodopseudomonas	s__uncultured_bacterium_g__Rhodopseudomonas	OTU15993	329	0.00022	0.31481
d__Bacteria	k__norank_d__Bacteria	p__Pseudomonadota	c__Alphaproteobacteria	o__Hyphomicrobiales	f__Xanthobacteraceae	g__Tardiphaga	s__uncultured_bacterium_g__Tardiphaga	OTU15276	7908	0.00522	0.96296
d__Bacteria	k__norank_d__Bacteria	p__Pseudomonadota	c__Alphaproteobacteria	o__Hyphomicrobiales	f__Xanthobacteraceae	g__Xanthobacter	s__uncultured_Xanthobacter_sp.	OTU15602	69	5.0E-5	0.11111
d__Bacteria	k__norank_d__Bacteria	p__Pseudomonadota	c__Alphaproteobacteria	o__Hyphomicrobiales	f__Xanthobacteraceae	g__norank_f__Xanthobacteraceae	s__Rhizobiales_bacterium_GAS113	OTU11390	61	4.0E-5	0.11111
d__Bacteria	k__norank_d__Bacteria	p__Pseudomonadota	c__Alphaproteobacteria	o__Hyphomicrobiales	f__Xanthobacteraceae	g__norank_f__Xanthobacteraceae	s__unclassified_g__norank_f__Xanthobacteraceae	OTU11061	1218	0.0008	0.57407
d__Bacteria	k__norank_d__Bacteria	p__Pseudomonadota	c__Alphaproteobacteria	o__Hyphomicrobiales	f__Xanthobacteraceae	g__norank_f__Xanthobacteraceae	s__unclassified_g__norank_f__Xanthobacteraceae	OTU11147	378	0.00025	0.42593
d__Bacteria	k__norank_d__Bacteria	p__Pseudomonadota	c__Alphaproteobacteria	o__Hyphomicrobiales	f__Xanthobacteraceae	g__norank_f__Xanthobacteraceae	s__unclassified_g__norank_f__Xanthobacteraceae	OTU132	93	6.0E-5	0.12963
d__Bacteria	k__norank_d__Bacteria	p__Pseudomonadota	c__Alphaproteobacteria	o__Hyphomicrobiales	f__Xanthobacteraceae	g__norank_f__Xanthobacteraceae	s__unclassified_g__norank_f__Xanthobacteraceae	OTU13512	172	0.00011	0.18519
d__Bacteria	k__norank_d__Bacteria	p__Pseudomonadota	c__Alphaproteobacteria	o__Hyphomicrobiales	f__Xanthobacteraceae	g__norank_f__Xanthobacteraceae	s__uncultured_Bradyrhizobiaceae_bacterium_f__Xanthobacteraceae	OTU15767	204	0.00013	0.18519
d__Bacteria	k__norank_d__Bacteria	p__Pseudomonadota	c__Alphaproteobacteria	o__Hyphomicrobiales	f__Xanthobacteraceae	g__norank_f__Xanthobacteraceae	s__uncultured_Bradyrhizobiaceae_bacterium_f__Xanthobacteraceae	OTU15819	340	0.00022	0.16667
d__Bacteria	k__norank_d__Bacteria	p__Pseudomonadota	c__Alphaproteobacteria	o__Hyphomicrobiales	f__Xanthobacteraceae	g__norank_f__Xanthobacteraceae	s__uncultured_Caulobacterales_bacterium_f__Xanthobacteraceae	OTU9553	185	0.00012	0.14815
d__Bacteria	k__norank_d__Bacteria	p__Pseudomonadota	c__Alphaproteobacteria	o__Hyphomicrobiales	f__Xanthobacteraceae	g__norank_f__Xanthobacteraceae	s__uncultured_Pseudolabrys_sp._f__Xanthobacteraceae	OTU17078	307	0.0002	0.2037
d__Bacteria	k__norank_d__Bacteria	p__Pseudomonadota	c__Alphaproteobacteria	o__Hyphomicrobiales	f__Xanthobacteraceae	g__norank_f__Xanthobacteraceae	s__uncultured_forest_soil_bacterium_f__Xanthobacteraceae	OTU15629	149	0.0001	0.16667
d__Bacteria	k__norank_d__Bacteria	p__Pseudomonadota	c__Alphaproteobacteria	o__Hyphomicrobiales	f__Xanthobacteraceae	g__unclassified_f__Xanthobacteraceae	s__unclassified_f__Xanthobacteraceae	OTU10912	254	0.00017	0.27778
d__Bacteria	k__norank_d__Bacteria	p__Pseudomonadota	c__Alphaproteobacteria	o__Hyphomicrobiales	f__Xanthobacteraceae	g__unclassified_f__Xanthobacteraceae	s__unclassified_f__Xanthobacteraceae	OTU4548	130	9.0E-5	0.14815
d__Bacteria	k__norank_d__Bacteria	p__Pseudomonadota	c__Alphaproteobacteria	o__Hyphomicrobiales	f__unclassified_o__Hyphomicrobiales	g__unclassified_o__Hyphomicrobiales	s__unclassified_o__Hyphomicrobiales	OTU11605	241	0.00016	0.5
d__Bacteria	k__norank_d__Bacteria	p__Pseudomonadota	c__Alphaproteobacteria	o__Hyphomicrobiales	f__unclassified_o__Hyphomicrobiales	g__unclassified_o__Hyphomicrobiales	s__unclassified_o__Hyphomicrobiales	OTU14180	78	5.0E-5	0.12963
d__Bacteria	k__norank_d__Bacteria	p__Pseudomonadota	c__Alphaproteobacteria	o__Micropepsales	f__Micropepsaceae	g__norank_f__Micropepsaceae	s__metagenome_f__Micropepsaceae	OTU17010	171	0.00011	0.2963
d__Bacteria	k__norank_d__Bacteria	p__Pseudomonadota	c__Alphaproteobacteria	o__Micropepsales	f__Micropepsaceae	g__norank_f__Micropepsaceae	s__uncultured_bacterium_f__Micropepsaceae	OTU10	606	0.0004	0.48148
d__Bacteria	k__norank_d__Bacteria	p__Pseudomonadota	c__Alphaproteobacteria	o__Paracaedibacterales	f__Paracaedibacteraceae	g__Candidatus_Paracaedibacter	s__metagenome_g__Candidatus_Paracaedibacter	OTU14906	301	0.0002	0.11111
d__Bacteria	k__norank_d__Bacteria	p__Pseudomonadota	c__Alphaproteobacteria	o__Reyranellales	f__Reyranellaceae	g__Reyranella	s__unclassified_g__Reyranella	OTU16033	492	0.00033	0.5
d__Bacteria	k__norank_d__Bacteria	p__Pseudomonadota	c__Alphaproteobacteria	o__Reyranellales	f__Reyranellaceae	g__norank_f__Reyranellaceae	s__uncultured_Rhodospirillales_bacterium_f__Reyranellaceae	OTU11493	71	5.0E-5	0.11111
d__Bacteria	k__norank_d__Bacteria	p__Pseudomonadota	c__Alphaproteobacteria	o__Rhodobacterales	f__Paracoccaceae	g__Amaricoccus	s__metagenome_g__Amaricoccus	OTU10819	1597	0.00105	0.66667
d__Bacteria	k__norank_d__Bacteria	p__Pseudomonadota	c__Alphaproteobacteria	o__Rhodobacterales	f__Paracoccaceae	g__Amaricoccus	s__metagenome_g__Amaricoccus	OTU15902	253	0.00017	0.2037
d__Bacteria	k__norank_d__Bacteria	p__Pseudomonadota	c__Alphaproteobacteria	o__Rhodobacterales	f__Paracoccaceae	g__Defluviimonas	s__uncultured_bacterium_g__Defluviimonas	OTU108	179	0.00012	0.25926
d__Bacteria	k__norank_d__Bacteria	p__Pseudomonadota	c__Alphaproteobacteria	o__Rhodobacterales	f__Paracoccaceae	g__Fuscovulum	s__metagenome_g__Fuscovulum	OTU11232	259	0.00017	0.53704
d__Bacteria	k__norank_d__Bacteria	p__Pseudomonadota	c__Alphaproteobacteria	o__Rhodobacterales	f__Paracoccaceae	g__Fuscovulum	s__unclassified_g__Fuscovulum	OTU926	161	0.00011	0.24074
d__Bacteria	k__norank_d__Bacteria	p__Pseudomonadota	c__Alphaproteobacteria	o__Rhodobacterales	f__Paracoccaceae	g__Fuscovulum	s__uncultured_bacterium_g__Fuscovulum	OTU122	413	0.00027	0.5
d__Bacteria	k__norank_d__Bacteria	p__Pseudomonadota	c__Alphaproteobacteria	o__Rhodobacterales	f__Paracoccaceae	g__Fuscovulum	s__uncultured_bacterium_g__Fuscovulum	OTU15056	150	0.0001	0.33333
d__Bacteria	k__norank_d__Bacteria	p__Pseudomonadota	c__Alphaproteobacteria	o__Rhodobacterales	f__Paracoccaceae	g__Paracoccus	s__Paracoccus_marcusii	OTU14586	84	6.0E-5	0.11111
d__Bacteria	k__norank_d__Bacteria	p__Pseudomonadota	c__Alphaproteobacteria	o__Rhodobacterales	f__Paracoccaceae	g__Paracoccus	s__unclassified_g__Paracoccus	OTU209	259	0.00017	0.35185
d__Bacteria	k__norank_d__Bacteria	p__Pseudomonadota	c__Alphaproteobacteria	o__Rhodobacterales	f__Paracoccaceae	g__Paracoccus	s__uncultured_bacterium_g__Paracoccus	OTU15572	50	3.0E-5	0.18519
d__Bacteria	k__norank_d__Bacteria	p__Pseudomonadota	c__Alphaproteobacteria	o__Rhodobacterales	f__Paracoccaceae	g__unclassified_f__Paracoccaceae	s__unclassified_f__Paracoccaceae	OTU14305	109	7.0E-5	0.31481
d__Bacteria	k__norank_d__Bacteria	p__Pseudomonadota	c__Alphaproteobacteria	o__Rhodospirillales	f__norank_o__Rhodospirillales	g__norank_o__Rhodospirillales	s__gut_metagenome_o__Rhodospirillales	OTU14581	167	0.00011	0.35185
d__Bacteria	k__norank_d__Bacteria	p__Pseudomonadota	c__Alphaproteobacteria	o__Rhodospirillales	f__norank_o__Rhodospirillales	g__norank_o__Rhodospirillales	s__metagenome_o__Rhodospirillales	OTU22538	55	4.0E-5	0.11111
d__Bacteria	k__norank_d__Bacteria	p__Pseudomonadota	c__Alphaproteobacteria	o__Sphingomonadales	f__Sphingomonadaceae	g__Blastomonas	s__Blastomonas_natatoria_g__Blastomonas	OTU15885	269	0.00018	0.48148
d__Bacteria	k__norank_d__Bacteria	p__Pseudomonadota	c__Alphaproteobacteria	o__Sphingomonadales	f__Sphingomonadaceae	g__Erythrobacter	s__unclassified_g__Erythrobacter	OTU15269	721	0.00048	0.51852
d__Bacteria	k__norank_d__Bacteria	p__Pseudomonadota	c__Alphaproteobacteria	o__Sphingomonadales	f__Sphingomonadaceae	g__Novosphingobium	s__Novosphingobium_resinovorum	OTU15342	3284	0.00217	0.92593
d__Bacteria	k__norank_d__Bacteria	p__Pseudomonadota	c__Alphaproteobacteria	o__Sphingomonadales	f__Sphingomonadaceae	g__Novosphingobium	s__Novosphingobium_rosa	OTU380	3410	0.00225	0.66667
d__Bacteria	k__norank_d__Bacteria	p__Pseudomonadota	c__Alphaproteobacteria	o__Sphingomonadales	f__Sphingomonadaceae	g__Novosphingobium	s__unclassified_g__Novosphingobium	OTU10829	58	4.0E-5	0.07407
d__Bacteria	k__norank_d__Bacteria	p__Pseudomonadota	c__Alphaproteobacteria	o__Sphingomonadales	f__Sphingomonadaceae	g__Novosphingobium	s__unclassified_g__Novosphingobium	OTU15277	2001	0.00132	0.90741
d__Bacteria	k__norank_d__Bacteria	p__Pseudomonadota	c__Alphaproteobacteria	o__Sphingomonadales	f__Sphingomonadaceae	g__Novosphingobium	s__unclassified_g__Novosphingobium	OTU15633	584	0.00039	0.62963
d__Bacteria	k__norank_d__Bacteria	p__Pseudomonadota	c__Alphaproteobacteria	o__Sphingomonadales	f__Sphingomonadaceae	g__Novosphingobium	s__unclassified_g__Novosphingobium	OTU21708	416	0.00027	0.37037
d__Bacteria	k__norank_d__Bacteria	p__Pseudomonadota	c__Alphaproteobacteria	o__Sphingomonadales	f__Sphingomonadaceae	g__Rhizorhabdus	s__unclassified_g__Rhizorhabdus	OTU15667	62	4.0E-5	0.07407
d__Bacteria	k__norank_d__Bacteria	p__Pseudomonadota	c__Alphaproteobacteria	o__Sphingomonadales	f__Sphingomonadaceae	g__Rhizorhapis	s__unclassified_g__Rhizorhapis	OTU14918	520	0.00034	0.5
d__Bacteria	k__norank_d__Bacteria	p__Pseudomonadota	c__Alphaproteobacteria	o__Sphingomonadales	f__Sphingomonadaceae	g__Sphingobium	s__Sphingobium_yanoikuyae	OTU15287	1000	0.00066	0.7963
d__Bacteria	k__norank_d__Bacteria	p__Pseudomonadota	c__Alphaproteobacteria	o__Sphingomonadales	f__Sphingomonadaceae	g__Sphingobium	s__unclassified_g__Sphingobium	OTU11206	134	9.0E-5	0.24074
d__Bacteria	k__norank_d__Bacteria	p__Pseudomonadota	c__Alphaproteobacteria	o__Sphingomonadales	f__Sphingomonadaceae	g__Sphingomonas	s__Sphingomonas_echinoides	OTU15335	12131	0.00801	1
d__Bacteria	k__norank_d__Bacteria	p__Pseudomonadota	c__Alphaproteobacteria	o__Sphingomonadales	f__Sphingomonadaceae	g__Sphingomonas	s__Sphingomonas_faeni	OTU305	745	0.00049	0.33333
d__Bacteria	k__norank_d__Bacteria	p__Pseudomonadota	c__Alphaproteobacteria	o__Sphingomonadales	f__Sphingomonadaceae	g__Sphingomonas	s__Sphingomonas_panni	OTU15030	107	7.0E-5	0.2037
d__Bacteria	k__norank_d__Bacteria	p__Pseudomonadota	c__Alphaproteobacteria	o__Sphingomonadales	f__Sphingomonadaceae	g__Sphingomonas	s__unclassified_g__Sphingomonas	OTU15311	1651	0.00109	0.7963
d__Bacteria	k__norank_d__Bacteria	p__Pseudomonadota	c__Alphaproteobacteria	o__Sphingomonadales	f__Sphingomonadaceae	g__Sphingomonas	s__unclassified_g__Sphingomonas	OTU15317	261	0.00017	0.35185
d__Bacteria	k__norank_d__Bacteria	p__Pseudomonadota	c__Alphaproteobacteria	o__Sphingomonadales	f__Sphingomonadaceae	g__Sphingomonas	s__unclassified_g__Sphingomonas	OTU15349	1460	0.00096	0.7037
d__Bacteria	k__norank_d__Bacteria	p__Pseudomonadota	c__Alphaproteobacteria	o__Sphingomonadales	f__Sphingomonadaceae	g__Sphingomonas	s__unclassified_g__Sphingomonas	OTU15474	256	0.00017	0.5
d__Bacteria	k__norank_d__Bacteria	p__Pseudomonadota	c__Alphaproteobacteria	o__Sphingomonadales	f__Sphingomonadaceae	g__Sphingomonas	s__uncultured_Sphingomonadaceae_bacterium_g__Sphingomonas	OTU11697	691	0.00046	0.75926
d__Bacteria	k__norank_d__Bacteria	p__Pseudomonadota	c__Alphaproteobacteria	o__Sphingomonadales	f__Sphingomonadaceae	g__Sphingomonas	s__uncultured_Sphingomonadaceae_bacterium_g__Sphingomonas	OTU16743	54	4.0E-5	0.07407
d__Bacteria	k__norank_d__Bacteria	p__Pseudomonadota	c__Alphaproteobacteria	o__Sphingomonadales	f__Sphingomonadaceae	g__Sphingopyxis	s__metagenome_g__Sphingopyxis	OTU4979	63	4.0E-5	0.14815
d__Bacteria	k__norank_d__Bacteria	p__Pseudomonadota	c__Alphaproteobacteria	o__Sphingomonadales	f__Sphingomonadaceae	g__Sphingosinicella	s__unclassified_g__Sphingosinicella	OTU19	368	0.00024	0.61111
d__Bacteria	k__norank_d__Bacteria	p__Pseudomonadota	c__Alphaproteobacteria	o__Sphingomonadales	f__Sphingomonadaceae	g__unclassified_f__Sphingomonadaceae	s__unclassified_f__Sphingomonadaceae	OTU11250	230	0.00015	0.27778
d__Bacteria	k__norank_d__Bacteria	p__Pseudomonadota	c__Alphaproteobacteria	o__Sphingomonadales	f__Sphingomonadaceae	g__unclassified_f__Sphingomonadaceae	s__unclassified_f__Sphingomonadaceae	OTU11721	116	8.0E-5	0.31481
d__Bacteria	k__norank_d__Bacteria	p__Pseudomonadota	c__Alphaproteobacteria	o__Sphingomonadales	f__Sphingomonadaceae	g__unclassified_f__Sphingomonadaceae	s__unclassified_f__Sphingomonadaceae	OTU5020	79	5.0E-5	0.2037
d__Bacteria	k__norank_d__Bacteria	p__Pseudomonadota	c__Alphaproteobacteria	o__Tistrellales	f__Geminicoccaceae	g__Candidatus_Alysiosphaera	s__unclassified_g__Candidatus_Alysiosphaera	OTU14178	74	5.0E-5	0.09259
d__Bacteria	k__norank_d__Bacteria	p__Pseudomonadota	c__Alphaproteobacteria	o__unclassified_c__Alphaproteobacteria	f__unclassified_c__Alphaproteobacteria	g__unclassified_c__Alphaproteobacteria	s__unclassified_c__Alphaproteobacteria	OTU1075	162	0.00011	0.16667
d__Bacteria	k__norank_d__Bacteria	p__Pseudomonadota	c__Gammaproteobacteria	o__Burkholderiales	f__Alcaligenaceae	g__Achromobacter	s__unclassified_g__Achromobacter	OTU15273	698	0.00046	0.61111
d__Bacteria	k__norank_d__Bacteria	p__Pseudomonadota	c__Gammaproteobacteria	o__Burkholderiales	f__Burkholderiaceae	g__Burkholderia-Caballeronia-Paraburkholderia	s__Caballeronia_sordidicola	OTU5	711	0.00047	0.25926
d__Bacteria	k__norank_d__Bacteria	p__Pseudomonadota	c__Gammaproteobacteria	o__Burkholderiales	f__Burkholderiaceae	g__Burkholderia-Caballeronia-Paraburkholderia	s__Paraburkholderia_caledonica	OTU18019	413	0.00027	0.37037
d__Bacteria	k__norank_d__Bacteria	p__Pseudomonadota	c__Gammaproteobacteria	o__Burkholderiales	f__Burkholderiaceae	g__Burkholderia-Caballeronia-Paraburkholderia	s__Paraburkholderia_hospita	OTU16992	330	0.00022	0.25926
d__Bacteria	k__norank_d__Bacteria	p__Pseudomonadota	c__Gammaproteobacteria	o__Burkholderiales	f__Burkholderiaceae	g__Burkholderia-Caballeronia-Paraburkholderia	s__unclassified_g__Burkholderia-Caballeronia-Paraburkholderia	OTU11660	7949	0.00525	0.57407
d__Bacteria	k__norank_d__Bacteria	p__Pseudomonadota	c__Gammaproteobacteria	o__Burkholderiales	f__Burkholderiaceae	g__Burkholderia-Caballeronia-Paraburkholderia	s__unclassified_g__Burkholderia-Caballeronia-Paraburkholderia	OTU12192	2238	0.00148	0.77778
d__Bacteria	k__norank_d__Bacteria	p__Pseudomonadota	c__Gammaproteobacteria	o__Burkholderiales	f__Burkholderiaceae	g__Burkholderia-Caballeronia-Paraburkholderia	s__unclassified_g__Burkholderia-Caballeronia-Paraburkholderia	OTU1483	919	0.00061	0.2963
d__Bacteria	k__norank_d__Bacteria	p__Pseudomonadota	c__Gammaproteobacteria	o__Burkholderiales	f__Burkholderiaceae	g__Burkholderia-Caballeronia-Paraburkholderia	s__unclassified_g__Burkholderia-Caballeronia-Paraburkholderia	OTU15618	209	0.00014	0.33333
d__Bacteria	k__norank_d__Bacteria	p__Pseudomonadota	c__Gammaproteobacteria	o__Burkholderiales	f__Burkholderiaceae	g__Burkholderia-Caballeronia-Paraburkholderia	s__unclassified_g__Burkholderia-Caballeronia-Paraburkholderia	OTU873	610	0.0004	0.14815
d__Bacteria	k__norank_d__Bacteria	p__Pseudomonadota	c__Gammaproteobacteria	o__Burkholderiales	f__Burkholderiaceae	g__Lautropia	s__unclassified_g__Lautropia	OTU524	57	4.0E-5	0.07407
d__Bacteria	k__norank_d__Bacteria	p__Pseudomonadota	c__Gammaproteobacteria	o__Burkholderiales	f__Burkholderiaceae	g__Limnobacter	s__unclassified_g__Limnobacter	OTU14519	338	0.00022	0.33333
d__Bacteria	k__norank_d__Bacteria	p__Pseudomonadota	c__Gammaproteobacteria	o__Burkholderiales	f__Burkholderiaceae	g__Ralstonia	s__Ralstonia_solanacearum	OTU15345	5055	0.00334	0.96296
d__Bacteria	k__norank_d__Bacteria	p__Pseudomonadota	c__Gammaproteobacteria	o__Burkholderiales	f__Comamonadaceae	g__Acidovorax	s__unclassified_g__Acidovorax	OTU15278	18151	0.01199	0.98148
d__Bacteria	k__norank_d__Bacteria	p__Pseudomonadota	c__Gammaproteobacteria	o__Burkholderiales	f__Comamonadaceae	g__Aquabacterium	s__unclassified_g__Aquabacterium	OTU1029	844	0.00056	0.92593
d__Bacteria	k__norank_d__Bacteria	p__Pseudomonadota	c__Gammaproteobacteria	o__Burkholderiales	f__Comamonadaceae	g__Aquabacterium	s__unclassified_g__Aquabacterium	OTU15293	20182	0.01333	1
d__Bacteria	k__norank_d__Bacteria	p__Pseudomonadota	c__Gammaproteobacteria	o__Burkholderiales	f__Comamonadaceae	g__Aquabacterium	s__uncultured_bacterium_g__Aquabacterium	OTU15158	306	0.0002	0.53704
d__Bacteria	k__norank_d__Bacteria	p__Pseudomonadota	c__Gammaproteobacteria	o__Burkholderiales	f__Comamonadaceae	g__Delftia	s__Delftia_tsuruhatensis	OTU15315	1461	0.00097	0.90741
d__Bacteria	k__norank_d__Bacteria	p__Pseudomonadota	c__Gammaproteobacteria	o__Burkholderiales	f__Comamonadaceae	g__Diaphorobacter	s__uncultured_bacterium_g__Diaphorobacter	OTU14612	61	4.0E-5	0.11111
d__Bacteria	k__norank_d__Bacteria	p__Pseudomonadota	c__Gammaproteobacteria	o__Burkholderiales	f__Comamonadaceae	g__Hydrogenophaga	s__Hydrogenophaga_flava	OTU749	101	7.0E-5	0.24074
d__Bacteria	k__norank_d__Bacteria	p__Pseudomonadota	c__Gammaproteobacteria	o__Burkholderiales	f__Comamonadaceae	g__Hydrogenophaga	s__Hydrogenophaga_palleronii	OTU11362	917	0.00061	0.81481
d__Bacteria	k__norank_d__Bacteria	p__Pseudomonadota	c__Gammaproteobacteria	o__Burkholderiales	f__Comamonadaceae	g__Polaromonas	s__unclassified_g__Polaromonas	OTU10910	628	0.00041	0.37037
d__Bacteria	k__norank_d__Bacteria	p__Pseudomonadota	c__Gammaproteobacteria	o__Burkholderiales	f__Comamonadaceae	g__Rhizobacter	s__metagenome_g__Rhizobacter	OTU11599	1717	0.00113	0.51852
d__Bacteria	k__norank_d__Bacteria	p__Pseudomonadota	c__Gammaproteobacteria	o__Burkholderiales	f__Comamonadaceae	g__Roseateles	s__Mitsuaria_chitosanitabida	OTU14639	3356	0.00222	0.96296
d__Bacteria	k__norank_d__Bacteria	p__Pseudomonadota	c__Gammaproteobacteria	o__Burkholderiales	f__Comamonadaceae	g__Roseateles	s__Mitsuaria_chitosanitabida	OTU21721	2674	0.00177	0.96296
d__Bacteria	k__norank_d__Bacteria	p__Pseudomonadota	c__Gammaproteobacteria	o__Burkholderiales	f__Comamonadaceae	g__Roseateles	s__uncultured_bacterium_g__Roseateles	OTU15308	36315	0.02399	1
d__Bacteria	k__norank_d__Bacteria	p__Pseudomonadota	c__Gammaproteobacteria	o__Burkholderiales	f__Comamonadaceae	g__Simplicispira	s__metagenome_g__Simplicispira	OTU14225	292	0.00019	0.44444
d__Bacteria	k__norank_d__Bacteria	p__Pseudomonadota	c__Gammaproteobacteria	o__Burkholderiales	f__Comamonadaceae	g__Variovorax	s__unclassified_g__Variovorax	OTU11597	632	0.00042	0.68519
d__Bacteria	k__norank_d__Bacteria	p__Pseudomonadota	c__Gammaproteobacteria	o__Burkholderiales	f__Comamonadaceae	g__unclassified_f__Comamonadaceae	s__unclassified_f__Comamonadaceae	OTU11297	167	0.00011	0.42593
d__Bacteria	k__norank_d__Bacteria	p__Pseudomonadota	c__Gammaproteobacteria	o__Burkholderiales	f__Comamonadaceae	g__unclassified_f__Comamonadaceae	s__unclassified_f__Comamonadaceae	OTU14726	61	4.0E-5	0.07407
d__Bacteria	k__norank_d__Bacteria	p__Pseudomonadota	c__Gammaproteobacteria	o__Burkholderiales	f__Comamonadaceae	g__unclassified_f__Comamonadaceae	s__unclassified_f__Comamonadaceae	OTU1711	200	0.00013	0.59259
d__Bacteria	k__norank_d__Bacteria	p__Pseudomonadota	c__Gammaproteobacteria	o__Burkholderiales	f__Comamonadaceae	g__unclassified_f__Comamonadaceae	s__unclassified_f__Comamonadaceae	OTU19826	307	0.0002	0.40741
d__Bacteria	k__norank_d__Bacteria	p__Pseudomonadota	c__Gammaproteobacteria	o__Burkholderiales	f__Comamonadaceae	g__unclassified_f__Comamonadaceae	s__unclassified_f__Comamonadaceae	OTU22304	166	0.00011	0.35185
d__Bacteria	k__norank_d__Bacteria	p__Pseudomonadota	c__Gammaproteobacteria	o__Burkholderiales	f__Comamonadaceae	g__unclassified_f__Comamonadaceae	s__unclassified_f__Comamonadaceae	OTU7709	86	6.0E-5	0.24074
d__Bacteria	k__norank_d__Bacteria	p__Pseudomonadota	c__Gammaproteobacteria	o__Burkholderiales	f__Comamonadaceae	g__unclassified_f__Comamonadaceae	s__unclassified_f__Comamonadaceae	OTU7814	250	0.00017	0.33333
d__Bacteria	k__norank_d__Bacteria	p__Pseudomonadota	c__Gammaproteobacteria	o__Burkholderiales	f__Hydrogenophilaceae	g__Thiobacillus	s__unclassified_g__Thiobacillus	OTU10893	194	0.00013	0.25926
d__Bacteria	k__norank_d__Bacteria	p__Pseudomonadota	c__Gammaproteobacteria	o__Burkholderiales	f__Methylophilaceae	g__Methylobacillus	s__uncultured_bacterium_g__Methylobacillus	OTU11306	474	0.00031	0.5
d__Bacteria	k__norank_d__Bacteria	p__Pseudomonadota	c__Gammaproteobacteria	o__Burkholderiales	f__Neisseriaceae	g__norank_f__Neisseriaceae	s__unclassified_g__norank_f__Neisseriaceae	OTU18491	461	0.0003	0.14815
d__Bacteria	k__norank_d__Bacteria	p__Pseudomonadota	c__Gammaproteobacteria	o__Burkholderiales	f__Nitrosomonadaceae	g__Ellin6067	s__unclassified_g__Ellin6067	OTU10993	322	0.00021	0.35185
d__Bacteria	k__norank_d__Bacteria	p__Pseudomonadota	c__Gammaproteobacteria	o__Burkholderiales	f__Nitrosomonadaceae	g__IS-44	s__metagenome_g__IS-44	OTU16898	76	5.0E-5	0.09259
d__Bacteria	k__norank_d__Bacteria	p__Pseudomonadota	c__Gammaproteobacteria	o__Burkholderiales	f__Nitrosomonadaceae	g__IS-44	s__metagenome_g__IS-44	OTU22593	78	5.0E-5	0.2037
d__Bacteria	k__norank_d__Bacteria	p__Pseudomonadota	c__Gammaproteobacteria	o__Burkholderiales	f__Nitrosomonadaceae	g__Nitrosomonas	s__unclassified_g__Nitrosomonas	OTU14162	233	0.00015	0.24074
d__Bacteria	k__norank_d__Bacteria	p__Pseudomonadota	c__Gammaproteobacteria	o__Burkholderiales	f__Oxalobacteraceae	g__Herbaspirillum	s__unclassified_g__Herbaspirillum	OTU10931	850	0.00056	0.51852
d__Bacteria	k__norank_d__Bacteria	p__Pseudomonadota	c__Gammaproteobacteria	o__Burkholderiales	f__Oxalobacteraceae	g__Herminiimonas	s__unclassified_g__Herminiimonas	OTU15749	671	0.00044	0.44444
d__Bacteria	k__norank_d__Bacteria	p__Pseudomonadota	c__Gammaproteobacteria	o__Burkholderiales	f__Oxalobacteraceae	g__Massilia	s__Massilia_haematophila	OTU540	458	0.0003	0.2963
d__Bacteria	k__norank_d__Bacteria	p__Pseudomonadota	c__Gammaproteobacteria	o__Burkholderiales	f__Oxalobacteraceae	g__Massilia	s__Massilia_violaceinigra	OTU11486	177	0.00012	0.27778
d__Bacteria	k__norank_d__Bacteria	p__Pseudomonadota	c__Gammaproteobacteria	o__Burkholderiales	f__Oxalobacteraceae	g__Massilia	s__unclassified_g__Massilia	OTU11583	376	0.00025	0.33333
d__Bacteria	k__norank_d__Bacteria	p__Pseudomonadota	c__Gammaproteobacteria	o__Burkholderiales	f__Oxalobacteraceae	g__unclassified_f__Oxalobacteraceae	s__unclassified_f__Oxalobacteraceae	OTU10812	721	0.00048	0.66667
d__Bacteria	k__norank_d__Bacteria	p__Pseudomonadota	c__Gammaproteobacteria	o__Burkholderiales	f__Rhodocyclaceae	g__Azospira	s__uncultured_bacterium_g__Azospira	OTU14561	169	0.00011	0.33333
d__Bacteria	k__norank_d__Bacteria	p__Pseudomonadota	c__Gammaproteobacteria	o__Burkholderiales	f__Rhodocyclaceae	g__Dechloromonas	s__uncultured_bacterium_g__Dechloromonas	OTU15298	6888	0.00455	1
d__Bacteria	k__norank_d__Bacteria	p__Pseudomonadota	c__Gammaproteobacteria	o__Burkholderiales	f__Rhodocyclaceae	g__Denitratisoma	s__uncultured_bacterium_g__Denitratisoma	OTU15393	109	7.0E-5	0.22222
d__Bacteria	k__norank_d__Bacteria	p__Pseudomonadota	c__Gammaproteobacteria	o__Burkholderiales	f__Rhodocyclaceae	g__Methyloversatilis	s__uncultured_bacterium_g__Methyloversatilis	OTU15304	2622	0.00173	0.88889
d__Bacteria	k__norank_d__Bacteria	p__Pseudomonadota	c__Gammaproteobacteria	o__Burkholderiales	f__Rhodocyclaceae	g__Thauera	s__unclassified_g__Thauera	OTU88	1030	0.00068	0.66667
d__Bacteria	k__norank_d__Bacteria	p__Pseudomonadota	c__Gammaproteobacteria	o__Burkholderiales	f__Rhodocyclaceae	g__Uliginosibacterium	s__uncultured_bacterium_g__Uliginosibacterium	OTU851	91	6.0E-5	0.12963
d__Bacteria	k__norank_d__Bacteria	p__Pseudomonadota	c__Gammaproteobacteria	o__Burkholderiales	f__Rhodocyclaceae	g__Zoogloea	s__unclassified_g__Zoogloea	OTU65	620	0.00041	0.72222
d__Bacteria	k__norank_d__Bacteria	p__Pseudomonadota	c__Gammaproteobacteria	o__Burkholderiales	f__Rhodocyclaceae	g__unclassified_f__Rhodocyclaceae	s__unclassified_f__Rhodocyclaceae	OTU14575	414	0.00027	0.5
d__Bacteria	k__norank_d__Bacteria	p__Pseudomonadota	c__Gammaproteobacteria	o__Burkholderiales	f__SC-I-84	g__norank_f__SC-I-84	s__metagenome_f__SC-I-84	OTU11039	165	0.00011	0.31481
d__Bacteria	k__norank_d__Bacteria	p__Pseudomonadota	c__Gammaproteobacteria	o__Burkholderiales	f__SC-I-84	g__norank_f__SC-I-84	s__unclassified_g__norank_f__SC-I-84	OTU14085	300	0.0002	0.37037
d__Bacteria	k__norank_d__Bacteria	p__Pseudomonadota	c__Gammaproteobacteria	o__Burkholderiales	f__SC-I-84	g__norank_f__SC-I-84	s__unclassified_g__norank_f__SC-I-84	OTU14624	227	0.00015	0.37037
d__Bacteria	k__norank_d__Bacteria	p__Pseudomonadota	c__Gammaproteobacteria	o__Burkholderiales	f__Sutterellaceae	g__AAP99	s__metagenome_g__AAP99	OTU11628	520	0.00034	0.27778
d__Bacteria	k__norank_d__Bacteria	p__Pseudomonadota	c__Gammaproteobacteria	o__Burkholderiales	f__Sutterellaceae	g__Parasutterella	s__Parasutterella_secunda	OTU22156	224	0.00015	0.35185
d__Bacteria	k__norank_d__Bacteria	p__Pseudomonadota	c__Gammaproteobacteria	o__Burkholderiales	f__Sutterellaceae	g__Sutterella	s__Sutterella_parvirubra	OTU1968	68	4.0E-5	0.12963
d__Bacteria	k__norank_d__Bacteria	p__Pseudomonadota	c__Gammaproteobacteria	o__Burkholderiales	f__Sutterellaceae	g__Sutterella	s__Sutterella_sp._6FBBBH3	OTU726	393	0.00026	0.42593
d__Bacteria	k__norank_d__Bacteria	p__Pseudomonadota	c__Gammaproteobacteria	o__Burkholderiales	f__Sutterellaceae	g__Sutterella	s__Sutturella_timonensis	OTU14190	514	0.00034	0.44444
d__Bacteria	k__norank_d__Bacteria	p__Pseudomonadota	c__Gammaproteobacteria	o__Burkholderiales	f__Sutterellaceae	g__Sutterella	s__unclassified_g__Sutterella	OTU155	217	0.00014	0.27778
d__Bacteria	k__norank_d__Bacteria	p__Pseudomonadota	c__Gammaproteobacteria	o__Burkholderiales	f__Sutterellaceae	g__Sutterella	s__uncultured_bacterium_g__Sutterella	OTU14533	117	8.0E-5	0.11111
d__Bacteria	k__norank_d__Bacteria	p__Pseudomonadota	c__Gammaproteobacteria	o__Burkholderiales	f__Sutterellaceae	g__Sutterella	s__uncultured_organism_g__Sutterella	OTU14511	287	0.00019	0.44444
d__Bacteria	k__norank_d__Bacteria	p__Pseudomonadota	c__Gammaproteobacteria	o__Burkholderiales	f__Sutterellaceae	g__Sutterella	s__uncultured_organism_g__Sutterella	OTU14517	542	0.00036	0.5
d__Bacteria	k__norank_d__Bacteria	p__Pseudomonadota	c__Gammaproteobacteria	o__Burkholderiales	f__Sutterellaceae	g__Turicimonas	s__unclassified_g__Turicimonas	OTU22247	66	4.0E-5	0.12963
d__Bacteria	k__norank_d__Bacteria	p__Pseudomonadota	c__Gammaproteobacteria	o__Burkholderiales	f__Sutterellaceae	g__norank_f__Sutterellaceae	s__unclassified_g__norank_f__Sutterellaceae	OTU22580	46	3.0E-5	0.05556
d__Bacteria	k__norank_d__Bacteria	p__Pseudomonadota	c__Gammaproteobacteria	o__Burkholderiales	f__Sutterellaceae	g__norank_f__Sutterellaceae	s__uncultured_beta_proteobacterium_f__Sutterellaceae	OTU22135	171	0.00011	0.2963
d__Bacteria	k__norank_d__Bacteria	p__Pseudomonadota	c__Gammaproteobacteria	o__Burkholderiales	f__Sutterellaceae	g__norank_f__Sutterellaceae	s__uncultured_organism_f__Sutterellaceae	OTU986	420	0.00028	0.48148
d__Bacteria	k__norank_d__Bacteria	p__Pseudomonadota	c__Gammaproteobacteria	o__Competibacterales	f__Competibacteraceae	g__Candidatus_Competibacter	s__unclassified_g__Candidatus_Competibacter	OTU14419	90	6.0E-5	0.2037
d__Bacteria	k__norank_d__Bacteria	p__Pseudomonadota	c__Gammaproteobacteria	o__Competibacterales	f__Competibacteraceae	g__Candidatus_Competibacter	s__unclassified_g__Candidatus_Competibacter	OTU22098	113	7.0E-5	0.05556
d__Bacteria	k__norank_d__Bacteria	p__Pseudomonadota	c__Gammaproteobacteria	o__Competibacterales	f__Competibacteraceae	g__Candidatus_Competibacter	s__uncultured_bacterium_g__Candidatus_Competibacter	OTU1318	271	0.00018	0.33333
d__Bacteria	k__norank_d__Bacteria	p__Pseudomonadota	c__Gammaproteobacteria	o__Competibacterales	f__Competibacteraceae	g__Candidatus_Competibacter	s__uncultured_bacterium_g__Candidatus_Competibacter	OTU1550	2409	0.00159	0.7963
d__Bacteria	k__norank_d__Bacteria	p__Pseudomonadota	c__Gammaproteobacteria	o__Competibacterales	f__Competibacteraceae	g__Candidatus_Competibacter	s__uncultured_bacterium_g__Candidatus_Competibacter	OTU249	67	4.0E-5	0.16667
d__Bacteria	k__norank_d__Bacteria	p__Pseudomonadota	c__Gammaproteobacteria	o__Competibacterales	f__Competibacteraceae	g__Candidatus_Competibacter	s__uncultured_bacterium_g__Candidatus_Competibacter	OTU382	5225	0.00345	0.85185
d__Bacteria	k__norank_d__Bacteria	p__Pseudomonadota	c__Gammaproteobacteria	o__Competibacterales	f__Competibacteraceae	g__Candidatus_Competibacter	s__uncultured_gamma_proteobacterium_g__Candidatus_Competibacter	OTU14161	314	0.00021	0.40741
d__Bacteria	k__norank_d__Bacteria	p__Pseudomonadota	c__Gammaproteobacteria	o__Coxiellales	f__Coxiellaceae	g__Coxiella	s__uncultured_bacterium_g__Coxiella	OTU11589	69	5.0E-5	0.11111
d__Bacteria	k__norank_d__Bacteria	p__Pseudomonadota	c__Gammaproteobacteria	o__Enterobacterales	f__Aeromonadaceae	g__Aeromonas	s__Aeromonas_salmonicida_g__Aeromonas	OTU137	436	0.00029	0.59259
d__Bacteria	k__norank_d__Bacteria	p__Pseudomonadota	c__Gammaproteobacteria	o__Enterobacterales	f__Enterobacteriaceae	g__Citrobacter	s__Citrobacter_farmeri	OTU21524	2931	0.00194	0.88889
d__Bacteria	k__norank_d__Bacteria	p__Pseudomonadota	c__Gammaproteobacteria	o__Enterobacterales	f__Enterobacteriaceae	g__Escherichia-Shigella	s__Shigella_boydii	OTU390	71098	0.04697	0.88889
d__Bacteria	k__norank_d__Bacteria	p__Pseudomonadota	c__Gammaproteobacteria	o__Enterobacterales	f__Enterobacteriaceae	g__unclassified_f__Enterobacteriaceae	s__unclassified_f__Enterobacteriaceae	OTU21545	781	0.00052	0.68519
d__Bacteria	k__norank_d__Bacteria	p__Pseudomonadota	c__Gammaproteobacteria	o__Enterobacterales	f__Enterobacteriaceae	g__unclassified_f__Enterobacteriaceae	s__unclassified_f__Enterobacteriaceae	OTU962	162	0.00011	0.40741
d__Bacteria	k__norank_d__Bacteria	p__Pseudomonadota	c__Gammaproteobacteria	o__Enterobacterales	f__Morganellaceae	g__Proteus	s__Proteus_mirabilis	OTU14167	173	0.00011	0.40741
d__Bacteria	k__norank_d__Bacteria	p__Pseudomonadota	c__Gammaproteobacteria	o__Enterobacterales	f__Pasteurellaceae	g__Haemophilus	s__Haemophilus_parainfluenzae	OTU22419	196	0.00013	0.35185
d__Bacteria	k__norank_d__Bacteria	p__Pseudomonadota	c__Gammaproteobacteria	o__Enterobacterales	f__Yersiniaceae	g__Yersinia	s__Yersinia_kristensenii_g__Yersinia	OTU16476	8567	0.00566	0.37037
d__Bacteria	k__norank_d__Bacteria	p__Pseudomonadota	c__Gammaproteobacteria	o__Enterobacterales	f__unclassified_o__Enterobacterales	g__unclassified_o__Enterobacterales	s__unclassified_o__Enterobacterales	OTU1042	156	0.0001	0.05556
d__Bacteria	k__norank_d__Bacteria	p__Pseudomonadota	c__Gammaproteobacteria	o__Enterobacterales	f__unclassified_o__Enterobacterales	g__unclassified_o__Enterobacterales	s__unclassified_o__Enterobacterales	OTU14877	108	7.0E-5	0.11111
d__Bacteria	k__norank_d__Bacteria	p__Pseudomonadota	c__Gammaproteobacteria	o__Enterobacterales	f__unclassified_o__Enterobacterales	g__unclassified_o__Enterobacterales	s__unclassified_o__Enterobacterales	OTU15295	62303	0.04116	0.92593
d__Bacteria	k__norank_d__Bacteria	p__Pseudomonadota	c__Gammaproteobacteria	o__Enterobacterales	f__unclassified_o__Enterobacterales	g__unclassified_o__Enterobacterales	s__unclassified_o__Enterobacterales	OTU15330	25068	0.01656	0.61111
d__Bacteria	k__norank_d__Bacteria	p__Pseudomonadota	c__Gammaproteobacteria	o__Enterobacterales	f__unclassified_o__Enterobacterales	g__unclassified_o__Enterobacterales	s__unclassified_o__Enterobacterales	OTU15336	58983	0.03896	0.96296
d__Bacteria	k__norank_d__Bacteria	p__Pseudomonadota	c__Gammaproteobacteria	o__Enterobacterales	f__unclassified_o__Enterobacterales	g__unclassified_o__Enterobacterales	s__unclassified_o__Enterobacterales	OTU19820	8465	0.00559	0.92593
d__Bacteria	k__norank_d__Bacteria	p__Pseudomonadota	c__Gammaproteobacteria	o__Gammaproteobacteria_	f__norank_o__Gammaproteobacteria_	g__Acidibacter	s__unclassified_g__Acidibacter	OTU1184	287	0.00019	0.18519
d__Bacteria	k__norank_d__Bacteria	p__Pseudomonadota	c__Gammaproteobacteria	o__Gammaproteobacteria_	f__norank_o__Gammaproteobacteria_	g__Acidibacter	s__unclassified_g__Acidibacter	OTU15773	115	8.0E-5	0.14815
d__Bacteria	k__norank_d__Bacteria	p__Pseudomonadota	c__Gammaproteobacteria	o__Gammaproteobacteria_	f__norank_o__Gammaproteobacteria_	g__Acidibacter	s__uncultured_gamma_proteobacterium_g__Acidibacter	OTU15346	4101	0.00271	0.94444
d__Bacteria	k__norank_d__Bacteria	p__Pseudomonadota	c__Gammaproteobacteria	o__Gammaproteobacteria_	f__norank_o__Gammaproteobacteria_	g__Acidibacter	s__uncultured_proteobacterium_g__Acidibacter	OTU6040	185	0.00012	0.22222
d__Bacteria	k__norank_d__Bacteria	p__Pseudomonadota	c__Gammaproteobacteria	o__Gammaproteobacteria_	f__norank_o__Gammaproteobacteria_	g__Candidatus_Endonucleariobacter	s__Candidatus_Endonucleariobacter_rarus	OTU15703	104	7.0E-5	0.07407
d__Bacteria	k__norank_d__Bacteria	p__Pseudomonadota	c__Gammaproteobacteria	o__Gammaproteobacteria_	f__norank_o__Gammaproteobacteria_	g__Candidatus_Ovatusbacter	s__unclassified_g__Candidatus_Ovatusbacter	OTU1478	70	5.0E-5	0.07407
d__Bacteria	k__norank_d__Bacteria	p__Pseudomonadota	c__Gammaproteobacteria	o__Gammaproteobacteria_	f__norank_o__Gammaproteobacteria_	g__Candidatus_Ovatusbacter	s__unclassified_g__Candidatus_Ovatusbacter	OTU15612	297	0.0002	0.12963
d__Bacteria	k__norank_d__Bacteria	p__Pseudomonadota	c__Gammaproteobacteria	o__Gammaproteobacteria_	f__norank_o__Gammaproteobacteria_	g__Candidatus_Ovatusbacter	s__uncultured_bacterium_g__Candidatus_Ovatusbacter	OTU10866	155	0.0001	0.2037
d__Bacteria	k__norank_d__Bacteria	p__Pseudomonadota	c__Gammaproteobacteria	o__Gammaproteobacteria_	f__norank_o__Gammaproteobacteria_	g__Candidatus_Ovatusbacter	s__uncultured_bacterium_g__Candidatus_Ovatusbacter	OTU14135	6587	0.00435	0.27778
d__Bacteria	k__norank_d__Bacteria	p__Pseudomonadota	c__Gammaproteobacteria	o__Legionellales	f__Legionellaceae	g__Legionella	s__unclassified_g__Legionella	OTU15970	176	0.00012	0.2037
d__Bacteria	k__norank_d__Bacteria	p__Pseudomonadota	c__Gammaproteobacteria	o__Lysobacterales	f__Lysobacteraceae	g__Arenimonas	s__uncultured_bacterium_g__Arenimonas	OTU501	76	5.0E-5	0.07407
d__Bacteria	k__norank_d__Bacteria	p__Pseudomonadota	c__Gammaproteobacteria	o__Lysobacterales	f__Lysobacteraceae	g__Luteimonas	s__unclassified_g__Luteimonas	OTU1262	55	4.0E-5	0.07407
d__Bacteria	k__norank_d__Bacteria	p__Pseudomonadota	c__Gammaproteobacteria	o__Lysobacterales	f__Lysobacteraceae	g__Lysobacter	s__unclassified_g__Lysobacter	OTU21992	101	7.0E-5	0.27778
d__Bacteria	k__norank_d__Bacteria	p__Pseudomonadota	c__Gammaproteobacteria	o__Lysobacterales	f__Lysobacteraceae	g__Lysobacter	s__uncultured_bacterium_g__Lysobacter	OTU11614	168	0.00011	0.25926
d__Bacteria	k__norank_d__Bacteria	p__Pseudomonadota	c__Gammaproteobacteria	o__Lysobacterales	f__Lysobacteraceae	g__Pseudoxanthomonas	s__uncultured_bacterium_g__Pseudoxanthomonas	OTU14500	87	6.0E-5	0.27778
d__Bacteria	k__norank_d__Bacteria	p__Pseudomonadota	c__Gammaproteobacteria	o__Lysobacterales	f__Lysobacteraceae	g__Stenotrophomonas	s__unclassified_g__Stenotrophomonas	OTU15285	1586	0.00105	0.66667
d__Bacteria	k__norank_d__Bacteria	p__Pseudomonadota	c__Gammaproteobacteria	o__Lysobacterales	f__Lysobacteraceae	g__Thermomonas	s__uncultured_bacterium_g__Thermomonas	OTU110	310	0.0002	0.53704
d__Bacteria	k__norank_d__Bacteria	p__Pseudomonadota	c__Gammaproteobacteria	o__Lysobacterales	f__Lysobacteraceae	g__unclassified_f__Lysobacteraceae	s__unclassified_f__Lysobacteraceae	OTU11046	4108	0.00271	0.98148
d__Bacteria	k__norank_d__Bacteria	p__Pseudomonadota	c__Gammaproteobacteria	o__Lysobacterales	f__Lysobacteraceae	g__unclassified_f__Lysobacteraceae	s__unclassified_f__Lysobacteraceae	OTU11126	102	7.0E-5	0.27778
d__Bacteria	k__norank_d__Bacteria	p__Pseudomonadota	c__Gammaproteobacteria	o__Lysobacterales	f__Rhodanobacteraceae	g__Dokdonella	s__uncultured_gamma_proteobacterium_g__Dokdonella	OTU14607	564	0.00037	0.75926
d__Bacteria	k__norank_d__Bacteria	p__Pseudomonadota	c__Gammaproteobacteria	o__Lysobacterales	f__Rhodanobacteraceae	g__Dyella	s__unclassified_g__Dyella	OTU10955	2880	0.0019	0.64815
d__Bacteria	k__norank_d__Bacteria	p__Pseudomonadota	c__Gammaproteobacteria	o__Lysobacterales	f__Rhodanobacteraceae	g__unclassified_f__Rhodanobacteraceae	s__unclassified_f__Rhodanobacteraceae	OTU1091	175	0.00012	0.2963
d__Bacteria	k__norank_d__Bacteria	p__Pseudomonadota	c__Gammaproteobacteria	o__PLTA13	f__norank_o__PLTA13	g__norank_o__PLTA13	s__unclassified_g__norank_o__PLTA13	OTU4570	64	4.0E-5	0.12963
d__Bacteria	k__norank_d__Bacteria	p__Pseudomonadota	c__Gammaproteobacteria	o__Pseudomonadales	f__Moraxellaceae	g__Acinetobacter	s__Acinetobacter_johnsonii	OTU15270	427	0.00028	0.74074
d__Bacteria	k__norank_d__Bacteria	p__Pseudomonadota	c__Gammaproteobacteria	o__Pseudomonadales	f__Moraxellaceae	g__norank_f__Moraxellaceae	s__metagenome_f__Moraxellaceae	OTU15896	72	5.0E-5	0.14815
d__Bacteria	k__norank_d__Bacteria	p__Pseudomonadota	c__Gammaproteobacteria	o__Pseudomonadales	f__Pseudomonadaceae	g__Pseudomonas	s__Pseudomonas_azotoformans_g__Pseudomonas	OTU15347	99450	0.0657	1
d__Bacteria	k__norank_d__Bacteria	p__Pseudomonadota	c__Gammaproteobacteria	o__Pseudomonadales	f__Pseudomonadaceae	g__Pseudomonas	s__Pseudomonas_mosselii	OTU15294	10193	0.00673	1
d__Bacteria	k__norank_d__Bacteria	p__Pseudomonadota	c__Gammaproteobacteria	o__Pseudomonadales	f__Pseudomonadaceae	g__Pseudomonas	s__Pseudomonas_stutzeri_g__Pseudomonas	OTU21736	148	0.0001	0.2963
d__Bacteria	k__norank_d__Bacteria	p__Pseudomonadota	c__Gammaproteobacteria	o__Pseudomonadales	f__Pseudomonadaceae	g__Pseudomonas	s__unclassified_g__Pseudomonas	OTU11113	4682	0.00309	0.94444
d__Bacteria	k__norank_d__Bacteria	p__Pseudomonadota	c__Gammaproteobacteria	o__Pseudomonadales	f__Pseudomonadaceae	g__Pseudomonas	s__unclassified_g__Pseudomonas	OTU15306	462	0.00031	0.68519
d__Bacteria	k__norank_d__Bacteria	p__Pseudomonadota	c__Gammaproteobacteria	o__R7C24	f__norank_o__R7C24	g__norank_o__R7C24	s__metagenome_o__R7C24	OTU11078	73	5.0E-5	0.31481
d__Bacteria	k__norank_d__Bacteria	p__Pseudomonadota	c__Gammaproteobacteria	o__Rickettsiellales	f__Rickettsiellaceae	g__norank_f__Rickettsiellaceae	s__metagenome_f__Rickettsiellaceae	OTU17242	129	9.0E-5	0.05556
d__Bacteria	k__norank_d__Bacteria	p__Pseudomonadota	c__Gammaproteobacteria	o__Rickettsiellales	f__Rickettsiellaceae	g__norank_f__Rickettsiellaceae	s__unclassified_g__norank_f__Rickettsiellaceae	OTU16052	62	4.0E-5	0.07407
d__Bacteria	k__norank_d__Bacteria	p__Pseudomonadota	c__Gammaproteobacteria	o__Rickettsiellales	f__Rickettsiellaceae	g__norank_f__Rickettsiellaceae	s__uncultured_bacterium_f__Rickettsiellaceae	OTU16011	1273	0.00084	0.44444
d__Bacteria	k__norank_d__Bacteria	p__Pseudomonadota	c__Gammaproteobacteria	o__Rickettsiellales	f__Rickettsiellaceae	g__unclassified_f__Rickettsiellaceae	s__unclassified_f__Rickettsiellaceae	OTU15755	49	3.0E-5	0.09259
d__Bacteria	k__norank_d__Bacteria	p__Pseudomonadota	c__Gammaproteobacteria	o__Rickettsiellales	f__Rickettsiellaceae	g__unclassified_f__Rickettsiellaceae	s__unclassified_f__Rickettsiellaceae	OTU15905	75	5.0E-5	0.09259
d__Bacteria	k__norank_d__Bacteria	p__Pseudomonadota	c__Gammaproteobacteria	o__Steroidobacterales	f__Steroidobacteraceae	g__norank_f__Steroidobacteraceae	s__uncultured_soil_bacterium_f__Steroidobacteraceae	OTU1253	368	0.00024	0.57407
d__Bacteria	k__norank_d__Bacteria	p__Pseudomonadota	c__Gammaproteobacteria	o__WD260	f__norank_o__WD260	g__norank_o__WD260	s__uncultured_bacterium_o__WD260	OTU15634	126	8.0E-5	0.14815
d__Bacteria	k__norank_d__Bacteria	p__Pseudomonadota	c__Gammaproteobacteria	o__unclassified_c__Gammaproteobacteria	f__unclassified_c__Gammaproteobacteria	g__unclassified_c__Gammaproteobacteria	s__unclassified_c__Gammaproteobacteria	OTU11473	69	5.0E-5	0.14815
d__Bacteria	k__norank_d__Bacteria	p__Pseudomonadota	c__Gammaproteobacteria	o__unclassified_c__Gammaproteobacteria	f__unclassified_c__Gammaproteobacteria	g__unclassified_c__Gammaproteobacteria	s__unclassified_c__Gammaproteobacteria	OTU11529	161	0.00011	0.09259
d__Bacteria	k__norank_d__Bacteria	p__Pseudomonadota	c__Gammaproteobacteria	o__unclassified_c__Gammaproteobacteria	f__unclassified_c__Gammaproteobacteria	g__unclassified_c__Gammaproteobacteria	s__unclassified_c__Gammaproteobacteria	OTU16037	4328	0.00286	0.40741
d__Bacteria	k__norank_d__Bacteria	p__Pseudomonadota	c__Gammaproteobacteria	o__unclassified_c__Gammaproteobacteria	f__unclassified_c__Gammaproteobacteria	g__unclassified_c__Gammaproteobacteria	s__unclassified_c__Gammaproteobacteria	OTU2244	170	0.00011	0.09259
d__Bacteria	k__norank_d__Bacteria	p__Pseudomonadota	c__Gammaproteobacteria	o__unclassified_c__Gammaproteobacteria	f__unclassified_c__Gammaproteobacteria	g__unclassified_c__Gammaproteobacteria	s__unclassified_c__Gammaproteobacteria	OTU373	2259	0.00149	0.09259
d__Bacteria	k__norank_d__Bacteria	p__Pseudomonadota	c__Gammaproteobacteria	o__unclassified_c__Gammaproteobacteria	f__unclassified_c__Gammaproteobacteria	g__unclassified_c__Gammaproteobacteria	s__unclassified_c__Gammaproteobacteria	OTU5968	47	3.0E-5	0.07407
d__Bacteria	k__norank_d__Bacteria	p__Pseudomonadota	c__unclassified_p__Pseudomonadota	o__unclassified_p__Pseudomonadota	f__unclassified_p__Pseudomonadota	g__unclassified_p__Pseudomonadota	s__unclassified_p__Pseudomonadota	OTU1011	1560	0.00103	0.11111
d__Bacteria	k__norank_d__Bacteria	p__Spirochaetota	c__Leptospirae	o__Leptospirales	f__Leptospiraceae	g__Turneriella	s__Turneriella_parva_DSM_21527	OTU15868	154	0.0001	0.16667
d__Bacteria	k__norank_d__Bacteria	p__Spirochaetota	c__Spirochaetia	o__Spirochaetales	f__Spirochaetaceae	g__Treponema	s__unclassified_g__Treponema	OTU102	75	5.0E-5	0.2037
d__Bacteria	k__norank_d__Bacteria	p__Spirochaetota	c__Spirochaetia	o__Spirochaetales	f__Spirochaetaceae	g__Treponema	s__unclassified_g__Treponema	OTU14105	138	9.0E-5	0.27778
d__Bacteria	k__norank_d__Bacteria	p__Spirochaetota	c__Spirochaetia	o__Spirochaetales	f__Spirochaetaceae	g__Treponema	s__unclassified_g__Treponema	OTU385	516	0.00034	0.62963
d__Bacteria	k__norank_d__Bacteria	p__Thermodesulfobacteriota	c__Desulfobulbia	o__Desulfobulbales	f__Desulfocapsaceae	g__unclassified_f__Desulfocapsaceae	s__unclassified_f__Desulfocapsaceae	OTU11716	83	5.0E-5	0.22222
d__Bacteria	k__norank_d__Bacteria	p__Thermodesulfobacteriota	c__Desulfovibrionia	o__Desulfovibrionales	f__Desulfomicrobiaceae	g__Desulfomicrobium	s__unclassified_g__Desulfomicrobium	OTU2182	91	6.0E-5	0.12963
d__Bacteria	k__norank_d__Bacteria	p__Thermodesulfobacteriota	c__Desulfovibrionia	o__Desulfovibrionales	f__Desulfovibrionaceae	g__Desulfovibrio	s__Desulfovibrio_piger	OTU275	213	0.00014	0.66667
d__Bacteria	k__norank_d__Bacteria	p__Thermodesulfobacteriota	c__Desulfovibrionia	o__Desulfovibrionales	f__Desulfovibrionaceae	g__Desulfovibrio	s__metagenome_g__Desulfovibrio	OTU1302	56	4.0E-5	0.14815
d__Bacteria	k__norank_d__Bacteria	p__Thermodesulfobacteriota	c__Desulfovibrionia	o__Desulfovibrionales	f__Desulfovibrionaceae	g__Desulfovibrio	s__unclassified_g__Desulfovibrio	OTU197	95	6.0E-5	0.38889
d__Bacteria	k__norank_d__Bacteria	p__Thermodesulfobacteriota	c__Desulfovibrionia	o__Desulfovibrionales	f__Desulfovibrionaceae	g__Desulfovibrio	s__uncultured_bacterium_g__Desulfovibrio	OTU362	410	0.00027	0.61111
d__Bacteria	k__norank_d__Bacteria	p__Thermodesulfobacteriota	c__Desulfovibrionia	o__Desulfovibrionales	f__Desulfovibrionaceae	g__norank_f__Desulfovibrionaceae	s__uncultured_bacterium_f__Desulfovibrionaceae	OTU368	391	0.00026	0.61111
d__Bacteria	k__norank_d__Bacteria	p__Verrucomicrobiota	c__Kiritimatiellia	o__WCHB1-41	f__norank_o__WCHB1-41	g__norank_o__WCHB1-41	s__uncultured_bacterium_o__WCHB1-41	OTU202	185	0.00012	0.27778
d__Bacteria	k__norank_d__Bacteria	p__Verrucomicrobiota	c__Kiritimatiellia	o__WCHB1-41	f__norank_o__WCHB1-41	g__norank_o__WCHB1-41	s__uncultured_prokaryote_o__WCHB1-41	OTU820	57	4.0E-5	0.14815
d__Bacteria	k__norank_d__Bacteria	p__norank_d__Bacteria	c__norank_d__Bacteria	o__norank_d__Bacteria	f__norank_d__Bacteria	g__norank_d__Bacteria	s__metagenome_d__Bacteria	OTU21551	121	8.0E-5	0.11111
d__Bacteria	k__norank_d__Bacteria	p__norank_d__Bacteria	c__norank_d__Bacteria	o__norank_d__Bacteria	f__norank_d__Bacteria	g__norank_d__Bacteria	s__unclassified_g__norank_d__Bacteria	OTU216	140	9.0E-5	0.22222
d__Bacteria	k__norank_d__Bacteria	p__Acidobacteriota	c__Acidobacteriae	o__Bryobacterales	f__Bryobacteraceae	g__Paludibaculum	s__metagenome_g__Paludibaculum	OTU11747	98	0.00024	0.86667
d__Bacteria	k__norank_d__Bacteria	p__Acidobacteriota	c__Acidobacteriae	o__Subgroup_2	f__norank_o__Subgroup_2	g__norank_o__Subgroup_2	s__unclassified_g__norank_o__Subgroup_2	OTU11642	803	0.00197	1
d__Bacteria	k__norank_d__Bacteria	p__Acidobacteriota	c__Acidobacteriae	o__Subgroup_2	f__norank_o__Subgroup_2	g__norank_o__Subgroup_2	s__unclassified_g__norank_o__Subgroup_2	OTU13347	61	0.00015	0.53333
d__Bacteria	k__norank_d__Bacteria	p__Acidobacteriota	c__Acidobacteriae	o__Subgroup_2	f__norank_o__Subgroup_2	g__norank_o__Subgroup_2	s__uncultured_Acidobacteria_bacterium_o__Subgroup_2	OTU11500	191	0.00047	0.93333
d__Bacteria	k__norank_d__Bacteria	p__Acidobacteriota	c__Acidobacteriae	o__Subgroup_2	f__norank_o__Subgroup_2	g__norank_o__Subgroup_2	s__uncultured_Acidobacteria_bacterium_o__Subgroup_2	OTU11584	499	0.00123	0.86667
d__Bacteria	k__norank_d__Bacteria	p__Acidobacteriota	c__Acidobacteriae	o__Subgroup_2	f__norank_o__Subgroup_2	g__norank_o__Subgroup_2	s__uncultured_Holophaga_sp._o__Subgroup_2	OTU11643	117	0.00029	0.66667
d__Bacteria	k__norank_d__Bacteria	p__Acidobacteriota	c__Acidobacteriae	o__Subgroup_2	f__norank_o__Subgroup_2	g__norank_o__Subgroup_2	s__uncultured_forest_soil_bacterium_o__Subgroup_2	OTU17117	164	0.0004	0.86667
d__Bacteria	k__norank_d__Bacteria	p__Acidobacteriota	c__Acidobacteriae	o__Terriglobales	f__Acidobacteriaceae_(Subgroup_1)	g__Granulicella	s__unclassified_g__Granulicella	OTU10898	242	0.00059	0.93333
d__Bacteria	k__norank_d__Bacteria	p__Acidobacteriota	c__Acidobacteriae	o__Terriglobales	f__norank_o__Terriglobales	g__norank_o__Terriglobales	s__unclassified_g__norank_o__Terriglobales	OTU16899	114	0.00028	1
d__Bacteria	k__norank_d__Bacteria	p__Acidobacteriota	c__Acidobacteriae	o__Terriglobales	f__norank_o__Terriglobales	g__norank_o__Terriglobales	s__unclassified_g__norank_o__Terriglobales	OTU6093	61	0.00015	0.73333
d__Bacteria	k__norank_d__Bacteria	p__Acidobacteriota	c__Acidobacteriae	o__Terriglobales	f__norank_o__Terriglobales	g__norank_o__Terriglobales	s__uncultured_Acidobacteriaceae_bacterium_o__Terriglobales	OTU11208	209	0.00051	0.93333
d__Bacteria	k__norank_d__Bacteria	p__Actinomycetota	c__Acidimicrobiia	o__Microtrichales	f__Ilumatobacteraceae	g__CL500-29_marine_group	s__metagenome_g__CL500-29_marine_group	OTU11294	100	0.00025	1
d__Bacteria	k__norank_d__Bacteria	p__Actinomycetota	c__Acidimicrobiia	o__Microtrichales	f__Ilumatobacteraceae	g__Ilumatobacter	s__uncultured_bacterium_g__Ilumatobacter	OTU10850	1834	0.00451	1
d__Bacteria	k__norank_d__Bacteria	p__Actinomycetota	c__Acidimicrobiia	o__Microtrichales	f__Ilumatobacteraceae	g__norank_f__Ilumatobacteraceae	s__uncultured_bacterium_f__Ilumatobacteraceae	OTU9092	122	0.0003	1
d__Bacteria	k__norank_d__Bacteria	p__Actinomycetota	c__Acidimicrobiia	o__Microtrichales	f__unclassified_o__Microtrichales	g__unclassified_o__Microtrichales	s__unclassified_o__Microtrichales	OTU10897	91	0.00022	0.86667
d__Bacteria	k__norank_d__Bacteria	p__Actinomycetota	c__Actinobacteria	o__Frankiales	f__Acidothermaceae	g__Acidothermus	s__unclassified_g__Acidothermus	OTU16859	293	0.00072	0.86667
d__Bacteria	k__norank_d__Bacteria	p__Actinomycetota	c__Actinobacteria	o__Frankiales	f__Frankiaceae	g__Frankia	s__unclassified_g__Frankia	OTU11407	235	0.00058	0.86667
d__Bacteria	k__norank_d__Bacteria	p__Actinomycetota	c__Actinobacteria	o__Kitasatosporales	f__Streptomycetaceae	g__Streptomyces	s__unclassified_g__Streptomyces	OTU10981	509	0.00125	0.86667
d__Bacteria	k__norank_d__Bacteria	p__Actinomycetota	c__Actinobacteria	o__Kitasatosporales	f__Streptomycetaceae	g__Streptomyces	s__unclassified_g__Streptomyces	OTU11169	84	0.00021	0.8
d__Bacteria	k__norank_d__Bacteria	p__Actinomycetota	c__Actinobacteria	o__Micrococcales	f__AKAU3644	g__norank_f__AKAU3644	s__uncultured_bacterium_f__AKAU3644	OTU4637	823	0.00202	1
d__Bacteria	k__norank_d__Bacteria	p__Actinomycetota	c__Actinobacteria	o__Micrococcales	f__Cellulomonadaceae	g__Cellulomonas	s__unclassified_g__Cellulomonas	OTU10936	296	0.00073	1
d__Bacteria	k__norank_d__Bacteria	p__Actinomycetota	c__Actinobacteria	o__Micrococcales	f__Intrasporangiaceae	g__Intrasporangium	s__uncultured_bacterium_g__Intrasporangium	OTU10982	1656	0.00407	1
d__Bacteria	k__norank_d__Bacteria	p__Actinomycetota	c__Actinobacteria	o__Micrococcales	f__Intrasporangiaceae	g__Knoellia	s__uncultured_bacterium_g__Knoellia	OTU12169	1037	0.00255	1
d__Bacteria	k__norank_d__Bacteria	p__Actinomycetota	c__Actinobacteria	o__Micrococcales	f__Intrasporangiaceae	g__Pedococcus-Phycicoccus	s__Phycicoccus_sp.	OTU11587	232	0.00057	0.86667
d__Bacteria	k__norank_d__Bacteria	p__Actinomycetota	c__Actinobacteria	o__Micrococcales	f__Intrasporangiaceae	g__Terrabacter	s__Terrabacter_sp.	OTU11734	1416	0.00348	0.93333
d__Bacteria	k__norank_d__Bacteria	p__Actinomycetota	c__Actinobacteria	o__Micrococcales	f__Intrasporangiaceae	g__Terrabacter	s__unclassified_g__Terrabacter	OTU9715	84	0.00021	0.8
d__Bacteria	k__norank_d__Bacteria	p__Actinomycetota	c__Actinobacteria	o__Micrococcales	f__Intrasporangiaceae	g__Terrabacter	s__uncultured_bacterium_g__Terrabacter	OTU5902	59	0.00014	0.73333
d__Bacteria	k__norank_d__Bacteria	p__Actinomycetota	c__Actinobacteria	o__Micrococcales	f__Intrasporangiaceae	g__unclassified_f__Intrasporangiaceae	s__unclassified_f__Intrasporangiaceae	OTU11356	714	0.00175	0.8
d__Bacteria	k__norank_d__Bacteria	p__Actinomycetota	c__Actinobacteria	o__Micrococcales	f__Intrasporangiaceae	g__unclassified_f__Intrasporangiaceae	s__unclassified_f__Intrasporangiaceae	OTU20874	159	0.00039	0.8
d__Bacteria	k__norank_d__Bacteria	p__Actinomycetota	c__Actinobacteria	o__Micrococcales	f__Microbacteriaceae	g__Agromyces	s__Agromyces_sp.	OTU10888	17151	0.04214	1
d__Bacteria	k__norank_d__Bacteria	p__Actinomycetota	c__Actinobacteria	o__Micrococcales	f__Microbacteriaceae	g__Agromyces	s__unclassified_g__Agromyces	OTU11164	3682	0.00905	1
d__Bacteria	k__norank_d__Bacteria	p__Actinomycetota	c__Actinobacteria	o__Micrococcales	f__Microbacteriaceae	g__Agromyces	s__unclassified_g__Agromyces	OTU21195	1142	0.00281	1
d__Bacteria	k__norank_d__Bacteria	p__Actinomycetota	c__Actinobacteria	o__Micrococcales	f__Microbacteriaceae	g__Agromyces	s__unclassified_g__Agromyces	OTU7410	133	0.00033	0.73333
d__Bacteria	k__norank_d__Bacteria	p__Actinomycetota	c__Actinobacteria	o__Micrococcales	f__Microbacteriaceae	g__Agromyces	s__uncultured_bacterium_g__Agromyces	OTU11862	84	0.00021	1
d__Bacteria	k__norank_d__Bacteria	p__Actinomycetota	c__Actinobacteria	o__Micrococcales	f__Microbacteriaceae	g__Cryobacterium	s__Cryobacterium_psychrotolerans	OTU6087	107	0.00026	0.93333
d__Bacteria	k__norank_d__Bacteria	p__Actinomycetota	c__Actinobacteria	o__Micrococcales	f__Microbacteriaceae	g__Diaminobutyricimonas	s__uncultured_bacterium_g__Diaminobutyricimonas	OTU10842	397	0.00098	1
d__Bacteria	k__norank_d__Bacteria	p__Actinomycetota	c__Actinobacteria	o__Micrococcales	f__Microbacteriaceae	g__Galbitalea	s__uncultured_bacterium_g__Galbitalea	OTU10946	1209	0.00297	1
d__Bacteria	k__norank_d__Bacteria	p__Actinomycetota	c__Actinobacteria	o__Micrococcales	f__Microbacteriaceae	g__Leifsonia	s__unclassified_g__Leifsonia	OTU15864	146	0.00036	1
d__Bacteria	k__norank_d__Bacteria	p__Actinomycetota	c__Actinobacteria	o__Micrococcales	f__Microbacteriaceae	g__Lysinimonas	s__metagenome_g__Lysinimonas	OTU11245	704	0.00173	1
d__Bacteria	k__norank_d__Bacteria	p__Actinomycetota	c__Actinobacteria	o__Micrococcales	f__Microbacteriaceae	g__Microbacterium	s__Microbacterium_marinum	OTU9054	206	0.00051	0.86667
d__Bacteria	k__norank_d__Bacteria	p__Actinomycetota	c__Actinobacteria	o__Micrococcales	f__Microbacteriaceae	g__Microbacterium	s__unclassified_g__Microbacterium	OTU15271	1432	0.00352	1
d__Bacteria	k__norank_d__Bacteria	p__Actinomycetota	c__Actinobacteria	o__Micrococcales	f__Microbacteriaceae	g__Microterricola	s__Microterricola_viridarii	OTU11685	127	0.00031	1
d__Bacteria	k__norank_d__Bacteria	p__Actinomycetota	c__Actinobacteria	o__Micrococcales	f__Microbacteriaceae	g__Pseudolysinimonas	s__Lysinimonas_kribbensis	OTU243	894	0.0022	1
d__Bacteria	k__norank_d__Bacteria	p__Actinomycetota	c__Actinobacteria	o__Micrococcales	f__Microbacteriaceae	g__unclassified_f__Microbacteriaceae	s__unclassified_f__Microbacteriaceae	OTU11547	248	0.00061	1
d__Bacteria	k__norank_d__Bacteria	p__Actinomycetota	c__Actinobacteria	o__Micrococcales	f__Microbacteriaceae	g__unclassified_f__Microbacteriaceae	s__unclassified_f__Microbacteriaceae	OTU14997	439	0.00108	0.8
d__Bacteria	k__norank_d__Bacteria	p__Actinomycetota	c__Actinobacteria	o__Micrococcales	f__Microbacteriaceae	g__unclassified_f__Microbacteriaceae	s__unclassified_f__Microbacteriaceae	OTU15844	72	0.00018	1
d__Bacteria	k__norank_d__Bacteria	p__Actinomycetota	c__Actinobacteria	o__Micrococcales	f__Microbacteriaceae	g__unclassified_f__Microbacteriaceae	s__unclassified_f__Microbacteriaceae	OTU20158	121	0.0003	1
d__Bacteria	k__norank_d__Bacteria	p__Actinomycetota	c__Actinobacteria	o__Micrococcales	f__Micrococcaceae	g__Arthrobacter	s__Arthrobacter_globiformis_g__Arthrobacter	OTU11298	4115	0.01011	1
d__Bacteria	k__norank_d__Bacteria	p__Actinomycetota	c__Actinobacteria	o__Micrococcales	f__Micrococcaceae	g__Arthrobacter	s__Arthrobacter_sp._FB24	OTU11725	31096	0.07641	1
d__Bacteria	k__norank_d__Bacteria	p__Actinomycetota	c__Actinobacteria	o__Micrococcales	f__Micrococcaceae	g__Arthrobacter	s__Arthrobacter_sp._FB24	OTU4381	203	0.0005	1
d__Bacteria	k__norank_d__Bacteria	p__Actinomycetota	c__Actinobacteria	o__Micrococcales	f__Micrococcaceae	g__Arthrobacter	s__unclassified_g__Arthrobacter	OTU10848	1962	0.00482	1
d__Bacteria	k__norank_d__Bacteria	p__Actinomycetota	c__Actinobacteria	o__Micrococcales	f__Micrococcaceae	g__Arthrobacter	s__unclassified_g__Arthrobacter	OTU7376	351	0.00086	1
d__Bacteria	k__norank_d__Bacteria	p__Actinomycetota	c__Actinobacteria	o__Micrococcales	f__Micrococcaceae	g__Arthrobacter	s__unclassified_g__Arthrobacter	OTU7795	345	0.00085	0.86667
d__Bacteria	k__norank_d__Bacteria	p__Actinomycetota	c__Actinobacteria	o__Micrococcales	f__Micrococcaceae	g__Arthrobacter	s__unclassified_g__Arthrobacter	OTU9889	83	0.0002	0.8
d__Bacteria	k__norank_d__Bacteria	p__Actinomycetota	c__Actinobacteria	o__Micrococcales	f__Micrococcaceae	g__Neomicrococcus	s__Neomicrococcus_aestuarii	OTU3716	96	0.00024	0.86667
d__Bacteria	k__norank_d__Bacteria	p__Actinomycetota	c__Actinobacteria	o__Micrococcales	f__Micrococcaceae	g__Paenarthrobacter	s__Paenarthrobacter_nicotinovorans	OTU7501	339	0.00083	1
d__Bacteria	k__norank_d__Bacteria	p__Actinomycetota	c__Actinobacteria	o__Micrococcales	f__Micrococcaceae	g__Pseudarthrobacter	s__Pseudarthrobacter_sulfonivorans	OTU10985	7937	0.0195	1
d__Bacteria	k__norank_d__Bacteria	p__Actinomycetota	c__Actinobacteria	o__Micrococcales	f__Micrococcaceae	g__Pseudarthrobacter	s__Pseudarthrobacter_sulfonivorans	OTU6505	4334	0.01065	1
d__Bacteria	k__norank_d__Bacteria	p__Actinomycetota	c__Actinobacteria	o__Micrococcales	f__Micrococcaceae	g__Pseudarthrobacter	s__unclassified_g__Pseudarthrobacter	OTU10860	5451	0.01339	1
d__Bacteria	k__norank_d__Bacteria	p__Actinomycetota	c__Actinobacteria	o__Micrococcales	f__Micrococcaceae	g__Pseudarthrobacter	s__unclassified_g__Pseudarthrobacter	OTU10959	8924	0.02193	1
d__Bacteria	k__norank_d__Bacteria	p__Actinomycetota	c__Actinobacteria	o__Micrococcales	f__Micrococcaceae	g__Pseudarthrobacter	s__unclassified_g__Pseudarthrobacter	OTU11204	30349	0.07457	1
d__Bacteria	k__norank_d__Bacteria	p__Actinomycetota	c__Actinobacteria	o__Micrococcales	f__Micrococcaceae	g__Pseudarthrobacter	s__unclassified_g__Pseudarthrobacter	OTU11656	1283	0.00315	1
d__Bacteria	k__norank_d__Bacteria	p__Actinomycetota	c__Actinobacteria	o__Micrococcales	f__Micrococcaceae	g__Pseudarthrobacter	s__unclassified_g__Pseudarthrobacter	OTU19197	396	0.00097	1
d__Bacteria	k__norank_d__Bacteria	p__Actinomycetota	c__Actinobacteria	o__Micrococcales	f__Micrococcaceae	g__Pseudarthrobacter	s__unclassified_g__Pseudarthrobacter	OTU20172	531	0.0013	1
d__Bacteria	k__norank_d__Bacteria	p__Actinomycetota	c__Actinobacteria	o__Micrococcales	f__Micrococcaceae	g__Pseudarthrobacter	s__unclassified_g__Pseudarthrobacter	OTU7495	5269	0.01295	1
d__Bacteria	k__norank_d__Bacteria	p__Actinomycetota	c__Actinobacteria	o__Micrococcales	f__Micrococcaceae	g__unclassified_f__Micrococcaceae	s__unclassified_f__Micrococcaceae	OTU11454	106	0.00026	1
d__Bacteria	k__norank_d__Bacteria	p__Actinomycetota	c__Actinobacteria	o__Micrococcales	f__Micrococcaceae	g__unclassified_f__Micrococcaceae	s__unclassified_f__Micrococcaceae	OTU13423	226	0.00056	1
d__Bacteria	k__norank_d__Bacteria	p__Actinomycetota	c__Actinobacteria	o__Micrococcales	f__Micrococcaceae	g__unclassified_f__Micrococcaceae	s__unclassified_f__Micrococcaceae	OTU4643	846	0.00208	1
d__Bacteria	k__norank_d__Bacteria	p__Actinomycetota	c__Actinobacteria	o__Micrococcales	f__Micrococcaceae	g__unclassified_f__Micrococcaceae	s__unclassified_f__Micrococcaceae	OTU6611	85	0.00021	0.93333
d__Bacteria	k__norank_d__Bacteria	p__Actinomycetota	c__Actinobacteria	o__Micrococcales	f__Micrococcaceae	g__unclassified_f__Micrococcaceae	s__unclassified_f__Micrococcaceae	OTU6960	136	0.00033	1
d__Bacteria	k__norank_d__Bacteria	p__Actinomycetota	c__Actinobacteria	o__Micrococcales	f__Micrococcaceae	g__unclassified_f__Micrococcaceae	s__unclassified_f__Micrococcaceae	OTU8529	132	0.00032	0.86667
d__Bacteria	k__norank_d__Bacteria	p__Actinomycetota	c__Actinobacteria	o__Micrococcales	f__Micrococcaceae	g__unclassified_f__Micrococcaceae	s__unclassified_f__Micrococcaceae	OTU8941	117	0.00029	0.86667
d__Bacteria	k__norank_d__Bacteria	p__Actinomycetota	c__Actinobacteria	o__Micrococcales	f__Promicromonosporaceae	g__Antribacter	s__unclassified_g__Antribacter	OTU11579	1369	0.00336	1
d__Bacteria	k__norank_d__Bacteria	p__Actinomycetota	c__Actinobacteria	o__Micrococcales	f__Promicromonosporaceae	g__Isoptericola	s__unclassified_g__Isoptericola	OTU10253	97	0.00024	0.93333
d__Bacteria	k__norank_d__Bacteria	p__Actinomycetota	c__Actinobacteria	o__Micrococcales	f__Promicromonosporaceae	g__Promicromonospora	s__Promicromonospora_aerolata_g__Promicromonospora	OTU11731	380	0.00093	1
d__Bacteria	k__norank_d__Bacteria	p__Actinomycetota	c__Actinobacteria	o__Micrococcales	f__unclassified_o__Micrococcales	g__unclassified_o__Micrococcales	s__unclassified_o__Micrococcales	OTU12276	312	0.00077	0.86667
d__Bacteria	k__norank_d__Bacteria	p__Actinomycetota	c__Actinobacteria	o__Micrococcales	f__unclassified_o__Micrococcales	g__unclassified_o__Micrococcales	s__unclassified_o__Micrococcales	OTU20725	159	0.00039	1
d__Bacteria	k__norank_d__Bacteria	p__Actinomycetota	c__Actinobacteria	o__Micrococcales	f__unclassified_o__Micrococcales	g__unclassified_o__Micrococcales	s__unclassified_o__Micrococcales	OTU3127	93	0.00023	1
d__Bacteria	k__norank_d__Bacteria	p__Actinomycetota	c__Actinobacteria	o__Micrococcales	f__unclassified_o__Micrococcales	g__unclassified_o__Micrococcales	s__unclassified_o__Micrococcales	OTU3292	82	0.0002	0.93333
d__Bacteria	k__norank_d__Bacteria	p__Actinomycetota	c__Actinobacteria	o__Micrococcales	f__unclassified_o__Micrococcales	g__unclassified_o__Micrococcales	s__unclassified_o__Micrococcales	OTU4269	153	0.00038	0.86667
d__Bacteria	k__norank_d__Bacteria	p__Actinomycetota	c__Actinobacteria	o__Micrococcales	f__unclassified_o__Micrococcales	g__unclassified_o__Micrococcales	s__unclassified_o__Micrococcales	OTU8445	75	0.00018	0.86667
d__Bacteria	k__norank_d__Bacteria	p__Actinomycetota	c__Actinobacteria	o__Micromonosporales	f__Micromonosporaceae	g__Catellatospora	s__unclassified_g__Catellatospora	OTU5065	212	0.00052	1
d__Bacteria	k__norank_d__Bacteria	p__Actinomycetota	c__Actinobacteria	o__Micromonosporales	f__Micromonosporaceae	g__Luedemannella	s__uncultured_bacterium_g__Luedemannella	OTU10818	4271	0.01049	1
d__Bacteria	k__norank_d__Bacteria	p__Actinomycetota	c__Actinobacteria	o__Micromonosporales	f__Micromonosporaceae	g__unclassified_f__Micromonosporaceae	s__unclassified_f__Micromonosporaceae	OTU11492	561	0.00138	0.93333
d__Bacteria	k__norank_d__Bacteria	p__Actinomycetota	c__Actinobacteria	o__Micromonosporales	f__Micromonosporaceae	g__unclassified_f__Micromonosporaceae	s__unclassified_f__Micromonosporaceae	OTU11640	232	0.00057	0.93333
d__Bacteria	k__norank_d__Bacteria	p__Actinomycetota	c__Actinobacteria	o__Micromonosporales	f__Micromonosporaceae	g__unclassified_f__Micromonosporaceae	s__unclassified_f__Micromonosporaceae	OTU15365	149	0.00037	1
d__Bacteria	k__norank_d__Bacteria	p__Actinomycetota	c__Actinobacteria	o__Mycobacteriales	f__Mycobacteriaceae	g__Mycobacterium	s__unclassified_g__Mycobacterium	OTU11497	544	0.00134	1
d__Bacteria	k__norank_d__Bacteria	p__Actinomycetota	c__Actinobacteria	o__Mycobacteriales	f__Mycobacteriaceae	g__Mycobacterium	s__unclassified_g__Mycobacterium	OTU15343	106	0.00026	0.93333
d__Bacteria	k__norank_d__Bacteria	p__Actinomycetota	c__Actinobacteria	o__Mycobacteriales	f__Nocardiaceae	g__Rhodococcus	s__unclassified_g__Rhodococcus	OTU11344	115	0.00028	0.93333
d__Bacteria	k__norank_d__Bacteria	p__Actinomycetota	c__Actinobacteria	o__Propionibacteriales	f__Nocardioidaceae	g__Kribbella	s__Kribbella_karoonensis	OTU213	85	0.00021	0.73333
d__Bacteria	k__norank_d__Bacteria	p__Actinomycetota	c__Actinobacteria	o__Propionibacteriales	f__Nocardioidaceae	g__Kribbella	s__uncultured_bacterium_g__Kribbella	OTU11387	79	0.00019	0.8
d__Bacteria	k__norank_d__Bacteria	p__Actinomycetota	c__Actinobacteria	o__Propionibacteriales	f__Nocardioidaceae	g__Nocardioides	s__Nocardioides_albus	OTU11700	1083	0.00266	0.93333
d__Bacteria	k__norank_d__Bacteria	p__Actinomycetota	c__Actinobacteria	o__Propionibacteriales	f__Nocardioidaceae	g__Nocardioides	s__Nocardioides_simplex_g__Nocardioides	OTU10841	93	0.00023	0.86667
d__Bacteria	k__norank_d__Bacteria	p__Actinomycetota	c__Actinobacteria	o__Propionibacteriales	f__Nocardioidaceae	g__Nocardioides	s__Nocardioides_sp._g__Nocardioides	OTU11386	872	0.00214	1
d__Bacteria	k__norank_d__Bacteria	p__Actinomycetota	c__Actinobacteria	o__Propionibacteriales	f__Nocardioidaceae	g__Nocardioides	s__unclassified_g__Nocardioides	OTU10823	1189	0.00292	1
d__Bacteria	k__norank_d__Bacteria	p__Actinomycetota	c__Actinobacteria	o__Propionibacteriales	f__Nocardioidaceae	g__Nocardioides	s__unclassified_g__Nocardioides	OTU11130	151	0.00037	1
d__Bacteria	k__norank_d__Bacteria	p__Actinomycetota	c__Actinobacteria	o__Propionibacteriales	f__Nocardioidaceae	g__Nocardioides	s__unclassified_g__Nocardioides	OTU14318	72	0.00018	0.86667
d__Bacteria	k__norank_d__Bacteria	p__Actinomycetota	c__Actinobacteria	o__Propionibacteriales	f__Nocardioidaceae	g__Nocardioides	s__unclassified_g__Nocardioides	OTU14693	161	0.0004	0.8
d__Bacteria	k__norank_d__Bacteria	p__Actinomycetota	c__Actinobacteria	o__Pseudonocardiales	f__Pseudonocardiaceae	g__Kutzneria	s__unclassified_g__Kutzneria	OTU15628	87	0.00021	0.86667
d__Bacteria	k__norank_d__Bacteria	p__Actinomycetota	c__Actinobacteria	o__Pseudonocardiales	f__Pseudonocardiaceae	g__Lentzea	s__Lentzea_albidocapillata	OTU11543	667	0.00164	1
d__Bacteria	k__norank_d__Bacteria	p__Actinomycetota	c__Actinobacteria	o__Pseudonocardiales	f__Pseudonocardiaceae	g__Pseudonocardia	s__Pseudonocardia_petroleophila	OTU4440	177	0.00043	1
d__Bacteria	k__norank_d__Bacteria	p__Actinomycetota	c__Thermoleophilia	o__Gaiellales	f__Gaiellaceae	g__Gaiella	s__unclassified_g__Gaiella	OTU11267	168	0.00041	0.86667
d__Bacteria	k__norank_d__Bacteria	p__Actinomycetota	c__Thermoleophilia	o__Gaiellales	f__Gaiellaceae	g__Gaiella	s__uncultured_actinobacterium_g__Gaiella	OTU11586	93	0.00023	0.86667
d__Bacteria	k__norank_d__Bacteria	p__Actinomycetota	c__Thermoleophilia	o__Gaiellales	f__Gaiellaceae	g__Gaiella	s__uncultured_bacterium_g__Gaiella	OTU10939	163	0.0004	0.8
d__Bacteria	k__norank_d__Bacteria	p__Bacillota	c__Bacilli	o__Bacillales	f__Bacillaceae	g__Bacillus	s__Bacillus_mycoides_KBAB4	OTU15283	112	0.00028	1
d__Bacteria	k__norank_d__Bacteria	p__Bacillota	c__Bacilli	o__Bacillales	f__Bacillaceae	g__Bacillus	s__Bacillus_smithii	OTU9731	92	0.00023	0.8
d__Bacteria	k__norank_d__Bacteria	p__Bacillota	c__Bacilli	o__Bacillales	f__Bacillaceae	g__Bacillus	s__Bacillus_velezensis_g__Bacillus	OTU11481	292	0.00072	0.93333
d__Bacteria	k__norank_d__Bacteria	p__Bacillota	c__Bacilli	o__Bacillales	f__Bacillaceae	g__Parageobacillus	s__unclassified_g__Parageobacillus	OTU4246	147	0.00036	0.8
d__Bacteria	k__norank_d__Bacteria	p__Bacillota	c__Bacilli	o__Bacillales	f__Bacillaceae	g__Sutcliffiella	s__Bacillus_horikoshii_g__Sutcliffiella	OTU15279	655	0.00161	1
d__Bacteria	k__norank_d__Bacteria	p__Bacillota	c__Bacilli	o__Bacillales	f__Planococcaceae	g__Paenisporosarcina	s__uncultured_bacterium_g__Paenisporosarcina	OTU147	111	0.00027	0.8
d__Bacteria	k__norank_d__Bacteria	p__Bacillota	c__Bacilli	o__Bacillales	f__Planococcaceae	g__Planococcus	s__Planococcus_rifietoensis	OTU15870	274	0.00067	0.86667
d__Bacteria	k__norank_d__Bacteria	p__Bacillota	c__Bacilli	o__Bacillales	f__Planococcaceae	g__Rummeliibacillus	s__Rummeliibacillus_stabekisii	OTU11256	176	0.00043	0.8
d__Bacteria	k__norank_d__Bacteria	p__Bacillota	c__Bacilli	o__Bacillales	f__unclassified_o__Bacillales	g__unclassified_o__Bacillales	s__unclassified_o__Bacillales	OTU13661	150	0.00037	0.2
d__Bacteria	k__norank_d__Bacteria	p__Bacillota	c__Bacilli	o__Paenibacillales	f__Paenibacillaceae	g__Cohnella	s__unclassified_g__Cohnella	OTU18624	61	0.00015	0.26667
d__Bacteria	k__norank_d__Bacteria	p__Bacillota	c__Bacilli	o__Paenibacillales	f__Paenibacillaceae	g__Paenibacillus	s__Paenibacillus_borealis	OTU21262	135	0.00033	0.73333
d__Bacteria	k__norank_d__Bacteria	p__Bacillota	c__Bacilli	o__Paenibacillales	f__Paenibacillaceae	g__Paenibacillus	s__Paenibacillus_sp._FSL_H7-0737	OTU19810	322	0.00079	0.6
d__Bacteria	k__norank_d__Bacteria	p__Bacillota	c__Bacilli	o__Paenibacillales	f__Paenibacillaceae	g__Paenibacillus	s__unclassified_g__Paenibacillus	OTU13546	108	0.00027	0.26667
d__Bacteria	k__norank_d__Bacteria	p__Bacillota	c__Bacilli	o__Paenibacillales	f__Paenibacillaceae	g__Paenibacillus	s__unclassified_g__Paenibacillus	OTU4406	160	0.00039	1
d__Bacteria	k__norank_d__Bacteria	p__Bacillota	c__Bacilli	o__Paenibacillales	f__Paenibacillaceae	g__Paenibacillus	s__unclassified_g__Paenibacillus	OTU9339	207	0.00051	0.86667
d__Bacteria	k__norank_d__Bacteria	p__Bacillota	c__Bacilli	o__Paenibacillales	f__Paenibacillaceae	g__Paenibacillus	s__unclassified_g__Paenibacillus	OTU9743	105	0.00026	0.46667
d__Bacteria	k__norank_d__Bacteria	p__Bacillota	c__Clostridia	o__Clostridiales	f__Clostridiaceae	g__Clostridium	s__unclassified_g__Clostridium	OTU10962	2146	0.00527	1
d__Bacteria	k__norank_d__Bacteria	p__Bacillota	c__Clostridia	o__Clostridiales	f__Clostridiaceae	g__Clostridium	s__unclassified_g__Clostridium	OTU16457	963	0.00237	0.46667
d__Bacteria	k__norank_d__Bacteria	p__Bacillota	c__Clostridia	o__Lachnospirales	f__Lachnospiraceae	g__Lachnoclostridium	s__unclassified_g__Lachnoclostridium	OTU15289	313	0.00077	0.86667
d__Bacteria	k__norank_d__Bacteria	p__Bacillota	c__Clostridia	o__Lachnospirales	f__Lachnospiraceae	g__Mobilitalea	s__uncultured_bacterium_g__Mobilitalea	OTU16482	379	0.00093	0.93333
d__Bacteria	k__norank_d__Bacteria	p__Bacillota	c__Clostridia	o__Lachnospirales	f__Lachnospiraceae	g__unclassified_f__Lachnospiraceae	s__unclassified_f__Lachnospiraceae	OTU13566	107	0.00026	0.2
d__Bacteria	k__norank_d__Bacteria	p__Bacillota	c__Clostridia	o__Oscillospirales	f__Oscillospiraceae	g__Ruminiclostridium	s__unclassified_g__Ruminiclostridium	OTU13338	155	0.00038	0.2
d__Bacteria	k__norank_d__Bacteria	p__Bacillota	c__Clostridia	o__Peptostreptococcales-Tissierellales	f__Anaerovoracaceae	g__Anaerovorax	s__uncultured_bacterium_g__Anaerovorax	OTU16445	139	0.00034	0.33333
d__Bacteria	k__norank_d__Bacteria	p__Bacillota	c__Clostridia	o__Thermincolales	f__Thermincolaceae	g__Thermincola	s__unclassified_g__Thermincola	OTU13306	303	0.00074	0.26667
d__Bacteria	k__norank_d__Bacteria	p__Bacillota	c__Desulfitobacteriia	o__Desulfitobacteriales	f__Desulfitobacteriaceae	g__Desulfitobacterium	s__unclassified_g__Desulfitobacterium	OTU16474	76	0.00019	0.4
d__Bacteria	k__norank_d__Bacteria	p__Bacillota	c__Desulfitobacteriia	o__Desulfitobacteriales	f__Desulfitobacteriaceae	g__Desulfosporosinus	s__unclassified_g__Desulfosporosinus	OTU13130	126	0.00031	0.73333
d__Bacteria	k__norank_d__Bacteria	p__Bacillota	c__Desulfitobacteriia	o__Desulfitobacteriales	f__Desulfitobacteriaceae	g__Desulfosporosinus	s__unclassified_g__Desulfosporosinus	OTU4855	118	0.00029	0.6
d__Bacteria	k__norank_d__Bacteria	p__Bacteroidota	c__Bacteroidia	o__Bacteroidales	f__Paludibacteraceae	g__norank_f__Paludibacteraceae	s__unclassified_g__norank_f__Paludibacteraceae	OTU11629	510	0.00125	0.46667
d__Bacteria	k__norank_d__Bacteria	p__Bacteroidota	c__Bacteroidia	o__Bacteroidales	f__unclassified_o__Bacteroidales	g__unclassified_o__Bacteroidales	s__unclassified_o__Bacteroidales	OTU13400	2506	0.00616	0.66667
d__Bacteria	k__norank_d__Bacteria	p__Bacteroidota	c__Bacteroidia	o__Chitinophagales	f__Chitinophagaceae	g__Flavihumibacter	s__unclassified_g__Flavihumibacter	OTU11197	171	0.00042	1
d__Bacteria	k__norank_d__Bacteria	p__Bacteroidota	c__Bacteroidia	o__Chitinophagales	f__Chitinophagaceae	g__Lacibacter	s__uncultured_bacterium_g__Lacibacter	OTU11109	169	0.00042	0.46667
d__Bacteria	k__norank_d__Bacteria	p__Bacteroidota	c__Bacteroidia	o__Chitinophagales	f__Chitinophagaceae	g__Terrimonas	s__unclassified_g__Terrimonas	OTU11057	341	0.00084	1
d__Bacteria	k__norank_d__Bacteria	p__Bacteroidota	c__Bacteroidia	o__Chitinophagales	f__Chitinophagaceae	g__Terrimonas	s__unclassified_g__Terrimonas	OTU11516	229	0.00056	0.93333
d__Bacteria	k__norank_d__Bacteria	p__Bacteroidota	c__Bacteroidia	o__Chitinophagales	f__Saprospiraceae	g__norank_f__Saprospiraceae	s__unclassified_g__norank_f__Saprospiraceae	OTU11270	418	0.00103	1
d__Bacteria	k__norank_d__Bacteria	p__Bacteroidota	c__Bacteroidia	o__Cytophagales	f__Hymenobacteraceae	g__Adhaeribacter	s__unclassified_g__Adhaeribacter	OTU13448	292	0.00072	0.6
d__Bacteria	k__norank_d__Bacteria	p__Bacteroidota	c__Bacteroidia	o__Cytophagales	f__Microscillaceae	g__Chryseolinea	s__unclassified_g__Chryseolinea	OTU10542	86	0.00021	1
d__Bacteria	k__norank_d__Bacteria	p__Bacteroidota	c__Bacteroidia	o__Cytophagales	f__Microscillaceae	g__Ohtaekwangia	s__metagenome_g__Ohtaekwangia	OTU11569	82	0.0002	0.93333
d__Bacteria	k__norank_d__Bacteria	p__Bacteroidota	c__Bacteroidia	o__Cytophagales	f__Microscillaceae	g__Ohtaekwangia	s__unclassified_g__Ohtaekwangia	OTU4517	357	0.00088	0.6
d__Bacteria	k__norank_d__Bacteria	p__Bacteroidota	c__Bacteroidia	o__Cytophagales	f__Microscillaceae	g__norank_f__Microscillaceae	s__unclassified_g__norank_f__Microscillaceae	OTU11227	1150	0.00283	1
d__Bacteria	k__norank_d__Bacteria	p__Bacteroidota	c__Bacteroidia	o__Cytophagales	f__Microscillaceae	g__unclassified_f__Microscillaceae	s__unclassified_f__Microscillaceae	OTU10855	306	0.00075	1
d__Bacteria	k__norank_d__Bacteria	p__Bacteroidota	c__Bacteroidia	o__Flavobacteriales	f__Flavobacteriaceae	g__Flavobacterium	s__Flavobacterium_hercynium	OTU11205	6776	0.01665	1
d__Bacteria	k__norank_d__Bacteria	p__Bacteroidota	c__Bacteroidia	o__Flavobacteriales	f__Flavobacteriaceae	g__Flavobacterium	s__Flavobacterium_sp._HYN0056	OTU4618	280	0.00069	1
d__Bacteria	k__norank_d__Bacteria	p__Bacteroidota	c__Bacteroidia	o__Flavobacteriales	f__Flavobacteriaceae	g__Flavobacterium	s__Flavobacterium_succinicans	OTU116	151	0.00037	0.73333
d__Bacteria	k__norank_d__Bacteria	p__Bacteroidota	c__Bacteroidia	o__Flavobacteriales	f__NS9_marine_group	g__norank_f__NS9_marine_group	s__uncultured_Bacteroidetes_bacterium_f__NS9_marine_group	OTU12301	85	0.00021	0.46667
d__Bacteria	k__norank_d__Bacteria	p__Bacteroidota	c__Bacteroidia	o__Sphingobacteriales	f__KD3-93	g__norank_f__KD3-93	s__metagenome_f__KD3-93	OTU18461	56	0.00014	0.4
d__Bacteria	k__norank_d__Bacteria	p__Bdellovibrionota	c__Bacteriovoracia	o__Bacteriovoracales	f__Bacteriovoracaceae	g__Bacteriovorax	s__uncultured_bacterium_g__Bacteriovorax	OTU13561	89	0.00022	0.33333
d__Bacteria	k__norank_d__Bacteria	p__Bdellovibrionota	c__Bacteriovoracia	o__Bacteriovoracales	f__Bacteriovoracaceae	g__Peredibacter	s__Bacteriovorax_sp._EPC3	OTU4470	272	0.00067	0.93333
d__Bacteria	k__norank_d__Bacteria	p__Bdellovibrionota	c__Bacteriovoracia	o__Bacteriovoracales	f__Bacteriovoracaceae	g__Peredibacter	s__unclassified_g__Peredibacter	OTU11566	761	0.00187	1
d__Bacteria	k__norank_d__Bacteria	p__Bdellovibrionota	c__Bacteriovoracia	o__Bacteriovoracales	f__Bacteriovoracaceae	g__Peredibacter	s__unclassified_g__Peredibacter	OTU3188	64	0.00016	0.8
d__Bacteria	k__norank_d__Bacteria	p__Bdellovibrionota	c__Bacteriovoracia	o__Bacteriovoracales	f__Bacteriovoracaceae	g__Peredibacter	s__unclassified_g__Peredibacter	OTU4359	275	0.00068	1
d__Bacteria	k__norank_d__Bacteria	p__Bdellovibrionota	c__Bacteriovoracia	o__Bacteriovoracales	f__Bacteriovoracaceae	g__Peredibacter	s__uncultured_bacterium_g__Peredibacter	OTU11247	206	0.00051	1
d__Bacteria	k__norank_d__Bacteria	p__Bdellovibrionota	c__Bdellovibrionia	o__Bdellovibrionales	f__Pseudobdellovibrionaceae	g__Bdellovibrio	s__unclassified_g__Bdellovibrio	OTU11221	209	0.00051	1
d__Bacteria	k__norank_d__Bacteria	p__Bdellovibrionota	c__Bdellovibrionia	o__Bdellovibrionales	f__Pseudobdellovibrionaceae	g__OM27_clade	s__unclassified_g__OM27_clade	OTU10864	88	0.00022	0.93333
d__Bacteria	k__norank_d__Bacteria	p__Bdellovibrionota	c__Bdellovibrionia	o__Bdellovibrionales	f__Pseudobdellovibrionaceae	g__OM27_clade	s__unclassified_g__OM27_clade	OTU4284	161	0.0004	0.86667
d__Bacteria	k__norank_d__Bacteria	p__Bdellovibrionota	c__Bdellovibrionia	o__Bdellovibrionales	f__Pseudobdellovibrionaceae	g__norank_f__Pseudobdellovibrionaceae	s__metagenome_f__Pseudobdellovibrionaceae	OTU11382	522	0.00128	1
d__Bacteria	k__norank_d__Bacteria	p__Bdellovibrionota	c__Bdellovibrionia	o__Bdellovibrionales	f__Pseudobdellovibrionaceae	g__norank_f__Pseudobdellovibrionaceae	s__unclassified_g__norank_f__Pseudobdellovibrionaceae	OTU4748	74	0.00018	0.46667
d__Bacteria	k__norank_d__Bacteria	p__Bdellovibrionota	c__Oligoflexia	o__0319-6G20	f__norank_o__0319-6G20	g__norank_o__0319-6G20	s__metagenome_o__0319-6G20	OTU11393	138	0.00034	0.73333
d__Bacteria	k__norank_d__Bacteria	p__Bdellovibrionota	c__Oligoflexia	o__0319-6G20	f__norank_o__0319-6G20	g__norank_o__0319-6G20	s__unclassified_g__norank_o__0319-6G20	OTU10903	128	0.00031	0.93333
d__Bacteria	k__norank_d__Bacteria	p__Bdellovibrionota	c__Oligoflexia	o__0319-6G20	f__norank_o__0319-6G20	g__norank_o__0319-6G20	s__unclassified_g__norank_o__0319-6G20	OTU11044	91	0.00022	0.86667
d__Bacteria	k__norank_d__Bacteria	p__Bdellovibrionota	c__Oligoflexia	o__0319-6G20	f__norank_o__0319-6G20	g__norank_o__0319-6G20	s__unclassified_g__norank_o__0319-6G20	OTU11528	187	0.00046	1
d__Bacteria	k__norank_d__Bacteria	p__Bdellovibrionota	c__Oligoflexia	o__0319-6G20	f__norank_o__0319-6G20	g__norank_o__0319-6G20	s__unclassified_g__norank_o__0319-6G20	OTU11711	77	0.00019	0.53333
d__Bacteria	k__norank_d__Bacteria	p__Bdellovibrionota	c__Oligoflexia	o__0319-6G20	f__norank_o__0319-6G20	g__norank_o__0319-6G20	s__unclassified_g__norank_o__0319-6G20	OTU16038	171	0.00042	1
d__Bacteria	k__norank_d__Bacteria	p__Bdellovibrionota	c__Oligoflexia	o__0319-6G20	f__norank_o__0319-6G20	g__norank_o__0319-6G20	s__unclassified_g__norank_o__0319-6G20	OTU18735	73	0.00018	0.86667
d__Bacteria	k__norank_d__Bacteria	p__Bdellovibrionota	c__Oligoflexia	o__0319-6G20	f__norank_o__0319-6G20	g__norank_o__0319-6G20	s__unclassified_g__norank_o__0319-6G20	OTU9540	102	0.00025	1
d__Bacteria	k__norank_d__Bacteria	p__Bdellovibrionota	c__Oligoflexia	o__0319-6G20	f__norank_o__0319-6G20	g__norank_o__0319-6G20	s__uncultured_bacterium_o__0319-6G20	OTU11074	169	0.00042	1
d__Bacteria	k__norank_d__Bacteria	p__Candidatus_Kapabacteria	c__Kapabacteria	o__Kapabacteriales	f__norank_o__Kapabacteriales	g__norank_o__Kapabacteriales	s__uncultured_bacterium_#0319-6E22	OTU10989	95	0.00023	0.8
d__Bacteria	k__norank_d__Bacteria	p__Chlamydiota	c__Chlamydiia	o__Chlamydiales	f__Parachlamydiaceae	g__unclassified_f__Parachlamydiaceae	s__unclassified_f__Parachlamydiaceae	OTU11069	340	0.00084	1
d__Bacteria	k__norank_d__Bacteria	p__Chlamydiota	c__Chlamydiia	o__Chlamydiales	f__unclassified_o__Chlamydiales	g__unclassified_o__Chlamydiales	s__unclassified_o__Chlamydiales	OTU11249	89	0.00022	0.93333
d__Bacteria	k__norank_d__Bacteria	p__Chloroflexota	c__Anaerolineae	o__Aggregatilineales	f__A4b	g__norank_f__A4b	s__wastewater_metagenome_f__A4b	OTU11505	256	0.00063	1
d__Bacteria	k__norank_d__Bacteria	p__Chloroflexota	c__Anaerolineae	o__Ardenticatenales	f__Ardenticatenaceae	g__norank_f__Ardenticatenaceae	s__unclassified_g__norank_f__Ardenticatenaceae	OTU11242	316	0.00078	0.8
d__Bacteria	k__norank_d__Bacteria	p__Chloroflexota	c__Anaerolineae	o__Ardenticatenales	f__Ardenticatenaceae	g__norank_f__Ardenticatenaceae	s__unclassified_g__norank_f__Ardenticatenaceae	OTU4478	152	0.00037	0.8
d__Bacteria	k__norank_d__Bacteria	p__Chloroflexota	c__Anaerolineae	o__Ardenticatenales	f__Ardenticatenaceae	g__norank_f__Ardenticatenaceae	s__uncultured_Chloroflexi_bacterium_f__Ardenticatenaceae	OTU11338	914	0.00225	1
d__Bacteria	k__norank_d__Bacteria	p__Chloroflexota	c__Anaerolineae	o__Ardenticatenales	f__Ardenticatenaceae	g__norank_f__Ardenticatenaceae	s__uncultured_Chloroflexi_bacterium_f__Ardenticatenaceae	OTU6228	99	0.00024	0.66667
d__Bacteria	k__norank_d__Bacteria	p__Chloroflexota	c__Anaerolineae	o__Ardenticatenales	f__Ardenticatenaceae	g__norank_f__Ardenticatenaceae	s__uncultured_bacterium_f__Ardenticatenaceae	OTU11672	161	0.0004	0.86667
d__Bacteria	k__norank_d__Bacteria	p__Chloroflexota	c__Chloroflexia	o__Chloroflexales	f__Chloroflexaceae	g__Chloronema	s__uncultured_bacterium_g__Chloronema	OTU11627	236	0.00058	0.8
d__Bacteria	k__norank_d__Bacteria	p__Chloroflexota	c__Chloroflexia	o__Chloroflexales	f__Chloroflexaceae	g__FFCH7168	s__uncultured_bacterium_g__FFCH7168	OTU10857	121	0.0003	0.8
d__Bacteria	k__norank_d__Bacteria	p__Chloroflexota	c__Chloroflexia	o__Chloroflexales	f__Chloroflexaceae	g__FFCH7168	s__uncultured_bacterium_g__FFCH7168	OTU11117	131	0.00032	0.86667
d__Bacteria	k__norank_d__Bacteria	p__Chloroflexota	c__Chloroflexia	o__Chloroflexales	f__Chloroflexaceae	g__unclassified_f__Chloroflexaceae	s__unclassified_f__Chloroflexaceae	OTU10999	837	0.00206	1
d__Bacteria	k__norank_d__Bacteria	p__Chloroflexota	c__Chloroflexia	o__Chloroflexales	f__Roseiflexaceae	g__norank_f__Roseiflexaceae	s__unclassified_g__norank_f__Roseiflexaceae	OTU10932	135	0.00033	0.86667
d__Bacteria	k__norank_d__Bacteria	p__Chloroflexota	c__Chloroflexia	o__Chloroflexales	f__Roseiflexaceae	g__norank_f__Roseiflexaceae	s__unclassified_g__norank_f__Roseiflexaceae	OTU11693	92	0.00023	0.86667
d__Bacteria	k__norank_d__Bacteria	p__Chloroflexota	c__Chloroflexia	o__Chloroflexales	f__Roseiflexaceae	g__norank_f__Roseiflexaceae	s__unclassified_g__norank_f__Roseiflexaceae	OTU4313	961	0.00236	1
d__Bacteria	k__norank_d__Bacteria	p__Chloroflexota	c__Chloroflexia	o__Chloroflexales	f__Roseiflexaceae	g__norank_f__Roseiflexaceae	s__uncultured_Chloroflexi_bacterium_f__Roseiflexaceae	OTU11158	189	0.00046	0.93333
d__Bacteria	k__norank_d__Bacteria	p__Chloroflexota	c__Chloroflexia	o__Chloroflexales	f__Roseiflexaceae	g__norank_f__Roseiflexaceae	s__uncultured_Chloroflexi_bacterium_f__Roseiflexaceae	OTU11304	2168	0.00533	1
d__Bacteria	k__norank_d__Bacteria	p__Chloroflexota	c__Chloroflexia	o__Chloroflexales	f__Roseiflexaceae	g__norank_f__Roseiflexaceae	s__uncultured_Chloroflexi_bacterium_f__Roseiflexaceae	OTU11439	483	0.00119	1
d__Bacteria	k__norank_d__Bacteria	p__Chloroflexota	c__Chloroflexia	o__Chloroflexales	f__Roseiflexaceae	g__norank_f__Roseiflexaceae	s__uncultured_bacterium_f__Roseiflexaceae	OTU10926	66	0.00016	0.8
d__Bacteria	k__norank_d__Bacteria	p__Chloroflexota	c__Chloroflexia	o__Chloroflexales	f__Roseiflexaceae	g__norank_f__Roseiflexaceae	s__uncultured_bacterium_f__Roseiflexaceae	OTU11317	252	0.00062	0.8
d__Bacteria	k__norank_d__Bacteria	p__Chloroflexota	c__Chloroflexia	o__Chloroflexales	f__Roseiflexaceae	g__norank_f__Roseiflexaceae	s__uncultured_bacterium_f__Roseiflexaceae	OTU11611	115	0.00028	0.73333
d__Bacteria	k__norank_d__Bacteria	p__Chloroflexota	c__Chloroflexia	o__Chloroflexales	f__Roseiflexaceae	g__norank_f__Roseiflexaceae	s__uncultured_bacterium_f__Roseiflexaceae	OTU11708	671	0.00165	1
d__Bacteria	k__norank_d__Bacteria	p__Chloroflexota	c__Chloroflexia	o__Chloroflexales	f__Roseiflexaceae	g__norank_f__Roseiflexaceae	s__uncultured_soil_bacterium_f__Roseiflexaceae	OTU11052	95	0.00023	0.8
d__Bacteria	k__norank_d__Bacteria	p__Chloroflexota	c__Chloroflexia	o__Chloroflexales	f__unclassified_o__Chloroflexales	g__unclassified_o__Chloroflexales	s__unclassified_o__Chloroflexales	OTU10882	543	0.00133	1
d__Bacteria	k__norank_d__Bacteria	p__Chloroflexota	c__Chloroflexia	o__Chloroflexales	f__unclassified_o__Chloroflexales	g__unclassified_o__Chloroflexales	s__unclassified_o__Chloroflexales	OTU11696	87	0.00021	0.86667
d__Bacteria	k__norank_d__Bacteria	p__Chloroflexota	c__Chloroflexia	o__Chloroflexales	f__unclassified_o__Chloroflexales	g__unclassified_o__Chloroflexales	s__unclassified_o__Chloroflexales	OTU11720	461	0.00113	1
d__Bacteria	k__norank_d__Bacteria	p__Chloroflexota	c__TK10	o__norank_c__TK10	f__norank_c__TK10	g__norank_c__TK10	s__metagenome_c__TK10	OTU11054	680	0.00167	1
d__Bacteria	k__norank_d__Bacteria	p__Chloroflexota	c__TK10	o__norank_c__TK10	f__norank_c__TK10	g__norank_c__TK10	s__metagenome_c__TK10	OTU4342	179	0.00044	1
d__Bacteria	k__norank_d__Bacteria	p__Chloroflexota	c__TK10	o__norank_c__TK10	f__norank_c__TK10	g__norank_c__TK10	s__metagenome_c__TK10	OTU7608	95	0.00023	0.93333
d__Bacteria	k__norank_d__Bacteria	p__Gemmatimonadota	c__Gemmatimonadia	o__Gemmatimonadales	f__Gemmatimonadaceae	g__Gemmatimonas	s__unclassified_g__Gemmatimonas	OTU10918	221	0.00054	0.93333
d__Bacteria	k__norank_d__Bacteria	p__Gemmatimonadota	c__Gemmatimonadia	o__Gemmatimonadales	f__Gemmatimonadaceae	g__norank_f__Gemmatimonadaceae	s__unclassified_g__norank_f__Gemmatimonadaceae	OTU11244	295	0.00072	0.86667
d__Bacteria	k__norank_d__Bacteria	p__Gemmatimonadota	c__Gemmatimonadia	o__Gemmatimonadales	f__Gemmatimonadaceae	g__norank_f__Gemmatimonadaceae	s__unclassified_g__norank_f__Gemmatimonadaceae	OTU11554	96	0.00024	0.93333
d__Bacteria	k__norank_d__Bacteria	p__Myxococcota	c__Myxococcia	o__Myxococcales	f__Myxococcaceae	g__P3OB-42	s__metagenome_g__P3OB-42	OTU11638	139	0.00034	1
d__Bacteria	k__norank_d__Bacteria	p__Myxococcota	c__Myxococcia	o__Myxococcales	f__Myxococcaceae	g__norank_f__Myxococcaceae	s__uncultured_bacterium_f__Myxococcaceae	OTU11230	242	0.00059	0.86667
d__Bacteria	k__norank_d__Bacteria	p__Myxococcota	c__Myxococcia	o__Myxococcales	f__Myxococcaceae	g__unclassified_f__Myxococcaceae	s__unclassified_f__Myxococcaceae	OTU11088	128	0.00031	0.86667
d__Bacteria	k__norank_d__Bacteria	p__Myxococcota	c__Polyangiia	o__Blfdi19	f__norank_o__Blfdi19	g__norank_o__Blfdi19	s__Anaeromyxobacter_dehalogenans_o__Blfdi19	OTU11613	100	0.00025	0.86667
d__Bacteria	k__norank_d__Bacteria	p__Myxococcota	c__Polyangiia	o__Blfdi19	f__norank_o__Blfdi19	g__norank_o__Blfdi19	s__unclassified_g__norank_o__Blfdi19	OTU4319	110	0.00027	1
d__Bacteria	k__norank_d__Bacteria	p__Myxococcota	c__Polyangiia	o__Haliangiales	f__Haliangiaceae	g__norank_f__Haliangiaceae	s__uncultured_bacterium_f__Haliangiaceae	OTU11416	184	0.00045	1
d__Bacteria	k__norank_d__Bacteria	p__Myxococcota	c__Polyangiia	o__Haliangiales	f__Haliangiaceae	g__norank_f__Haliangiaceae	s__uncultured_prokaryote_f__Haliangiaceae	OTU15946	99	0.00024	0.73333
d__Bacteria	k__norank_d__Bacteria	p__Myxococcota	c__Polyangiia	o__Polyangiales	f__BIrii41	g__norank_f__BIrii41	s__unclassified_g__norank_f__BIrii41	OTU11172	136	0.00033	1
d__Bacteria	k__norank_d__Bacteria	p__Myxococcota	c__Polyangiia	o__Polyangiales	f__BIrii41	g__norank_f__BIrii41	s__uncultured_bacterium_f__BIrii41	OTU11135	284	0.0007	0.93333
d__Bacteria	k__norank_d__Bacteria	p__Myxococcota	c__Polyangiia	o__Polyangiales	f__Phaselicystaceae	g__Phaselicystis	s__unclassified_g__Phaselicystis	OTU11562	256	0.00063	1
d__Bacteria	k__norank_d__Bacteria	p__Myxococcota	c__Polyangiia	o__Polyangiales	f__Polyangiaceae	g__Pajaroellobacter	s__unclassified_g__Pajaroellobacter	OTU15820	285	0.0007	1
d__Bacteria	k__norank_d__Bacteria	p__Myxococcota	c__Polyangiia	o__Polyangiales	f__Sandaracinaceae	g__Sandaracinus	s__unclassified_g__Sandaracinus	OTU15855	105	0.00026	1
d__Bacteria	k__norank_d__Bacteria	p__Myxococcota	c__Polyangiia	o__Polyangiales	f__Sandaracinaceae	g__Sandaracinus	s__uncultured_bacterium_g__Sandaracinus	OTU10892	1156	0.00284	1
d__Bacteria	k__norank_d__Bacteria	p__Myxococcota	c__Polyangiia	o__Polyangiales	f__Sandaracinaceae	g__norank_f__Sandaracinaceae	s__uncultured_Polyangiaceae_bacterium_f__Sandaracinaceae	OTU11174	63	0.00015	0.86667
d__Bacteria	k__norank_d__Bacteria	p__Myxococcota	c__Polyangiia	o__mle1-27	f__norank_o__mle1-27	g__norank_o__mle1-27	s__metagenome_o__mle1-27	OTU9394	107	0.00026	0.4
d__Bacteria	k__norank_d__Bacteria	p__Patescibacteria	c__Microgenomatia	o__unclassified_c__Microgenomatia	f__unclassified_c__Microgenomatia	g__unclassified_c__Microgenomatia	s__unclassified_c__Microgenomatia	OTU4081	50	0.00012	0.33333
d__Bacteria	k__norank_d__Bacteria	p__Patescibacteria	c__Saccharimonadia	o__Saccharimonadales	f__YM_S32_TM7_50_20	g__norank_f__YM_S32_TM7_50_20	s__uncultured_bacterium_f__YM_S32_TM7_50_20	OTU11222	644	0.00158	1
d__Bacteria	k__norank_d__Bacteria	p__Patescibacteria	c__Saccharimonadia	o__Saccharimonadales	f__YM_S32_TM7_50_20	g__norank_f__YM_S32_TM7_50_20	s__uncultured_bacterium_f__YM_S32_TM7_50_20	OTU11366	337	0.00083	0.93333
d__Bacteria	k__norank_d__Bacteria	p__Patescibacteria	c__Saccharimonadia	o__Saccharimonadales	f__YM_S32_TM7_50_20	g__norank_f__YM_S32_TM7_50_20	s__uncultured_bacterium_f__YM_S32_TM7_50_20	OTU11396	75	0.00018	0.66667
d__Bacteria	k__norank_d__Bacteria	p__Patescibacteria	c__Saccharimonadia	o__Saccharimonadales	f__norank_o__Saccharimonadales	g__norank_o__Saccharimonadales	s__unclassified_g__norank_o__Saccharimonadales	OTU11062	141	0.00035	0.93333
d__Bacteria	k__norank_d__Bacteria	p__Planctomycetota	c__Phycisphaerae	o__Phycisphaerales	f__Phycisphaeraceae	g__SM1A02	s__metagenome_g__SM1A02	OTU10908	91	0.00022	0.73333
d__Bacteria	k__norank_d__Bacteria	p__Planctomycetota	c__Phycisphaerae	o__Phycisphaerales	f__Phycisphaeraceae	g__SM1A02	s__uncultured_bacterium_g__SM1A02	OTU11726	519	0.00128	0.93333
d__Bacteria	k__norank_d__Bacteria	p__Pseudomonadota	c__Alphaproteobacteria	o__Acetobacterales	f__Acetobacteraceae	g__Roseococcus	s__metagenome_g__Roseococcus	OTU11350	95	0.00023	0.93333
d__Bacteria	k__norank_d__Bacteria	p__Pseudomonadota	c__Alphaproteobacteria	o__Acetobacterales	f__Acetobacteraceae	g__Roseomonas	s__unclassified_g__Roseomonas	OTU11379	258	0.00063	0.93333
d__Bacteria	k__norank_d__Bacteria	p__Pseudomonadota	c__Alphaproteobacteria	o__Caulobacterales	f__Caulobacteraceae	g__Asticcacaulis	s__unclassified_g__Asticcacaulis	OTU4471	189	0.00046	1
d__Bacteria	k__norank_d__Bacteria	p__Pseudomonadota	c__Alphaproteobacteria	o__Caulobacterales	f__Caulobacteraceae	g__Brevundimonas	s__unclassified_g__Brevundimonas	OTU11618	893	0.00219	1
d__Bacteria	k__norank_d__Bacteria	p__Pseudomonadota	c__Alphaproteobacteria	o__Caulobacterales	f__Caulobacteraceae	g__Brevundimonas	s__unclassified_g__Brevundimonas	OTU15334	1878	0.00461	1
d__Bacteria	k__norank_d__Bacteria	p__Pseudomonadota	c__Alphaproteobacteria	o__Caulobacterales	f__Caulobacteraceae	g__Brevundimonas	s__uncultured_bacterium_g__Brevundimonas	OTU18482	168	0.00041	1
d__Bacteria	k__norank_d__Bacteria	p__Pseudomonadota	c__Alphaproteobacteria	o__Caulobacterales	f__Caulobacteraceae	g__Caulobacter	s__Caulobacter_vibrioides	OTU15272	71	0.00017	0.93333
d__Bacteria	k__norank_d__Bacteria	p__Pseudomonadota	c__Alphaproteobacteria	o__Caulobacterales	f__Caulobacteraceae	g__Caulobacter	s__unclassified_g__Caulobacter	OTU10816	54	0.00013	0.73333
d__Bacteria	k__norank_d__Bacteria	p__Pseudomonadota	c__Alphaproteobacteria	o__Caulobacterales	f__Caulobacteraceae	g__Caulobacter	s__unclassified_g__Caulobacter	OTU18539	875	0.00215	1
d__Bacteria	k__norank_d__Bacteria	p__Pseudomonadota	c__Alphaproteobacteria	o__Caulobacterales	f__Caulobacteraceae	g__Caulobacter	s__unclassified_g__Caulobacter	OTU4270	79	0.00019	1
d__Bacteria	k__norank_d__Bacteria	p__Pseudomonadota	c__Alphaproteobacteria	o__Caulobacterales	f__Caulobacteraceae	g__Phenylobacterium	s__Phenylobacterium_sp.	OTU11718	385	0.00095	1
d__Bacteria	k__norank_d__Bacteria	p__Pseudomonadota	c__Alphaproteobacteria	o__Caulobacterales	f__Caulobacteraceae	g__Phenylobacterium	s__unclassified_g__Phenylobacterium	OTU14314	197	0.00048	0.93333
d__Bacteria	k__norank_d__Bacteria	p__Pseudomonadota	c__Alphaproteobacteria	o__Caulobacterales	f__Caulobacteraceae	g__norank_f__Caulobacteraceae	s__uncultured_Alphaproteobacteria_bacterium_f__Caulobacteraceae	OTU15337	167	0.00041	1
d__Bacteria	k__norank_d__Bacteria	p__Pseudomonadota	c__Alphaproteobacteria	o__Caulobacterales	f__Caulobacteraceae	g__unclassified_f__Caulobacteraceae	s__unclassified_f__Caulobacteraceae	OTU11650	247	0.00061	1
d__Bacteria	k__norank_d__Bacteria	p__Pseudomonadota	c__Alphaproteobacteria	o__Caulobacterales	f__Hyphomonadaceae	g__Hirschia	s__uncultured_bacterium_g__Hirschia	OTU11456	210	0.00052	1
d__Bacteria	k__norank_d__Bacteria	p__Pseudomonadota	c__Alphaproteobacteria	o__Caulobacterales	f__Hyphomonadaceae	g__SWB02	s__metagenome_g__SWB02	OTU11166	2233	0.00549	1
d__Bacteria	k__norank_d__Bacteria	p__Pseudomonadota	c__Alphaproteobacteria	o__Caulobacterales	f__Hyphomonadaceae	g__SWB02	s__uncultured_bacterium_g__SWB02	OTU11007	194	0.00048	0.86667
d__Bacteria	k__norank_d__Bacteria	p__Pseudomonadota	c__Alphaproteobacteria	o__Caulobacterales	f__Hyphomonadaceae	g__SWB02	s__uncultured_bacterium_g__SWB02	OTU11496	487	0.0012	0.93333
d__Bacteria	k__norank_d__Bacteria	p__Pseudomonadota	c__Alphaproteobacteria	o__Caulobacterales	f__unclassified_o__Caulobacterales	g__unclassified_o__Caulobacterales	s__unclassified_o__Caulobacterales	OTU11067	159	0.00039	0.8
d__Bacteria	k__norank_d__Bacteria	p__Pseudomonadota	c__Alphaproteobacteria	o__Dongiales	f__Dongiaceae	g__Dongia	s__metagenome_g__Dongia	OTU11507	340	0.00084	0.93333
d__Bacteria	k__norank_d__Bacteria	p__Pseudomonadota	c__Alphaproteobacteria	o__Dongiales	f__Dongiaceae	g__Dongia	s__unclassified_g__Dongia	OTU93	129	0.00032	0.93333
d__Bacteria	k__norank_d__Bacteria	p__Pseudomonadota	c__Alphaproteobacteria	o__Ferrovibrionales	f__Ferrovibrionaceae	g__Ferrovibrio	s__uncultured_bacterium_g__Ferrovibrio	OTU11727	536	0.00132	1
d__Bacteria	k__norank_d__Bacteria	p__Pseudomonadota	c__Alphaproteobacteria	o__Hyphomicrobiales	f__Amb-16S-1323	g__norank_f__Amb-16S-1323	s__uncultured_bacterium_f__Amb-16S-1323	OTU10832	127	0.00031	0.93333
d__Bacteria	k__norank_d__Bacteria	p__Pseudomonadota	c__Alphaproteobacteria	o__Hyphomicrobiales	f__Beijerinckiaceae	g__Bosea	s__Bosea_thiooxidans_g__Bosea	OTU15770	352	0.00086	1
d__Bacteria	k__norank_d__Bacteria	p__Pseudomonadota	c__Alphaproteobacteria	o__Hyphomicrobiales	f__Beijerinckiaceae	g__Bosea	s__unclassified_g__Bosea	OTU15296	853	0.0021	1
d__Bacteria	k__norank_d__Bacteria	p__Pseudomonadota	c__Alphaproteobacteria	o__Hyphomicrobiales	f__Beijerinckiaceae	g__Roseiarcus	s__uncultured_bacterium_g__Roseiarcus	OTU10881	337	0.00083	0.86667
d__Bacteria	k__norank_d__Bacteria	p__Pseudomonadota	c__Alphaproteobacteria	o__Hyphomicrobiales	f__Beijerinckiaceae	g__norank_f__Beijerinckiaceae	s__metagenome_f__Beijerinckiaceae	OTU11612	197	0.00048	1
d__Bacteria	k__norank_d__Bacteria	p__Pseudomonadota	c__Alphaproteobacteria	o__Hyphomicrobiales	f__Beijerinckiaceae	g__unclassified_f__Beijerinckiaceae	s__unclassified_f__Beijerinckiaceae	OTU15840	60	0.00015	0.73333
d__Bacteria	k__norank_d__Bacteria	p__Pseudomonadota	c__Alphaproteobacteria	o__Hyphomicrobiales	f__D05-2	g__norank_f__D05-2	s__Rhizobiales_bacterium_CCBAU_25323	OTU10952	169	0.00042	0.93333
d__Bacteria	k__norank_d__Bacteria	p__Pseudomonadota	c__Alphaproteobacteria	o__Hyphomicrobiales	f__D05-2	g__norank_f__D05-2	s__metagenome_f__D05-2	OTU11318	399	0.00098	1
d__Bacteria	k__norank_d__Bacteria	p__Pseudomonadota	c__Alphaproteobacteria	o__Hyphomicrobiales	f__D05-2	g__norank_f__D05-2	s__uncultured_bacterium_f__D05-2	OTU11689	236	0.00058	1
d__Bacteria	k__norank_d__Bacteria	p__Pseudomonadota	c__Alphaproteobacteria	o__Hyphomicrobiales	f__Devosiaceae	g__Arsenicitalea	s__unclassified_g__Arsenicitalea	OTU15286	1599	0.00393	0.4
d__Bacteria	k__norank_d__Bacteria	p__Pseudomonadota	c__Alphaproteobacteria	o__Hyphomicrobiales	f__Devosiaceae	g__Devosia	s__Devosia_riboflavina	OTU11723	1092	0.00268	1
d__Bacteria	k__norank_d__Bacteria	p__Pseudomonadota	c__Alphaproteobacteria	o__Hyphomicrobiales	f__Devosiaceae	g__Devosia	s__metagenome_g__Devosia	OTU11218	1897	0.00466	1
d__Bacteria	k__norank_d__Bacteria	p__Pseudomonadota	c__Alphaproteobacteria	o__Hyphomicrobiales	f__Devosiaceae	g__Devosia	s__unclassified_g__Devosia	OTU11312	1206	0.00296	1
d__Bacteria	k__norank_d__Bacteria	p__Pseudomonadota	c__Alphaproteobacteria	o__Hyphomicrobiales	f__Devosiaceae	g__Devosia	s__unclassified_g__Devosia	OTU11682	1203	0.00296	1
d__Bacteria	k__norank_d__Bacteria	p__Pseudomonadota	c__Alphaproteobacteria	o__Hyphomicrobiales	f__Devosiaceae	g__Devosia	s__unclassified_g__Devosia	OTU15326	1417	0.00348	1
d__Bacteria	k__norank_d__Bacteria	p__Pseudomonadota	c__Alphaproteobacteria	o__Hyphomicrobiales	f__Devosiaceae	g__Devosia	s__unclassified_g__Devosia	OTU15927	886	0.00218	1
d__Bacteria	k__norank_d__Bacteria	p__Pseudomonadota	c__Alphaproteobacteria	o__Hyphomicrobiales	f__Devosiaceae	g__Devosia	s__unclassified_g__Devosia	OTU3632	122	0.0003	1
d__Bacteria	k__norank_d__Bacteria	p__Pseudomonadota	c__Alphaproteobacteria	o__Hyphomicrobiales	f__Devosiaceae	g__Devosia	s__unclassified_g__Devosia	OTU5188	124	0.0003	0.86667
d__Bacteria	k__norank_d__Bacteria	p__Pseudomonadota	c__Alphaproteobacteria	o__Hyphomicrobiales	f__Devosiaceae	g__Devosia	s__unclassified_g__Devosia	OTU6125	98	0.00024	1
d__Bacteria	k__norank_d__Bacteria	p__Pseudomonadota	c__Alphaproteobacteria	o__Hyphomicrobiales	f__Devosiaceae	g__Devosia	s__uncultured_bacterium_g__Devosia	OTU18559	618	0.00152	1
d__Bacteria	k__norank_d__Bacteria	p__Pseudomonadota	c__Alphaproteobacteria	o__Hyphomicrobiales	f__Devosiaceae	g__unclassified_f__Devosiaceae	s__unclassified_f__Devosiaceae	OTU11251	273	0.00067	1
d__Bacteria	k__norank_d__Bacteria	p__Pseudomonadota	c__Alphaproteobacteria	o__Hyphomicrobiales	f__Hyphomicrobiaceae	g__Hyphomicrobium	s__Hyphomicrobium_facile	OTU11097	531	0.0013	1
d__Bacteria	k__norank_d__Bacteria	p__Pseudomonadota	c__Alphaproteobacteria	o__Hyphomicrobiales	f__Hyphomicrobiaceae	g__Hyphomicrobium	s__metagenome_g__Hyphomicrobium	OTU15734	88	0.00022	0.93333
d__Bacteria	k__norank_d__Bacteria	p__Pseudomonadota	c__Alphaproteobacteria	o__Hyphomicrobiales	f__Hyphomicrobiaceae	g__Hyphomicrobium	s__unclassified_g__Hyphomicrobium	OTU11343	1313	0.00323	1
d__Bacteria	k__norank_d__Bacteria	p__Pseudomonadota	c__Alphaproteobacteria	o__Hyphomicrobiales	f__Hyphomicrobiaceae	g__Hyphomicrobium	s__unclassified_g__Hyphomicrobium	OTU11513	1120	0.00275	1
d__Bacteria	k__norank_d__Bacteria	p__Pseudomonadota	c__Alphaproteobacteria	o__Hyphomicrobiales	f__Hyphomicrobiaceae	g__Pedomicrobium	s__unclassified_g__Pedomicrobium	OTU10991	456	0.00112	1
d__Bacteria	k__norank_d__Bacteria	p__Pseudomonadota	c__Alphaproteobacteria	o__Hyphomicrobiales	f__Hyphomicrobiaceae	g__Pedomicrobium	s__unclassified_g__Pedomicrobium	OTU15291	496	0.00122	1
d__Bacteria	k__norank_d__Bacteria	p__Pseudomonadota	c__Alphaproteobacteria	o__Hyphomicrobiales	f__Hyphomicrobiaceae	g__Pedomicrobium	s__uncultured_Hyphomicrobium_sp._g__Pedomicrobium	OTU11600	407	0.001	1
d__Bacteria	k__norank_d__Bacteria	p__Pseudomonadota	c__Alphaproteobacteria	o__Hyphomicrobiales	f__Hyphomicrobiaceae	g__Pedomicrobium	s__uncultured_bacterium_g__Pedomicrobium	OTU21324	148	0.00036	0.8
d__Bacteria	k__norank_d__Bacteria	p__Pseudomonadota	c__Alphaproteobacteria	o__Hyphomicrobiales	f__Hyphomicrobiaceae	g__Pedomicrobium	s__uncultured_bacterium_g__Pedomicrobium	OTU5028	93	0.00023	0.8
d__Bacteria	k__norank_d__Bacteria	p__Pseudomonadota	c__Alphaproteobacteria	o__Hyphomicrobiales	f__Hyphomicrobiaceae	g__norank_f__Hyphomicrobiaceae	s__unclassified_g__norank_f__Hyphomicrobiaceae	OTU11399	140	0.00034	0.93333
d__Bacteria	k__norank_d__Bacteria	p__Pseudomonadota	c__Alphaproteobacteria	o__Hyphomicrobiales	f__Hyphomicrobiaceae	g__norank_f__Hyphomicrobiaceae	s__uncultured_bacterium_f__Hyphomicrobiaceae	OTU10901	2184	0.00537	1
d__Bacteria	k__norank_d__Bacteria	p__Pseudomonadota	c__Alphaproteobacteria	o__Hyphomicrobiales	f__Hyphomicrobiales_	g__Bauldia	s__metagenome_g__Bauldia	OTU10840	585	0.00144	1
d__Bacteria	k__norank_d__Bacteria	p__Pseudomonadota	c__Alphaproteobacteria	o__Hyphomicrobiales	f__Hyphomicrobiales_	g__Bauldia	s__uncultured_bacterium_g__Bauldia	OTU11075	794	0.00195	1
d__Bacteria	k__norank_d__Bacteria	p__Pseudomonadota	c__Alphaproteobacteria	o__Hyphomicrobiales	f__Hyphomicrobiales_	g__Bauldia	s__uncultured_bacterium_g__Bauldia	OTU12255	97	0.00024	0.8
d__Bacteria	k__norank_d__Bacteria	p__Pseudomonadota	c__Alphaproteobacteria	o__Hyphomicrobiales	f__Hyphomicrobiales_	g__Nordella	s__Nordella_oligomobilis	OTU11077	859	0.00211	1
d__Bacteria	k__norank_d__Bacteria	p__Pseudomonadota	c__Alphaproteobacteria	o__Hyphomicrobiales	f__Hyphomicrobiales_	g__Nordella	s__uncultured_bacterium_g__Nordella	OTU11575	1009	0.00248	1
d__Bacteria	k__norank_d__Bacteria	p__Pseudomonadota	c__Alphaproteobacteria	o__Hyphomicrobiales	f__Hyphomicrobiales_	g__norank_f__Hyphomicrobiales_	s__metagenome_f__Hyphomicrobiales_	OTU1232	125	0.00031	1
d__Bacteria	k__norank_d__Bacteria	p__Pseudomonadota	c__Alphaproteobacteria	o__Hyphomicrobiales	f__Hyphomicrobiales_	g__norank_f__Hyphomicrobiales_	s__uncultured_bacterium_f__Hyphomicrobiales_	OTU11207	4576	0.01124	1
d__Bacteria	k__norank_d__Bacteria	p__Pseudomonadota	c__Alphaproteobacteria	o__Hyphomicrobiales	f__Hyphomicrobiales_	g__norank_f__Hyphomicrobiales_	s__uncultured_bacterium_f__Hyphomicrobiales_	OTU15314	69	0.00017	0.73333
d__Bacteria	k__norank_d__Bacteria	p__Pseudomonadota	c__Alphaproteobacteria	o__Hyphomicrobiales	f__Kaistiaceae	g__Kaistia	s__uncultured_bacterium_g__Kaistia	OTU4495	384	0.00094	1
d__Bacteria	k__norank_d__Bacteria	p__Pseudomonadota	c__Alphaproteobacteria	o__Hyphomicrobiales	f__Labraceae	g__Labrys	s__Labrys_soli	OTU11056	141	0.00035	0.86667
d__Bacteria	k__norank_d__Bacteria	p__Pseudomonadota	c__Alphaproteobacteria	o__Hyphomicrobiales	f__Methyloligellaceae	g__norank_f__Methyloligellaceae	s__uncultured_Rhodobium_sp._f__Methyloligellaceae	OTU11511	390	0.00096	1
d__Bacteria	k__norank_d__Bacteria	p__Pseudomonadota	c__Alphaproteobacteria	o__Hyphomicrobiales	f__Rhizobiaceae	g__Agrobacterium	s__Agrobacterium_radiobacter_g__Agrobacterium	OTU15274	2090	0.00514	1
d__Bacteria	k__norank_d__Bacteria	p__Pseudomonadota	c__Alphaproteobacteria	o__Hyphomicrobiales	f__Rhizobiaceae	g__Agrobacterium	s__unclassified_g__Agrobacterium	OTU2490	115	0.00028	1
d__Bacteria	k__norank_d__Bacteria	p__Pseudomonadota	c__Alphaproteobacteria	o__Hyphomicrobiales	f__Rhizobiaceae	g__Agrobacterium	s__unclassified_g__Agrobacterium	OTU4636	71	0.00017	0.8
d__Bacteria	k__norank_d__Bacteria	p__Pseudomonadota	c__Alphaproteobacteria	o__Hyphomicrobiales	f__Rhizobiaceae	g__Brucella	s__unclassified_g__Brucella	OTU11349	101	0.00025	0.93333
d__Bacteria	k__norank_d__Bacteria	p__Pseudomonadota	c__Alphaproteobacteria	o__Hyphomicrobiales	f__Rhizobiaceae	g__Endobacterium	s__Neorhizobium_sp._NCHU2750	OTU12893	268	0.00066	1
d__Bacteria	k__norank_d__Bacteria	p__Pseudomonadota	c__Alphaproteobacteria	o__Hyphomicrobiales	f__Rhizobiaceae	g__Endobacterium	s__metagenome_g__Endobacterium	OTU10899	1116	0.00274	1
d__Bacteria	k__norank_d__Bacteria	p__Pseudomonadota	c__Alphaproteobacteria	o__Hyphomicrobiales	f__Rhizobiaceae	g__Endobacterium	s__metagenome_g__Endobacterium	OTU11100	269	0.00066	1
d__Bacteria	k__norank_d__Bacteria	p__Pseudomonadota	c__Alphaproteobacteria	o__Hyphomicrobiales	f__Rhizobiaceae	g__Ensifer	s__Ensifer_adhaerens_g__Ensifer	OTU4789	137	0.00034	1
d__Bacteria	k__norank_d__Bacteria	p__Pseudomonadota	c__Alphaproteobacteria	o__Hyphomicrobiales	f__Rhizobiaceae	g__Mesorhizobium	s__Mesorhizobium_sp._YR577	OTU21078	91	0.00022	0.8
d__Bacteria	k__norank_d__Bacteria	p__Pseudomonadota	c__Alphaproteobacteria	o__Hyphomicrobiales	f__Rhizobiaceae	g__Mesorhizobium	s__metagenome_g__Mesorhizobium	OTU11484	244	0.0006	1
d__Bacteria	k__norank_d__Bacteria	p__Pseudomonadota	c__Alphaproteobacteria	o__Hyphomicrobiales	f__Rhizobiaceae	g__Mesorhizobium	s__metagenome_g__Mesorhizobium	OTU4360	1540	0.00378	1
d__Bacteria	k__norank_d__Bacteria	p__Pseudomonadota	c__Alphaproteobacteria	o__Hyphomicrobiales	f__Rhizobiaceae	g__Mesorhizobium	s__uncultured_Mesorhizobium_sp._g__Mesorhizobium	OTU11445	100	0.00025	0.8
d__Bacteria	k__norank_d__Bacteria	p__Pseudomonadota	c__Alphaproteobacteria	o__Hyphomicrobiales	f__Rhizobiaceae	g__Neorhizobium	s__Rhizobium_vignae	OTU18547	124	0.0003	1
d__Bacteria	k__norank_d__Bacteria	p__Pseudomonadota	c__Alphaproteobacteria	o__Hyphomicrobiales	f__Rhizobiaceae	g__Pararhizobium	s__Pararhizobium_giardinii	OTU8937	237	0.00058	1
d__Bacteria	k__norank_d__Bacteria	p__Pseudomonadota	c__Alphaproteobacteria	o__Hyphomicrobiales	f__Rhizobiaceae	g__Pararhizobium	s__uncultured_bacterium_g__Pararhizobium	OTU11620	1209	0.00297	1
d__Bacteria	k__norank_d__Bacteria	p__Pseudomonadota	c__Alphaproteobacteria	o__Hyphomicrobiales	f__Rhizobiaceae	g__Phyllobacterium	s__Phyllobacterium_myrsinacearum	OTU15325	295	0.00072	0.86667
d__Bacteria	k__norank_d__Bacteria	p__Pseudomonadota	c__Alphaproteobacteria	o__Hyphomicrobiales	f__Rhizobiaceae	g__Pseudorhizobium	s__Rhizobium_sp._HXG-D18	OTU13568	176	0.00043	0.4
d__Bacteria	k__norank_d__Bacteria	p__Pseudomonadota	c__Alphaproteobacteria	o__Hyphomicrobiales	f__Rhizobiaceae	g__Rhizobium	s__Allorhizobium_oryzae_g__Rhizobium	OTU11703	228	0.00056	0.93333
d__Bacteria	k__norank_d__Bacteria	p__Pseudomonadota	c__Alphaproteobacteria	o__Hyphomicrobiales	f__Rhizobiaceae	g__Rhizobium	s__Rhizobium_petrolearium	OTU11402	169	0.00042	0.8
d__Bacteria	k__norank_d__Bacteria	p__Pseudomonadota	c__Alphaproteobacteria	o__Hyphomicrobiales	f__Rhizobiaceae	g__Rhizobium	s__Rhizobium_phaseoli	OTU11337	1021	0.00251	1
d__Bacteria	k__norank_d__Bacteria	p__Pseudomonadota	c__Alphaproteobacteria	o__Hyphomicrobiales	f__Rhizobiaceae	g__Rhizobium	s__Rhizobium_sp._MN12-23	OTU11384	96	0.00024	0.8
d__Bacteria	k__norank_d__Bacteria	p__Pseudomonadota	c__Alphaproteobacteria	o__Hyphomicrobiales	f__Rhizobiaceae	g__Rhizobium	s__Rhizobium_tibeticum	OTU3054	256	0.00063	1
d__Bacteria	k__norank_d__Bacteria	p__Pseudomonadota	c__Alphaproteobacteria	o__Hyphomicrobiales	f__Rhizobiaceae	g__Rhizobium	s__unclassified_g__Rhizobium	OTU11213	223	0.00055	0.8
d__Bacteria	k__norank_d__Bacteria	p__Pseudomonadota	c__Alphaproteobacteria	o__Hyphomicrobiales	f__Rhizobiaceae	g__Rhizobium	s__unclassified_g__Rhizobium	OTU13126	152	0.00037	1
d__Bacteria	k__norank_d__Bacteria	p__Pseudomonadota	c__Alphaproteobacteria	o__Hyphomicrobiales	f__Rhizobiaceae	g__Rhizobium	s__unclassified_g__Rhizobium	OTU14922	716	0.00176	1
d__Bacteria	k__norank_d__Bacteria	p__Pseudomonadota	c__Alphaproteobacteria	o__Hyphomicrobiales	f__Rhizobiaceae	g__Rhizobium	s__unclassified_g__Rhizobium	OTU3000	281	0.00069	1
d__Bacteria	k__norank_d__Bacteria	p__Pseudomonadota	c__Alphaproteobacteria	o__Hyphomicrobiales	f__Rhizobiaceae	g__Rhizobium	s__unclassified_g__Rhizobium	OTU4573	192	0.00047	1
d__Bacteria	k__norank_d__Bacteria	p__Pseudomonadota	c__Alphaproteobacteria	o__Hyphomicrobiales	f__Rhizobiaceae	g__Rhizobium	s__unclassified_g__Rhizobium	OTU4583	88	0.00022	0.8
d__Bacteria	k__norank_d__Bacteria	p__Pseudomonadota	c__Alphaproteobacteria	o__Hyphomicrobiales	f__Rhizobiaceae	g__Rhizobium	s__unclassified_g__Rhizobium	OTU4983	446	0.0011	1
d__Bacteria	k__norank_d__Bacteria	p__Pseudomonadota	c__Alphaproteobacteria	o__Hyphomicrobiales	f__Rhizobiaceae	g__Shinella	s__Sinorhizobium_sp._RAC02	OTU9643	141	0.00035	1
d__Bacteria	k__norank_d__Bacteria	p__Pseudomonadota	c__Alphaproteobacteria	o__Hyphomicrobiales	f__Rhizobiaceae	g__unclassified_f__Rhizobiaceae	s__unclassified_f__Rhizobiaceae	OTU10944	2878	0.00707	1
d__Bacteria	k__norank_d__Bacteria	p__Pseudomonadota	c__Alphaproteobacteria	o__Hyphomicrobiales	f__Rhizobiaceae	g__unclassified_f__Rhizobiaceae	s__unclassified_f__Rhizobiaceae	OTU11010	196	0.00048	0.8
d__Bacteria	k__norank_d__Bacteria	p__Pseudomonadota	c__Alphaproteobacteria	o__Hyphomicrobiales	f__Rhizobiaceae	g__unclassified_f__Rhizobiaceae	s__unclassified_f__Rhizobiaceae	OTU11137	3087	0.00759	1
d__Bacteria	k__norank_d__Bacteria	p__Pseudomonadota	c__Alphaproteobacteria	o__Hyphomicrobiales	f__Rhizobiaceae	g__unclassified_f__Rhizobiaceae	s__unclassified_f__Rhizobiaceae	OTU11717	1435	0.00353	1
d__Bacteria	k__norank_d__Bacteria	p__Pseudomonadota	c__Alphaproteobacteria	o__Hyphomicrobiales	f__Rhizobiaceae	g__unclassified_f__Rhizobiaceae	s__unclassified_f__Rhizobiaceae	OTU19997	748	0.00184	1
d__Bacteria	k__norank_d__Bacteria	p__Pseudomonadota	c__Alphaproteobacteria	o__Hyphomicrobiales	f__Rhizobiaceae	g__unclassified_f__Rhizobiaceae	s__unclassified_f__Rhizobiaceae	OTU20965	893	0.00219	1
d__Bacteria	k__norank_d__Bacteria	p__Pseudomonadota	c__Alphaproteobacteria	o__Hyphomicrobiales	f__Rhizobiaceae	g__unclassified_f__Rhizobiaceae	s__unclassified_f__Rhizobiaceae	OTU4763	147	0.00036	1
d__Bacteria	k__norank_d__Bacteria	p__Pseudomonadota	c__Alphaproteobacteria	o__Hyphomicrobiales	f__Rhizobiaceae	g__unclassified_f__Rhizobiaceae	s__unclassified_f__Rhizobiaceae	OTU5115	725	0.00178	1
d__Bacteria	k__norank_d__Bacteria	p__Pseudomonadota	c__Alphaproteobacteria	o__Hyphomicrobiales	f__Rhizobiaceae	g__unclassified_f__Rhizobiaceae	s__unclassified_f__Rhizobiaceae	OTU5723	91	0.00022	1
d__Bacteria	k__norank_d__Bacteria	p__Pseudomonadota	c__Alphaproteobacteria	o__Hyphomicrobiales	f__Xanthobacteraceae	g__Afipia	s__uncultured_bacterium_g__Afipia	OTU11422	335	0.00082	1
d__Bacteria	k__norank_d__Bacteria	p__Pseudomonadota	c__Alphaproteobacteria	o__Hyphomicrobiales	f__Xanthobacteraceae	g__Ancylobacter	s__Ancylobacter_sp._Dau2	OTU20900	98	0.00024	0.8
d__Bacteria	k__norank_d__Bacteria	p__Pseudomonadota	c__Alphaproteobacteria	o__Hyphomicrobiales	f__Xanthobacteraceae	g__Ancylobacter	s__Hyphomicrobiaceae_bacterium_1_C16_56	OTU7330	125	0.00031	1
d__Bacteria	k__norank_d__Bacteria	p__Pseudomonadota	c__Alphaproteobacteria	o__Hyphomicrobiales	f__Xanthobacteraceae	g__Ancylobacter	s__unclassified_g__Ancylobacter	OTU10996	707	0.00174	1
d__Bacteria	k__norank_d__Bacteria	p__Pseudomonadota	c__Alphaproteobacteria	o__Hyphomicrobiales	f__Xanthobacteraceae	g__Bradyrhizobium	s__Bradyrhizobium_elkanii_g__Bradyrhizobium	OTU15309	2464	0.00605	1
d__Bacteria	k__norank_d__Bacteria	p__Pseudomonadota	c__Alphaproteobacteria	o__Hyphomicrobiales	f__Xanthobacteraceae	g__Bradyrhizobium	s__Bradyrhizobium_japonicum_g__Bradyrhizobium	OTU11701	1125	0.00276	1
d__Bacteria	k__norank_d__Bacteria	p__Pseudomonadota	c__Alphaproteobacteria	o__Hyphomicrobiales	f__Xanthobacteraceae	g__Pseudolabrys	s__metagenome_g__Pseudolabrys	OTU11329	1261	0.0031	1
d__Bacteria	k__norank_d__Bacteria	p__Pseudomonadota	c__Alphaproteobacteria	o__Hyphomicrobiales	f__Xanthobacteraceae	g__Pseudolabrys	s__unclassified_g__Pseudolabrys	OTU11016	182	0.00045	1
d__Bacteria	k__norank_d__Bacteria	p__Pseudomonadota	c__Alphaproteobacteria	o__Hyphomicrobiales	f__Xanthobacteraceae	g__Pseudolabrys	s__uncultured_bacterium_g__Pseudolabrys	OTU11436	605	0.00149	1
d__Bacteria	k__norank_d__Bacteria	p__Pseudomonadota	c__Alphaproteobacteria	o__Hyphomicrobiales	f__Xanthobacteraceae	g__Pseudorhodoplanes	s__unclassified_g__Pseudorhodoplanes	OTU10872	1605	0.00394	1
d__Bacteria	k__norank_d__Bacteria	p__Pseudomonadota	c__Alphaproteobacteria	o__Hyphomicrobiales	f__Xanthobacteraceae	g__Pseudorhodoplanes	s__uncultured_soil_bacterium_g__Pseudorhodoplanes	OTU10126	108	0.00027	1
d__Bacteria	k__norank_d__Bacteria	p__Pseudomonadota	c__Alphaproteobacteria	o__Hyphomicrobiales	f__Xanthobacteraceae	g__Pseudoxanthobacter	s__uncultured_Alphaproteobacteria_bacterium_g__Pseudoxanthobacter	OTU11363	192	0.00047	1
d__Bacteria	k__norank_d__Bacteria	p__Pseudomonadota	c__Alphaproteobacteria	o__Hyphomicrobiales	f__Xanthobacteraceae	g__Rhodoplanes	s__metagenome_g__Rhodoplanes	OTU10810	129	0.00032	1
d__Bacteria	k__norank_d__Bacteria	p__Pseudomonadota	c__Alphaproteobacteria	o__Hyphomicrobiales	f__Xanthobacteraceae	g__Rhodoplanes	s__uncultured_bacterium_g__Rhodoplanes	OTU11704	357	0.00088	1
d__Bacteria	k__norank_d__Bacteria	p__Pseudomonadota	c__Alphaproteobacteria	o__Hyphomicrobiales	f__Xanthobacteraceae	g__Rhodopseudomonas	s__uncultured_bacterium_g__Rhodopseudomonas	OTU15993	283	0.0007	1
d__Bacteria	k__norank_d__Bacteria	p__Pseudomonadota	c__Alphaproteobacteria	o__Hyphomicrobiales	f__Xanthobacteraceae	g__Starkeya	s__Starkeya_koreensis	OTU5060	133	0.00033	0.93333
d__Bacteria	k__norank_d__Bacteria	p__Pseudomonadota	c__Alphaproteobacteria	o__Hyphomicrobiales	f__Xanthobacteraceae	g__Tardiphaga	s__uncultured_bacterium_g__Tardiphaga	OTU15276	869	0.00214	1
d__Bacteria	k__norank_d__Bacteria	p__Pseudomonadota	c__Alphaproteobacteria	o__Hyphomicrobiales	f__Xanthobacteraceae	g__norank_f__Xanthobacteraceae	s__Bradyrhizobium_sp._Shinshu-th2	OTU11746	1282	0.00315	1
d__Bacteria	k__norank_d__Bacteria	p__Pseudomonadota	c__Alphaproteobacteria	o__Hyphomicrobiales	f__Xanthobacteraceae	g__norank_f__Xanthobacteraceae	s__metagenome_f__Xanthobacteraceae	OTU11183	326	0.0008	1
d__Bacteria	k__norank_d__Bacteria	p__Pseudomonadota	c__Alphaproteobacteria	o__Hyphomicrobiales	f__Xanthobacteraceae	g__norank_f__Xanthobacteraceae	s__unclassified_g__norank_f__Xanthobacteraceae	OTU11061	1117	0.00274	1
d__Bacteria	k__norank_d__Bacteria	p__Pseudomonadota	c__Alphaproteobacteria	o__Hyphomicrobiales	f__Xanthobacteraceae	g__norank_f__Xanthobacteraceae	s__unclassified_g__norank_f__Xanthobacteraceae	OTU11147	1302	0.0032	1
d__Bacteria	k__norank_d__Bacteria	p__Pseudomonadota	c__Alphaproteobacteria	o__Hyphomicrobiales	f__Xanthobacteraceae	g__norank_f__Xanthobacteraceae	s__uncultured_Bradyrhizobiaceae_bacterium_f__Xanthobacteraceae	OTU10858	416	0.00102	1
d__Bacteria	k__norank_d__Bacteria	p__Pseudomonadota	c__Alphaproteobacteria	o__Hyphomicrobiales	f__Xanthobacteraceae	g__norank_f__Xanthobacteraceae	s__uncultured_Pseudolabrys_sp._f__Xanthobacteraceae	OTU17078	96	0.00024	0.8
d__Bacteria	k__norank_d__Bacteria	p__Pseudomonadota	c__Alphaproteobacteria	o__Hyphomicrobiales	f__Xanthobacteraceae	g__unclassified_f__Xanthobacteraceae	s__unclassified_f__Xanthobacteraceae	OTU10912	464	0.00114	1
d__Bacteria	k__norank_d__Bacteria	p__Pseudomonadota	c__Alphaproteobacteria	o__Hyphomicrobiales	f__Xanthobacteraceae	g__unclassified_f__Xanthobacteraceae	s__unclassified_f__Xanthobacteraceae	OTU17088	136	0.00033	1
d__Bacteria	k__norank_d__Bacteria	p__Pseudomonadota	c__Alphaproteobacteria	o__Hyphomicrobiales	f__Xanthobacteraceae	g__unclassified_f__Xanthobacteraceae	s__unclassified_f__Xanthobacteraceae	OTU4548	495	0.00122	1
d__Bacteria	k__norank_d__Bacteria	p__Pseudomonadota	c__Alphaproteobacteria	o__Hyphomicrobiales	f__unclassified_o__Hyphomicrobiales	g__unclassified_o__Hyphomicrobiales	s__unclassified_o__Hyphomicrobiales	OTU11605	1320	0.00324	1
d__Bacteria	k__norank_d__Bacteria	p__Pseudomonadota	c__Alphaproteobacteria	o__Hyphomicrobiales	f__unclassified_o__Hyphomicrobiales	g__unclassified_o__Hyphomicrobiales	s__unclassified_o__Hyphomicrobiales	OTU9970	117	0.00029	1
d__Bacteria	k__norank_d__Bacteria	p__Pseudomonadota	c__Alphaproteobacteria	o__Micropepsales	f__Micropepsaceae	g__norank_f__Micropepsaceae	s__uncultured_bacterium_f__Micropepsaceae	OTU10	177	0.00043	1
d__Bacteria	k__norank_d__Bacteria	p__Pseudomonadota	c__Alphaproteobacteria	o__Reyranellales	f__Reyranellaceae	g__Reyranella	s__metagenome_g__Reyranella	OTU7325	242	0.00059	1
d__Bacteria	k__norank_d__Bacteria	p__Pseudomonadota	c__Alphaproteobacteria	o__Reyranellales	f__Reyranellaceae	g__Reyranella	s__unclassified_g__Reyranella	OTU16033	618	0.00152	1
d__Bacteria	k__norank_d__Bacteria	p__Pseudomonadota	c__Alphaproteobacteria	o__Reyranellales	f__Reyranellaceae	g__Reyranella	s__uncultured_bacterium_g__Reyranella	OTU11141	107	0.00026	0.93333
d__Bacteria	k__norank_d__Bacteria	p__Pseudomonadota	c__Alphaproteobacteria	o__Rhodobacterales	f__Paracoccaceae	g__Amaricoccus	s__metagenome_g__Amaricoccus	OTU15902	86	0.00021	0.93333
d__Bacteria	k__norank_d__Bacteria	p__Pseudomonadota	c__Alphaproteobacteria	o__Rhodobacterales	f__Paracoccaceae	g__Gemmobacter	s__uncultured_bacterium_g__Gemmobacter	OTU11542	198	0.00049	0.86667
d__Bacteria	k__norank_d__Bacteria	p__Pseudomonadota	c__Alphaproteobacteria	o__Rhodospirillales	f__Magnetospirillaceae	g__Magnetospirillum	s__uncultured_bacterium_g__Magnetospirillum	OTU13334	163	0.0004	0.2
d__Bacteria	k__norank_d__Bacteria	p__Pseudomonadota	c__Alphaproteobacteria	o__Rickettsiales	f__SM2D12	g__norank_f__SM2D12	s__uncultured_bacterium_f__SM2D12	OTU11522	94	0.00023	0.86667
d__Bacteria	k__norank_d__Bacteria	p__Pseudomonadota	c__Alphaproteobacteria	o__Sphingomonadales	f__Sphingomonadaceae	g__Croceibacterium	s__uncultured_bacterium_g__Croceibacterium	OTU10997	1621	0.00398	1
d__Bacteria	k__norank_d__Bacteria	p__Pseudomonadota	c__Alphaproteobacteria	o__Sphingomonadales	f__Sphingomonadaceae	g__Croceibacterium	s__uncultured_bacterium_g__Croceibacterium	OTU11687	913	0.00224	1
d__Bacteria	k__norank_d__Bacteria	p__Pseudomonadota	c__Alphaproteobacteria	o__Sphingomonadales	f__Sphingomonadaceae	g__Ellin6055	s__metagenome_g__Ellin6055	OTU11538	1114	0.00274	1
d__Bacteria	k__norank_d__Bacteria	p__Pseudomonadota	c__Alphaproteobacteria	o__Sphingomonadales	f__Sphingomonadaceae	g__Ellin6055	s__uncultured_bacterium_g__Ellin6055	OTU11119	300	0.00074	0.93333
d__Bacteria	k__norank_d__Bacteria	p__Pseudomonadota	c__Alphaproteobacteria	o__Sphingomonadales	f__Sphingomonadaceae	g__Erythrobacter	s__unclassified_g__Erythrobacter	OTU15269	190	0.00047	1
d__Bacteria	k__norank_d__Bacteria	p__Pseudomonadota	c__Alphaproteobacteria	o__Sphingomonadales	f__Sphingomonadaceae	g__Novosphingobium	s__Novosphingobium_rosa	OTU380	641	0.00158	1
d__Bacteria	k__norank_d__Bacteria	p__Pseudomonadota	c__Alphaproteobacteria	o__Sphingomonadales	f__Sphingomonadaceae	g__Novosphingobium	s__unclassified_g__Novosphingobium	OTU10829	347	0.00085	1
d__Bacteria	k__norank_d__Bacteria	p__Pseudomonadota	c__Alphaproteobacteria	o__Sphingomonadales	f__Sphingomonadaceae	g__Novosphingobium	s__unclassified_g__Novosphingobium	OTU5091	237	0.00058	1
d__Bacteria	k__norank_d__Bacteria	p__Pseudomonadota	c__Alphaproteobacteria	o__Sphingomonadales	f__Sphingomonadaceae	g__Rhizorhabdus	s__unclassified_g__Rhizorhabdus	OTU11112	1396	0.00343	1
d__Bacteria	k__norank_d__Bacteria	p__Pseudomonadota	c__Alphaproteobacteria	o__Sphingomonadales	f__Sphingomonadaceae	g__Sphingobium	s__Sphingobium_yanoikuyae	OTU15287	125	0.00031	1
d__Bacteria	k__norank_d__Bacteria	p__Pseudomonadota	c__Alphaproteobacteria	o__Sphingomonadales	f__Sphingomonadaceae	g__Sphingobium	s__metagenome_g__Sphingobium	OTU13341	896	0.0022	1
d__Bacteria	k__norank_d__Bacteria	p__Pseudomonadota	c__Alphaproteobacteria	o__Sphingomonadales	f__Sphingomonadaceae	g__Sphingobium	s__metagenome_g__Sphingobium	OTU8835	173	0.00043	0.86667
d__Bacteria	k__norank_d__Bacteria	p__Pseudomonadota	c__Alphaproteobacteria	o__Sphingomonadales	f__Sphingomonadaceae	g__Sphingobium	s__unclassified_g__Sphingobium	OTU11206	1003	0.00246	1
d__Bacteria	k__norank_d__Bacteria	p__Pseudomonadota	c__Alphaproteobacteria	o__Sphingomonadales	f__Sphingomonadaceae	g__Sphingomonas	s__Sphingomonas_echinoides	OTU15335	213	0.00052	1
d__Bacteria	k__norank_d__Bacteria	p__Pseudomonadota	c__Alphaproteobacteria	o__Sphingomonadales	f__Sphingomonadaceae	g__Sphingomonas	s__unclassified_g__Sphingomonas	OTU10870	113	0.00028	0.73333
d__Bacteria	k__norank_d__Bacteria	p__Pseudomonadota	c__Alphaproteobacteria	o__Sphingomonadales	f__Sphingomonadaceae	g__Sphingomonas	s__unclassified_g__Sphingomonas	OTU10871	517	0.00127	1
d__Bacteria	k__norank_d__Bacteria	p__Pseudomonadota	c__Alphaproteobacteria	o__Sphingomonadales	f__Sphingomonadaceae	g__Sphingomonas	s__unclassified_g__Sphingomonas	OTU11369	1785	0.00439	1
d__Bacteria	k__norank_d__Bacteria	p__Pseudomonadota	c__Alphaproteobacteria	o__Sphingomonadales	f__Sphingomonadaceae	g__Sphingomonas	s__unclassified_g__Sphingomonas	OTU11582	198	0.00049	0.93333
d__Bacteria	k__norank_d__Bacteria	p__Pseudomonadota	c__Alphaproteobacteria	o__Sphingomonadales	f__Sphingomonadaceae	g__Sphingomonas	s__unclassified_g__Sphingomonas	OTU12206	545	0.00134	1
d__Bacteria	k__norank_d__Bacteria	p__Pseudomonadota	c__Alphaproteobacteria	o__Sphingomonadales	f__Sphingomonadaceae	g__Sphingomonas	s__unclassified_g__Sphingomonas	OTU15349	337	0.00083	1
d__Bacteria	k__norank_d__Bacteria	p__Pseudomonadota	c__Alphaproteobacteria	o__Sphingomonadales	f__Sphingomonadaceae	g__Sphingomonas	s__unclassified_g__Sphingomonas	OTU6898	132	0.00032	0.8
d__Bacteria	k__norank_d__Bacteria	p__Pseudomonadota	c__Alphaproteobacteria	o__Sphingomonadales	f__Sphingomonadaceae	g__Sphingomonas	s__uncultured_Sphingomonadaceae_bacterium_g__Sphingomonas	OTU10884	693	0.0017	1
d__Bacteria	k__norank_d__Bacteria	p__Pseudomonadota	c__Alphaproteobacteria	o__Sphingomonadales	f__Sphingomonadaceae	g__Sphingomonas	s__uncultured_Sphingomonadaceae_bacterium_g__Sphingomonas	OTU11551	635	0.00156	1
d__Bacteria	k__norank_d__Bacteria	p__Pseudomonadota	c__Alphaproteobacteria	o__Sphingomonadales	f__Sphingomonadaceae	g__Sphingomonas	s__uncultured_Sphingomonadaceae_bacterium_g__Sphingomonas	OTU11697	16897	0.04152	1
d__Bacteria	k__norank_d__Bacteria	p__Pseudomonadota	c__Alphaproteobacteria	o__Sphingomonadales	f__Sphingomonadaceae	g__Sphingomonas	s__uncultured_Sphingomonadaceae_bacterium_g__Sphingomonas	OTU11934	128	0.00031	0.86667
d__Bacteria	k__norank_d__Bacteria	p__Pseudomonadota	c__Alphaproteobacteria	o__Sphingomonadales	f__Sphingomonadaceae	g__Sphingomonas	s__uncultured_Sphingomonadaceae_bacterium_g__Sphingomonas	OTU16743	113	0.00028	0.86667
d__Bacteria	k__norank_d__Bacteria	p__Pseudomonadota	c__Alphaproteobacteria	o__Sphingomonadales	f__Sphingomonadaceae	g__Sphingomonas	s__uncultured_Sphingomonas_sp._g__Sphingomonas	OTU4543	90	0.00022	1
d__Bacteria	k__norank_d__Bacteria	p__Pseudomonadota	c__Alphaproteobacteria	o__Sphingomonadales	f__Sphingomonadaceae	g__Sphingopyxis	s__Sphingopyxis_macrogoltabida	OTU15430	112	0.00028	1
d__Bacteria	k__norank_d__Bacteria	p__Pseudomonadota	c__Alphaproteobacteria	o__Sphingomonadales	f__Sphingomonadaceae	g__Sphingopyxis	s__metagenome_g__Sphingopyxis	OTU4979	59	0.00014	0.73333
d__Bacteria	k__norank_d__Bacteria	p__Pseudomonadota	c__Alphaproteobacteria	o__Sphingomonadales	f__Sphingomonadaceae	g__Sphingorhabdus	s__uncultured_bacterium_g__Sphingorhabdus	OTU4770	97	0.00024	0.6
d__Bacteria	k__norank_d__Bacteria	p__Pseudomonadota	c__Alphaproteobacteria	o__Sphingomonadales	f__Sphingomonadaceae	g__norank_f__Sphingomonadaceae	s__uncultured_bacterium_f__Sphingomonadaceae	OTU11719	110	0.00027	0.8
d__Bacteria	k__norank_d__Bacteria	p__Pseudomonadota	c__Alphaproteobacteria	o__Sphingomonadales	f__Sphingomonadaceae	g__unclassified_f__Sphingomonadaceae	s__unclassified_f__Sphingomonadaceae	OTU11250	182	0.00045	0.93333
d__Bacteria	k__norank_d__Bacteria	p__Pseudomonadota	c__Alphaproteobacteria	o__Sphingomonadales	f__Sphingomonadaceae	g__unclassified_f__Sphingomonadaceae	s__unclassified_f__Sphingomonadaceae	OTU11721	988	0.00243	1
d__Bacteria	k__norank_d__Bacteria	p__Pseudomonadota	c__Alphaproteobacteria	o__Sphingomonadales	f__Sphingomonadaceae	g__unclassified_f__Sphingomonadaceae	s__unclassified_f__Sphingomonadaceae	OTU13499	249	0.00061	1
d__Bacteria	k__norank_d__Bacteria	p__Pseudomonadota	c__Alphaproteobacteria	o__Sphingomonadales	f__Sphingomonadaceae	g__unclassified_f__Sphingomonadaceae	s__unclassified_f__Sphingomonadaceae	OTU1791	454	0.00112	1
d__Bacteria	k__norank_d__Bacteria	p__Pseudomonadota	c__Alphaproteobacteria	o__Sphingomonadales	f__Sphingomonadaceae	g__unclassified_f__Sphingomonadaceae	s__unclassified_f__Sphingomonadaceae	OTU4271	100	0.00025	0.8
d__Bacteria	k__norank_d__Bacteria	p__Pseudomonadota	c__Alphaproteobacteria	o__Sphingomonadales	f__Sphingomonadaceae	g__unclassified_f__Sphingomonadaceae	s__unclassified_f__Sphingomonadaceae	OTU4505	213	0.00052	1
d__Bacteria	k__norank_d__Bacteria	p__Pseudomonadota	c__Alphaproteobacteria	o__Sphingomonadales	f__Sphingomonadaceae	g__unclassified_f__Sphingomonadaceae	s__unclassified_f__Sphingomonadaceae	OTU4664	211	0.00052	1
d__Bacteria	k__norank_d__Bacteria	p__Pseudomonadota	c__Alphaproteobacteria	o__Sphingomonadales	f__Sphingomonadaceae	g__unclassified_f__Sphingomonadaceae	s__unclassified_f__Sphingomonadaceae	OTU5020	468	0.00115	1
d__Bacteria	k__norank_d__Bacteria	p__Pseudomonadota	c__Alphaproteobacteria	o__Tistrellales	f__Geminicoccaceae	g__Geminicoccus	s__uncultured_bacterium_g__Geminicoccus	OTU11339	113	0.00028	0.8
d__Bacteria	k__norank_d__Bacteria	p__Pseudomonadota	c__Alphaproteobacteria	o__unclassified_c__Alphaproteobacteria	f__unclassified_c__Alphaproteobacteria	g__unclassified_c__Alphaproteobacteria	s__unclassified_c__Alphaproteobacteria	OTU2775	80	0.0002	0.93333
d__Bacteria	k__norank_d__Bacteria	p__Pseudomonadota	c__Gammaproteobacteria	o__Burkholderiales	f__Alcaligenaceae	g__Achromobacter	s__unclassified_g__Achromobacter	OTU15273	640	0.00157	0.93333
d__Bacteria	k__norank_d__Bacteria	p__Pseudomonadota	c__Gammaproteobacteria	o__Burkholderiales	f__Burkholderiaceae	g__Burkholderia-Caballeronia-Paraburkholderia	s__unclassified_g__Burkholderia-Caballeronia-Paraburkholderia	OTU11660	268	0.00066	0.93333
d__Bacteria	k__norank_d__Bacteria	p__Pseudomonadota	c__Gammaproteobacteria	o__Burkholderiales	f__Burkholderiaceae	g__Burkholderia-Caballeronia-Paraburkholderia	s__unclassified_g__Burkholderia-Caballeronia-Paraburkholderia	OTU12192	108	0.00027	1
d__Bacteria	k__norank_d__Bacteria	p__Pseudomonadota	c__Gammaproteobacteria	o__Burkholderiales	f__Burkholderiaceae	g__Ralstonia	s__Ralstonia_solanacearum	OTU15345	329	0.00081	1
d__Bacteria	k__norank_d__Bacteria	p__Pseudomonadota	c__Gammaproteobacteria	o__Burkholderiales	f__Comamonadaceae	g__Acidovorax	s__unclassified_g__Acidovorax	OTU15278	2738	0.00673	1
d__Bacteria	k__norank_d__Bacteria	p__Pseudomonadota	c__Gammaproteobacteria	o__Burkholderiales	f__Comamonadaceae	g__Aquabacterium	s__unclassified_g__Aquabacterium	OTU15293	848	0.00208	0.93333
d__Bacteria	k__norank_d__Bacteria	p__Pseudomonadota	c__Gammaproteobacteria	o__Burkholderiales	f__Comamonadaceae	g__Caenimonas	s__unclassified_g__Caenimonas	OTU11397	265	0.00065	1
d__Bacteria	k__norank_d__Bacteria	p__Pseudomonadota	c__Gammaproteobacteria	o__Burkholderiales	f__Comamonadaceae	g__Caenimonas	s__unclassified_g__Caenimonas	OTU18477	135	0.00033	1
d__Bacteria	k__norank_d__Bacteria	p__Pseudomonadota	c__Gammaproteobacteria	o__Burkholderiales	f__Comamonadaceae	g__Hydrogenophaga	s__Hydrogenophaga_palleronii	OTU11362	1340	0.00329	1
d__Bacteria	k__norank_d__Bacteria	p__Pseudomonadota	c__Gammaproteobacteria	o__Burkholderiales	f__Comamonadaceae	g__Polaromonas	s__unclassified_g__Polaromonas	OTU10910	3228	0.00793	1
d__Bacteria	k__norank_d__Bacteria	p__Pseudomonadota	c__Gammaproteobacteria	o__Burkholderiales	f__Comamonadaceae	g__Ramlibacter	s__unclassified_g__Ramlibacter	OTU11466	948	0.00233	1
d__Bacteria	k__norank_d__Bacteria	p__Pseudomonadota	c__Gammaproteobacteria	o__Burkholderiales	f__Comamonadaceae	g__Rhizobacter	s__metagenome_g__Rhizobacter	OTU11599	238	0.00058	1
d__Bacteria	k__norank_d__Bacteria	p__Pseudomonadota	c__Gammaproteobacteria	o__Burkholderiales	f__Comamonadaceae	g__Roseateles	s__uncultured_bacterium_g__Roseateles	OTU15308	453	0.00111	1
d__Bacteria	k__norank_d__Bacteria	p__Pseudomonadota	c__Gammaproteobacteria	o__Burkholderiales	f__Comamonadaceae	g__Variovorax	s__unclassified_g__Variovorax	OTU11597	397	0.00098	1
d__Bacteria	k__norank_d__Bacteria	p__Pseudomonadota	c__Gammaproteobacteria	o__Burkholderiales	f__Comamonadaceae	g__unclassified_f__Comamonadaceae	s__unclassified_f__Comamonadaceae	OTU11297	79	0.00019	0.93333
d__Bacteria	k__norank_d__Bacteria	p__Pseudomonadota	c__Gammaproteobacteria	o__Burkholderiales	f__Comamonadaceae	g__unclassified_f__Comamonadaceae	s__unclassified_f__Comamonadaceae	OTU19826	289	0.00071	0.86667
d__Bacteria	k__norank_d__Bacteria	p__Pseudomonadota	c__Gammaproteobacteria	o__Burkholderiales	f__Comamonadaceae	g__unclassified_f__Comamonadaceae	s__unclassified_f__Comamonadaceae	OTU22304	112	0.00028	0.93333
d__Bacteria	k__norank_d__Bacteria	p__Pseudomonadota	c__Gammaproteobacteria	o__Burkholderiales	f__Comamonadaceae	g__unclassified_f__Comamonadaceae	s__unclassified_f__Comamonadaceae	OTU5133	214	0.00053	0.73333
d__Bacteria	k__norank_d__Bacteria	p__Pseudomonadota	c__Gammaproteobacteria	o__Burkholderiales	f__Hydrogenophilaceae	g__Thiobacillus	s__unclassified_g__Thiobacillus	OTU10893	5886	0.01446	1
d__Bacteria	k__norank_d__Bacteria	p__Pseudomonadota	c__Gammaproteobacteria	o__Burkholderiales	f__Methylophilaceae	g__Methylobacillus	s__uncultured_bacterium_g__Methylobacillus	OTU11306	1126	0.00277	1
d__Bacteria	k__norank_d__Bacteria	p__Pseudomonadota	c__Gammaproteobacteria	o__Burkholderiales	f__Methylophilaceae	g__Methylotenera	s__Methylotenera_versatilis_301	OTU11732	559	0.00137	1
d__Bacteria	k__norank_d__Bacteria	p__Pseudomonadota	c__Gammaproteobacteria	o__Burkholderiales	f__Nitrosomonadaceae	g__Ellin6067	s__unclassified_g__Ellin6067	OTU10993	3566	0.00876	1
d__Bacteria	k__norank_d__Bacteria	p__Pseudomonadota	c__Gammaproteobacteria	o__Burkholderiales	f__Oxalobacteraceae	g__Herbaspirillum	s__unclassified_g__Herbaspirillum	OTU10931	1140	0.0028	1
d__Bacteria	k__norank_d__Bacteria	p__Pseudomonadota	c__Gammaproteobacteria	o__Burkholderiales	f__Oxalobacteraceae	g__Herminiimonas	s__Herminiimonas_fonticola	OTU19822	272	0.00067	1
d__Bacteria	k__norank_d__Bacteria	p__Pseudomonadota	c__Gammaproteobacteria	o__Burkholderiales	f__Oxalobacteraceae	g__Herminiimonas	s__unclassified_g__Herminiimonas	OTU15749	539	0.00132	1
d__Bacteria	k__norank_d__Bacteria	p__Pseudomonadota	c__Gammaproteobacteria	o__Burkholderiales	f__Oxalobacteraceae	g__Massilia	s__Massilia_violaceinigra	OTU11486	2062	0.00507	1
d__Bacteria	k__norank_d__Bacteria	p__Pseudomonadota	c__Gammaproteobacteria	o__Burkholderiales	f__Oxalobacteraceae	g__Massilia	s__unclassified_g__Massilia	OTU11583	4429	0.01088	1
d__Bacteria	k__norank_d__Bacteria	p__Pseudomonadota	c__Gammaproteobacteria	o__Burkholderiales	f__Oxalobacteraceae	g__Massilia	s__unclassified_g__Massilia	OTU18613	144	0.00035	0.73333
d__Bacteria	k__norank_d__Bacteria	p__Pseudomonadota	c__Gammaproteobacteria	o__Burkholderiales	f__Oxalobacteraceae	g__Noviherbaspirillum	s__unclassified_g__Noviherbaspirillum	OTU20077	133	0.00033	0.93333
d__Bacteria	k__norank_d__Bacteria	p__Pseudomonadota	c__Gammaproteobacteria	o__Burkholderiales	f__Oxalobacteraceae	g__Noviherbaspirillum	s__uncultured_bacterium_g__Noviherbaspirillum	OTU15803	183	0.00045	0.93333
d__Bacteria	k__norank_d__Bacteria	p__Pseudomonadota	c__Gammaproteobacteria	o__Burkholderiales	f__Oxalobacteraceae	g__unclassified_f__Oxalobacteraceae	s__unclassified_f__Oxalobacteraceae	OTU10812	7062	0.01735	1
d__Bacteria	k__norank_d__Bacteria	p__Pseudomonadota	c__Gammaproteobacteria	o__Burkholderiales	f__Oxalobacteraceae	g__unclassified_f__Oxalobacteraceae	s__unclassified_f__Oxalobacteraceae	OTU11544	541	0.00133	1
d__Bacteria	k__norank_d__Bacteria	p__Pseudomonadota	c__Gammaproteobacteria	o__Burkholderiales	f__Oxalobacteraceae	g__unclassified_f__Oxalobacteraceae	s__unclassified_f__Oxalobacteraceae	OTU13340	291	0.00072	0.93333
d__Bacteria	k__norank_d__Bacteria	p__Pseudomonadota	c__Gammaproteobacteria	o__Burkholderiales	f__Oxalobacteraceae	g__unclassified_f__Oxalobacteraceae	s__unclassified_f__Oxalobacteraceae	OTU13539	379	0.00093	0.2
d__Bacteria	k__norank_d__Bacteria	p__Pseudomonadota	c__Gammaproteobacteria	o__Burkholderiales	f__Oxalobacteraceae	g__unclassified_f__Oxalobacteraceae	s__unclassified_f__Oxalobacteraceae	OTU13599	63	0.00015	0.33333
d__Bacteria	k__norank_d__Bacteria	p__Pseudomonadota	c__Gammaproteobacteria	o__Burkholderiales	f__Oxalobacteraceae	g__unclassified_f__Oxalobacteraceae	s__unclassified_f__Oxalobacteraceae	OTU19420	116	0.00029	0.93333
d__Bacteria	k__norank_d__Bacteria	p__Pseudomonadota	c__Gammaproteobacteria	o__Burkholderiales	f__Oxalobacteraceae	g__unclassified_f__Oxalobacteraceae	s__unclassified_f__Oxalobacteraceae	OTU2670	114	0.00028	0.8
d__Bacteria	k__norank_d__Bacteria	p__Pseudomonadota	c__Gammaproteobacteria	o__Burkholderiales	f__Oxalobacteraceae	g__unclassified_f__Oxalobacteraceae	s__unclassified_f__Oxalobacteraceae	OTU3554	124	0.0003	1
d__Bacteria	k__norank_d__Bacteria	p__Pseudomonadota	c__Gammaproteobacteria	o__Burkholderiales	f__Oxalobacteraceae	g__unclassified_f__Oxalobacteraceae	s__unclassified_f__Oxalobacteraceae	OTU4383	224	0.00055	1
d__Bacteria	k__norank_d__Bacteria	p__Pseudomonadota	c__Gammaproteobacteria	o__Burkholderiales	f__Rhodocyclaceae	g__unclassified_f__Rhodocyclaceae	s__unclassified_f__Rhodocyclaceae	OTU16821	116	0.00029	1
d__Bacteria	k__norank_d__Bacteria	p__Pseudomonadota	c__Gammaproteobacteria	o__Burkholderiales	f__SC-I-84	g__norank_f__SC-I-84	s__metagenome_f__SC-I-84	OTU11039	92	0.00023	0.86667
d__Bacteria	k__norank_d__Bacteria	p__Pseudomonadota	c__Gammaproteobacteria	o__Burkholderiales	f__Sulfuricellaceae	g__Sulfuriferula	s__unclassified_g__Sulfuriferula	OTU10984	260	0.00064	0.93333
d__Bacteria	k__norank_d__Bacteria	p__Pseudomonadota	c__Gammaproteobacteria	o__Burkholderiales	f__TRA3-20	g__norank_f__TRA3-20	s__unclassified_g__norank_f__TRA3-20	OTU10949	484	0.00119	1
d__Bacteria	k__norank_d__Bacteria	p__Pseudomonadota	c__Gammaproteobacteria	o__Burkholderiales	f__unclassified_o__Burkholderiales	g__unclassified_o__Burkholderiales	s__unclassified_o__Burkholderiales	OTU18490	82	0.0002	0.86667
d__Bacteria	k__norank_d__Bacteria	p__Pseudomonadota	c__Gammaproteobacteria	o__Burkholderiales	f__unclassified_o__Burkholderiales	g__unclassified_o__Burkholderiales	s__unclassified_o__Burkholderiales	OTU4923	121	0.0003	0.8
d__Bacteria	k__norank_d__Bacteria	p__Pseudomonadota	c__Gammaproteobacteria	o__CCD24	f__norank_o__CCD24	g__norank_o__CCD24	s__unclassified_g__norank_o__CCD24	OTU10874	443	0.00109	0.93333
d__Bacteria	k__norank_d__Bacteria	p__Pseudomonadota	c__Gammaproteobacteria	o__Coxiellales	f__Coxiellaceae	g__Coxiella	s__uncultured_bacterium_g__Coxiella	OTU11589	480	0.00118	0.53333
d__Bacteria	k__norank_d__Bacteria	p__Pseudomonadota	c__Gammaproteobacteria	o__Enterobacterales	f__unclassified_o__Enterobacterales	g__unclassified_o__Enterobacterales	s__unclassified_o__Enterobacterales	OTU15295	145	0.00036	1
d__Bacteria	k__norank_d__Bacteria	p__Pseudomonadota	c__Gammaproteobacteria	o__Enterobacterales	f__unclassified_o__Enterobacterales	g__unclassified_o__Enterobacterales	s__unclassified_o__Enterobacterales	OTU15330	112	0.00028	0.66667
d__Bacteria	k__norank_d__Bacteria	p__Pseudomonadota	c__Gammaproteobacteria	o__Gammaproteobacteria_	f__norank_o__Gammaproteobacteria_	g__Acidibacter	s__unclassified_g__Acidibacter	OTU15773	81	0.0002	0.93333
d__Bacteria	k__norank_d__Bacteria	p__Pseudomonadota	c__Gammaproteobacteria	o__Gammaproteobacteria_	f__norank_o__Gammaproteobacteria_	g__Acidibacter	s__uncultured_gamma_proteobacterium_g__Acidibacter	OTU15346	151	0.00037	0.93333
d__Bacteria	k__norank_d__Bacteria	p__Pseudomonadota	c__Gammaproteobacteria	o__Gammaproteobacteria_	f__norank_o__Gammaproteobacteria_	g__Candidatus_Berkiella	s__uncultured_bacterium_g__Candidatus_Berkiella	OTU10811	130	0.00032	0.93333
d__Bacteria	k__norank_d__Bacteria	p__Pseudomonadota	c__Gammaproteobacteria	o__Gammaproteobacteria_	f__norank_o__Gammaproteobacteria_	g__Candidatus_Ovatusbacter	s__uncultured_bacterium_g__Candidatus_Ovatusbacter	OTU10866	152	0.00037	0.86667
d__Bacteria	k__norank_d__Bacteria	p__Pseudomonadota	c__Gammaproteobacteria	o__Gammaproteobacteria_	f__norank_o__Gammaproteobacteria_	g__Candidatus_Ovatusbacter	s__uncultured_bacterium_g__Candidatus_Ovatusbacter	OTU5895	92	0.00023	0.66667
d__Bacteria	k__norank_d__Bacteria	p__Pseudomonadota	c__Gammaproteobacteria	o__Lysobacterales	f__Lysobacteraceae	g__Lysobacter	s__Lysobacter_sp._g__Lysobacter	OTU11277	1026	0.00252	1
d__Bacteria	k__norank_d__Bacteria	p__Pseudomonadota	c__Gammaproteobacteria	o__Lysobacterales	f__Lysobacteraceae	g__Lysobacter	s__uncultured_bacterium_g__Lysobacter	OTU11614	2302	0.00566	1
d__Bacteria	k__norank_d__Bacteria	p__Pseudomonadota	c__Gammaproteobacteria	o__Lysobacterales	f__Lysobacteraceae	g__Pseudoxanthomonas	s__unclassified_g__Pseudoxanthomonas	OTU5532	91	0.00022	0.93333
d__Bacteria	k__norank_d__Bacteria	p__Pseudomonadota	c__Gammaproteobacteria	o__Lysobacterales	f__Lysobacteraceae	g__Pseudoxanthomonas	s__uncultured_bacterium_g__Pseudoxanthomonas	OTU14500	77	0.00019	0.8
d__Bacteria	k__norank_d__Bacteria	p__Pseudomonadota	c__Gammaproteobacteria	o__Lysobacterales	f__Lysobacteraceae	g__Stenotrophomonas	s__unclassified_g__Stenotrophomonas	OTU15285	118	0.00029	1
d__Bacteria	k__norank_d__Bacteria	p__Pseudomonadota	c__Gammaproteobacteria	o__Lysobacterales	f__Lysobacteraceae	g__unclassified_f__Lysobacteraceae	s__unclassified_f__Lysobacteraceae	OTU10826	2749	0.00675	1
d__Bacteria	k__norank_d__Bacteria	p__Pseudomonadota	c__Gammaproteobacteria	o__Lysobacterales	f__Lysobacteraceae	g__unclassified_f__Lysobacteraceae	s__unclassified_f__Lysobacteraceae	OTU11046	10122	0.02487	1
d__Bacteria	k__norank_d__Bacteria	p__Pseudomonadota	c__Gammaproteobacteria	o__Lysobacterales	f__Lysobacteraceae	g__unclassified_f__Lysobacteraceae	s__unclassified_f__Lysobacteraceae	OTU11126	795	0.00195	1
d__Bacteria	k__norank_d__Bacteria	p__Pseudomonadota	c__Gammaproteobacteria	o__Lysobacterales	f__Lysobacteraceae	g__unclassified_f__Lysobacteraceae	s__unclassified_f__Lysobacteraceae	OTU12123	140	0.00034	1
d__Bacteria	k__norank_d__Bacteria	p__Pseudomonadota	c__Gammaproteobacteria	o__Lysobacterales	f__Rhodanobacteraceae	g__Dokdonella	s__uncultured_gamma_proteobacterium_g__Dokdonella	OTU14607	74	0.00018	0.8
d__Bacteria	k__norank_d__Bacteria	p__Pseudomonadota	c__Gammaproteobacteria	o__Lysobacterales	f__Rhodanobacteraceae	g__Dyella	s__unclassified_g__Dyella	OTU10955	773	0.0019	1
d__Bacteria	k__norank_d__Bacteria	p__Pseudomonadota	c__Gammaproteobacteria	o__Pseudomonadales	f__Cellvibrionaceae	g__Cellvibrio	s__Cellvibrio_sp._PSBB023	OTU18530	142	0.00035	0.8
d__Bacteria	k__norank_d__Bacteria	p__Pseudomonadota	c__Gammaproteobacteria	o__Pseudomonadales	f__Moraxellaceae	g__norank_f__Moraxellaceae	s__metagenome_f__Moraxellaceae	OTU11699	198	0.00049	1
d__Bacteria	k__norank_d__Bacteria	p__Pseudomonadota	c__Gammaproteobacteria	o__Pseudomonadales	f__Pseudohongiellaceae	g__BIyi10	s__metagenome_g__BIyi10	OTU11082	572	0.00141	1
d__Bacteria	k__norank_d__Bacteria	p__Pseudomonadota	c__Gammaproteobacteria	o__Pseudomonadales	f__Pseudomonadaceae	g__Pseudomonas	s__Pseudomonas_azotoformans_g__Pseudomonas	OTU15347	1212	0.00298	1
d__Bacteria	k__norank_d__Bacteria	p__Pseudomonadota	c__Gammaproteobacteria	o__Pseudomonadales	f__Pseudomonadaceae	g__Pseudomonas	s__Pseudomonas_indica	OTU22573	81	0.0002	0.73333
d__Bacteria	k__norank_d__Bacteria	p__Pseudomonadota	c__Gammaproteobacteria	o__Pseudomonadales	f__Pseudomonadaceae	g__Pseudomonas	s__Pseudomonas_mosselii	OTU15294	2255	0.00554	1
d__Bacteria	k__norank_d__Bacteria	p__Pseudomonadota	c__Gammaproteobacteria	o__Pseudomonadales	f__Pseudomonadaceae	g__Pseudomonas	s__unclassified_g__Pseudomonas	OTU11113	8343	0.0205	1
d__Bacteria	k__norank_d__Bacteria	p__Pseudomonadota	c__Gammaproteobacteria	o__R7C24	f__norank_o__R7C24	g__norank_o__R7C24	s__metagenome_o__R7C24	OTU11078	7690	0.0189	1
d__Bacteria	k__norank_d__Bacteria	p__Pseudomonadota	c__Gammaproteobacteria	o__R7C24	f__norank_o__R7C24	g__norank_o__R7C24	s__unclassified_g__norank_o__R7C24	OTU11405	196	0.00048	1
d__Bacteria	k__norank_d__Bacteria	p__Pseudomonadota	c__Gammaproteobacteria	o__R7C24	f__norank_o__R7C24	g__norank_o__R7C24	s__uncultured_bacterium_o__R7C24	OTU11201	2568	0.00631	1
d__Bacteria	k__norank_d__Bacteria	p__Pseudomonadota	c__Gammaproteobacteria	o__Steroidobacterales	f__Steroidobacteraceae	g__Steroidobacter	s__unclassified_g__Steroidobacter	OTU11498	180	0.00044	1
d__Bacteria	k__norank_d__Bacteria	p__Pseudomonadota	c__Gammaproteobacteria	o__Steroidobacterales	f__Steroidobacteraceae	g__Steroidobacter	s__uncultured_bacterium_g__Steroidobacter	OTU14142	147	0.00036	0.93333
d__Bacteria	k__norank_d__Bacteria	p__Pseudomonadota	c__Gammaproteobacteria	o__Steroidobacterales	f__Steroidobacteraceae	g__norank_f__Steroidobacteraceae	s__uncultured_soil_bacterium_f__Steroidobacteraceae	OTU1253	124	0.0003	0.86667
d__Bacteria	k__norank_d__Bacteria	p__Pseudomonadota	c__Gammaproteobacteria	o__norank_c__Gammaproteobacteria	f__norank_c__Gammaproteobacteria	g__norank_c__Gammaproteobacteria	s__unclassified_g__norank_c__Gammaproteobacteria	OTU10975	118	0.00029	0.8
d__Bacteria	k__norank_d__Bacteria	p__Pseudomonadota	c__Gammaproteobacteria	o__unclassified_c__Gammaproteobacteria	f__unclassified_c__Gammaproteobacteria	g__unclassified_c__Gammaproteobacteria	s__unclassified_c__Gammaproteobacteria	OTU3166	92	0.00023	0.86667
d__Bacteria	k__norank_d__Bacteria	p__Pseudomonadota	c__Gammaproteobacteria	o__unclassified_c__Gammaproteobacteria	f__unclassified_c__Gammaproteobacteria	g__unclassified_c__Gammaproteobacteria	s__unclassified_c__Gammaproteobacteria	OTU9037	189	0.00046	0.86667
d__Bacteria	k__norank_d__Bacteria	p__Thermodesulfobacteriota	c__Desulfobulbia	o__Desulfobulbales	f__Desulfocapsaceae	g__Desulfocastanea	s__uncultured_bacterium_g__Desulfocastanea	OTU11662	1131	0.00278	1
d__Bacteria	k__norank_d__Bacteria	p__Thermodesulfobacteriota	c__Desulfuromonadia	o__Geobacterales	f__Geobacteraceae	g__Geomonas	s__unclassified_g__Geomonas	OTU10862	446	0.0011	1
d__Bacteria	k__norank_d__Bacteria	p__Thermodesulfobacteriota	c__Desulfuromonadia	o__Geobacterales	f__unclassified_o__Geobacterales	g__unclassified_o__Geobacterales	s__unclassified_o__Geobacterales	OTU16507	250	0.00061	0.93333
d__Bacteria	k__norank_d__Bacteria	p__Verrucomicrobiota	c__Verrucomicrobiia	o__Pedosphaerales	f__Pedosphaeraceae	g__norank_f__Pedosphaeraceae	s__uncultured_subdivision_3_bacterium_f__Pedosphaeraceae	OTU10951	152	0.00037	1
d__Bacteria	k__norank_d__Bacteria	p__unclassified_k__norank_d__Bacteria	c__unclassified_k__norank_d__Bacteria	o__unclassified_k__norank_d__Bacteria	f__unclassified_k__norank_d__Bacteria	g__unclassified_k__norank_d__Bacteria	s__unclassified_k__norank_d__Bacteria	OTU5087	169	0.00042	0.93333
d__Bacteria	k__norank_d__Bacteria	p__unclassified_k__norank_d__Bacteria	c__unclassified_k__norank_d__Bacteria	o__unclassified_k__norank_d__Bacteria	f__unclassified_k__norank_d__Bacteria	g__unclassified_k__norank_d__Bacteria	s__unclassified_k__norank_d__Bacteria	OTU9894	312	0.00077	1
