# Supplementary material for: Community Succession and Diversity Variation of Endophytic and Rhizosphere Soil Bacteria Across Gastrodia elata Seed Formation Stages
Source: Biology (Basel). 2026 May 25;15(11):829. doi: 10.3390/biology15110829 (PMC13255848; doi:10.3390/biology15110829)
Supplement: Supplementary file 1 [file biology-15-00829-s001.zip › Table S4. OTUs of rhizosphere soil bacteria from G. elata at different developmental stages.xlsx]

## Sheet: OTU表_OTUTaxonAnalysis_20260115_
Table S4. OTUs of rhizosphere soil bacteria from G. elata at different developmental stages
Domain	Kingdom	Phylum	Class	Order	Family	Genus	Species	OTU	Total	Percent	Prevalence
d__Bacteria	k__norank_d__Bacteria	p__Acidobacteriota	c__Acidobacteriae	o__Bryobacterales	f__Bryobacteraceae	g__Paludibaculum	s__metagenome_g__Paludibaculum	OTU11747	98	0.00024	0.86667
d__Bacteria	k__norank_d__Bacteria	p__Acidobacteriota	c__Acidobacteriae	o__Subgroup_2	f__norank_o__Subgroup_2	g__norank_o__Subgroup_2	s__unclassified_g__norank_o__Subgroup_2	OTU11642	803	0.00197	1
d__Bacteria	k__norank_d__Bacteria	p__Acidobacteriota	c__Acidobacteriae	o__Subgroup_2	f__norank_o__Subgroup_2	g__norank_o__Subgroup_2	s__unclassified_g__norank_o__Subgroup_2	OTU13347	61	0.00015	0.53333
d__Bacteria	k__norank_d__Bacteria	p__Acidobacteriota	c__Acidobacteriae	o__Subgroup_2	f__norank_o__Subgroup_2	g__norank_o__Subgroup_2	s__uncultured_Acidobacteria_bacterium_o__Subgroup_2	OTU11500	191	0.00047	0.93333
d__Bacteria	k__norank_d__Bacteria	p__Acidobacteriota	c__Acidobacteriae	o__Subgroup_2	f__norank_o__Subgroup_2	g__norank_o__Subgroup_2	s__uncultured_Acidobacteria_bacterium_o__Subgroup_2	OTU11584	499	0.00123	0.86667
d__Bacteria	k__norank_d__Bacteria	p__Acidobacteriota	c__Acidobacteriae	o__Subgroup_2	f__norank_o__Subgroup_2	g__norank_o__Subgroup_2	s__uncultured_Holophaga_sp._o__Subgroup_2	OTU11643	117	0.00029	0.66667
d__Bacteria	k__norank_d__Bacteria	p__Acidobacteriota	c__Acidobacteriae	o__Subgroup_2	f__norank_o__Subgroup_2	g__norank_o__Subgroup_2	s__uncultured_forest_soil_bacterium_o__Subgroup_2	OTU17117	164	0.0004	0.86667
d__Bacteria	k__norank_d__Bacteria	p__Acidobacteriota	c__Acidobacteriae	o__Terriglobales	f__Acidobacteriaceae_(Subgroup_1)	g__Granulicella	s__unclassified_g__Granulicella	OTU10898	242	0.00059	0.93333
d__Bacteria	k__norank_d__Bacteria	p__Acidobacteriota	c__Acidobacteriae	o__Terriglobales	f__norank_o__Terriglobales	g__norank_o__Terriglobales	s__unclassified_g__norank_o__Terriglobales	OTU16899	114	0.00028	1
d__Bacteria	k__norank_d__Bacteria	p__Acidobacteriota	c__Acidobacteriae	o__Terriglobales	f__norank_o__Terriglobales	g__norank_o__Terriglobales	s__unclassified_g__norank_o__Terriglobales	OTU6093	61	0.00015	0.73333
d__Bacteria	k__norank_d__Bacteria	p__Acidobacteriota	c__Acidobacteriae	o__Terriglobales	f__norank_o__Terriglobales	g__norank_o__Terriglobales	s__uncultured_Acidobacteriaceae_bacterium_o__Terriglobales	OTU11208	209	0.00051	0.93333
d__Bacteria	k__norank_d__Bacteria	p__Actinomycetota	c__Acidimicrobiia	o__Microtrichales	f__Ilumatobacteraceae	g__CL500-29_marine_group	s__metagenome_g__CL500-29_marine_group	OTU11294	100	0.00025	1
d__Bacteria	k__norank_d__Bacteria	p__Actinomycetota	c__Acidimicrobiia	o__Microtrichales	f__Ilumatobacteraceae	g__Ilumatobacter	s__uncultured_bacterium_g__Ilumatobacter	OTU10850	1834	0.00451	1
d__Bacteria	k__norank_d__Bacteria	p__Actinomycetota	c__Acidimicrobiia	o__Microtrichales	f__Ilumatobacteraceae	g__norank_f__Ilumatobacteraceae	s__uncultured_bacterium_f__Ilumatobacteraceae	OTU9092	122	0.0003	1
d__Bacteria	k__norank_d__Bacteria	p__Actinomycetota	c__Acidimicrobiia	o__Microtrichales	f__unclassified_o__Microtrichales	g__unclassified_o__Microtrichales	s__unclassified_o__Microtrichales	OTU10897	91	0.00022	0.86667
d__Bacteria	k__norank_d__Bacteria	p__Actinomycetota	c__Actinobacteria	o__Frankiales	f__Acidothermaceae	g__Acidothermus	s__unclassified_g__Acidothermus	OTU16859	293	0.00072	0.86667
d__Bacteria	k__norank_d__Bacteria	p__Actinomycetota	c__Actinobacteria	o__Frankiales	f__Frankiaceae	g__Frankia	s__unclassified_g__Frankia	OTU11407	235	0.00058	0.86667
d__Bacteria	k__norank_d__Bacteria	p__Actinomycetota	c__Actinobacteria	o__Kitasatosporales	f__Streptomycetaceae	g__Streptomyces	s__unclassified_g__Streptomyces	OTU10981	509	0.00125	0.86667
d__Bacteria	k__norank_d__Bacteria	p__Actinomycetota	c__Actinobacteria	o__Kitasatosporales	f__Streptomycetaceae	g__Streptomyces	s__unclassified_g__Streptomyces	OTU11169	84	0.00021	0.8
d__Bacteria	k__norank_d__Bacteria	p__Actinomycetota	c__Actinobacteria	o__Micrococcales	f__AKAU3644	g__norank_f__AKAU3644	s__uncultured_bacterium_f__AKAU3644	OTU4637	823	0.00202	1
d__Bacteria	k__norank_d__Bacteria	p__Actinomycetota	c__Actinobacteria	o__Micrococcales	f__Cellulomonadaceae	g__Cellulomonas	s__unclassified_g__Cellulomonas	OTU10936	296	0.00073	1
d__Bacteria	k__norank_d__Bacteria	p__Actinomycetota	c__Actinobacteria	o__Micrococcales	f__Intrasporangiaceae	g__Intrasporangium	s__uncultured_bacterium_g__Intrasporangium	OTU10982	1656	0.00407	1
d__Bacteria	k__norank_d__Bacteria	p__Actinomycetota	c__Actinobacteria	o__Micrococcales	f__Intrasporangiaceae	g__Knoellia	s__uncultured_bacterium_g__Knoellia	OTU12169	1037	0.00255	1
d__Bacteria	k__norank_d__Bacteria	p__Actinomycetota	c__Actinobacteria	o__Micrococcales	f__Intrasporangiaceae	g__Pedococcus-Phycicoccus	s__Phycicoccus_sp.	OTU11587	232	0.00057	0.86667
d__Bacteria	k__norank_d__Bacteria	p__Actinomycetota	c__Actinobacteria	o__Micrococcales	f__Intrasporangiaceae	g__Terrabacter	s__Terrabacter_sp.	OTU11734	1416	0.00348	0.93333
d__Bacteria	k__norank_d__Bacteria	p__Actinomycetota	c__Actinobacteria	o__Micrococcales	f__Intrasporangiaceae	g__Terrabacter	s__unclassified_g__Terrabacter	OTU9715	84	0.00021	0.8
d__Bacteria	k__norank_d__Bacteria	p__Actinomycetota	c__Actinobacteria	o__Micrococcales	f__Intrasporangiaceae	g__Terrabacter	s__uncultured_bacterium_g__Terrabacter	OTU5902	59	0.00014	0.73333
d__Bacteria	k__norank_d__Bacteria	p__Actinomycetota	c__Actinobacteria	o__Micrococcales	f__Intrasporangiaceae	g__unclassified_f__Intrasporangiaceae	s__unclassified_f__Intrasporangiaceae	OTU11356	714	0.00175	0.8
d__Bacteria	k__norank_d__Bacteria	p__Actinomycetota	c__Actinobacteria	o__Micrococcales	f__Intrasporangiaceae	g__unclassified_f__Intrasporangiaceae	s__unclassified_f__Intrasporangiaceae	OTU20874	159	0.00039	0.8
d__Bacteria	k__norank_d__Bacteria	p__Actinomycetota	c__Actinobacteria	o__Micrococcales	f__Microbacteriaceae	g__Agromyces	s__Agromyces_sp.	OTU10888	17151	0.04214	1
d__Bacteria	k__norank_d__Bacteria	p__Actinomycetota	c__Actinobacteria	o__Micrococcales	f__Microbacteriaceae	g__Agromyces	s__unclassified_g__Agromyces	OTU11164	3682	0.00905	1
d__Bacteria	k__norank_d__Bacteria	p__Actinomycetota	c__Actinobacteria	o__Micrococcales	f__Microbacteriaceae	g__Agromyces	s__unclassified_g__Agromyces	OTU21195	1142	0.00281	1
d__Bacteria	k__norank_d__Bacteria	p__Actinomycetota	c__Actinobacteria	o__Micrococcales	f__Microbacteriaceae	g__Agromyces	s__unclassified_g__Agromyces	OTU7410	133	0.00033	0.73333
d__Bacteria	k__norank_d__Bacteria	p__Actinomycetota	c__Actinobacteria	o__Micrococcales	f__Microbacteriaceae	g__Agromyces	s__uncultured_bacterium_g__Agromyces	OTU11862	84	0.00021	1
d__Bacteria	k__norank_d__Bacteria	p__Actinomycetota	c__Actinobacteria	o__Micrococcales	f__Microbacteriaceae	g__Cryobacterium	s__Cryobacterium_psychrotolerans	OTU6087	107	0.00026	0.93333
d__Bacteria	k__norank_d__Bacteria	p__Actinomycetota	c__Actinobacteria	o__Micrococcales	f__Microbacteriaceae	g__Diaminobutyricimonas	s__uncultured_bacterium_g__Diaminobutyricimonas	OTU10842	397	0.00098	1
d__Bacteria	k__norank_d__Bacteria	p__Actinomycetota	c__Actinobacteria	o__Micrococcales	f__Microbacteriaceae	g__Galbitalea	s__uncultured_bacterium_g__Galbitalea	OTU10946	1209	0.00297	1
d__Bacteria	k__norank_d__Bacteria	p__Actinomycetota	c__Actinobacteria	o__Micrococcales	f__Microbacteriaceae	g__Leifsonia	s__unclassified_g__Leifsonia	OTU15864	146	0.00036	1
d__Bacteria	k__norank_d__Bacteria	p__Actinomycetota	c__Actinobacteria	o__Micrococcales	f__Microbacteriaceae	g__Lysinimonas	s__metagenome_g__Lysinimonas	OTU11245	704	0.00173	1
d__Bacteria	k__norank_d__Bacteria	p__Actinomycetota	c__Actinobacteria	o__Micrococcales	f__Microbacteriaceae	g__Microbacterium	s__Microbacterium_marinum	OTU9054	206	0.00051	0.86667
d__Bacteria	k__norank_d__Bacteria	p__Actinomycetota	c__Actinobacteria	o__Micrococcales	f__Microbacteriaceae	g__Microbacterium	s__unclassified_g__Microbacterium	OTU15271	1432	0.00352	1
d__Bacteria	k__norank_d__Bacteria	p__Actinomycetota	c__Actinobacteria	o__Micrococcales	f__Microbacteriaceae	g__Microterricola	s__Microterricola_viridarii	OTU11685	127	0.00031	1
d__Bacteria	k__norank_d__Bacteria	p__Actinomycetota	c__Actinobacteria	o__Micrococcales	f__Microbacteriaceae	g__Pseudolysinimonas	s__Lysinimonas_kribbensis	OTU243	894	0.0022	1
d__Bacteria	k__norank_d__Bacteria	p__Actinomycetota	c__Actinobacteria	o__Micrococcales	f__Microbacteriaceae	g__unclassified_f__Microbacteriaceae	s__unclassified_f__Microbacteriaceae	OTU11547	248	0.00061	1
d__Bacteria	k__norank_d__Bacteria	p__Actinomycetota	c__Actinobacteria	o__Micrococcales	f__Microbacteriaceae	g__unclassified_f__Microbacteriaceae	s__unclassified_f__Microbacteriaceae	OTU14997	439	0.00108	0.8
d__Bacteria	k__norank_d__Bacteria	p__Actinomycetota	c__Actinobacteria	o__Micrococcales	f__Microbacteriaceae	g__unclassified_f__Microbacteriaceae	s__unclassified_f__Microbacteriaceae	OTU15844	72	0.00018	1
d__Bacteria	k__norank_d__Bacteria	p__Actinomycetota	c__Actinobacteria	o__Micrococcales	f__Microbacteriaceae	g__unclassified_f__Microbacteriaceae	s__unclassified_f__Microbacteriaceae	OTU20158	121	0.0003	1
d__Bacteria	k__norank_d__Bacteria	p__Actinomycetota	c__Actinobacteria	o__Micrococcales	f__Micrococcaceae	g__Arthrobacter	s__Arthrobacter_globiformis_g__Arthrobacter	OTU11298	4115	0.01011	1
d__Bacteria	k__norank_d__Bacteria	p__Actinomycetota	c__Actinobacteria	o__Micrococcales	f__Micrococcaceae	g__Arthrobacter	s__Arthrobacter_sp._FB24	OTU11725	31096	0.07641	1
d__Bacteria	k__norank_d__Bacteria	p__Actinomycetota	c__Actinobacteria	o__Micrococcales	f__Micrococcaceae	g__Arthrobacter	s__Arthrobacter_sp._FB24	OTU4381	203	0.0005	1
d__Bacteria	k__norank_d__Bacteria	p__Actinomycetota	c__Actinobacteria	o__Micrococcales	f__Micrococcaceae	g__Arthrobacter	s__unclassified_g__Arthrobacter	OTU10848	1962	0.00482	1
d__Bacteria	k__norank_d__Bacteria	p__Actinomycetota	c__Actinobacteria	o__Micrococcales	f__Micrococcaceae	g__Arthrobacter	s__unclassified_g__Arthrobacter	OTU7376	351	0.00086	1
d__Bacteria	k__norank_d__Bacteria	p__Actinomycetota	c__Actinobacteria	o__Micrococcales	f__Micrococcaceae	g__Arthrobacter	s__unclassified_g__Arthrobacter	OTU7795	345	0.00085	0.86667
d__Bacteria	k__norank_d__Bacteria	p__Actinomycetota	c__Actinobacteria	o__Micrococcales	f__Micrococcaceae	g__Arthrobacter	s__unclassified_g__Arthrobacter	OTU9889	83	0.0002	0.8
d__Bacteria	k__norank_d__Bacteria	p__Actinomycetota	c__Actinobacteria	o__Micrococcales	f__Micrococcaceae	g__Neomicrococcus	s__Neomicrococcus_aestuarii	OTU3716	96	0.00024	0.86667
d__Bacteria	k__norank_d__Bacteria	p__Actinomycetota	c__Actinobacteria	o__Micrococcales	f__Micrococcaceae	g__Paenarthrobacter	s__Paenarthrobacter_nicotinovorans	OTU7501	339	0.00083	1
d__Bacteria	k__norank_d__Bacteria	p__Actinomycetota	c__Actinobacteria	o__Micrococcales	f__Micrococcaceae	g__Pseudarthrobacter	s__Pseudarthrobacter_sulfonivorans	OTU10985	7937	0.0195	1
d__Bacteria	k__norank_d__Bacteria	p__Actinomycetota	c__Actinobacteria	o__Micrococcales	f__Micrococcaceae	g__Pseudarthrobacter	s__Pseudarthrobacter_sulfonivorans	OTU6505	4334	0.01065	1
d__Bacteria	k__norank_d__Bacteria	p__Actinomycetota	c__Actinobacteria	o__Micrococcales	f__Micrococcaceae	g__Pseudarthrobacter	s__unclassified_g__Pseudarthrobacter	OTU10860	5451	0.01339	1
d__Bacteria	k__norank_d__Bacteria	p__Actinomycetota	c__Actinobacteria	o__Micrococcales	f__Micrococcaceae	g__Pseudarthrobacter	s__unclassified_g__Pseudarthrobacter	OTU10959	8924	0.02193	1
d__Bacteria	k__norank_d__Bacteria	p__Actinomycetota	c__Actinobacteria	o__Micrococcales	f__Micrococcaceae	g__Pseudarthrobacter	s__unclassified_g__Pseudarthrobacter	OTU11204	30349	0.07457	1
d__Bacteria	k__norank_d__Bacteria	p__Actinomycetota	c__Actinobacteria	o__Micrococcales	f__Micrococcaceae	g__Pseudarthrobacter	s__unclassified_g__Pseudarthrobacter	OTU11656	1283	0.00315	1
d__Bacteria	k__norank_d__Bacteria	p__Actinomycetota	c__Actinobacteria	o__Micrococcales	f__Micrococcaceae	g__Pseudarthrobacter	s__unclassified_g__Pseudarthrobacter	OTU19197	396	0.00097	1
d__Bacteria	k__norank_d__Bacteria	p__Actinomycetota	c__Actinobacteria	o__Micrococcales	f__Micrococcaceae	g__Pseudarthrobacter	s__unclassified_g__Pseudarthrobacter	OTU20172	531	0.0013	1
d__Bacteria	k__norank_d__Bacteria	p__Actinomycetota	c__Actinobacteria	o__Micrococcales	f__Micrococcaceae	g__Pseudarthrobacter	s__unclassified_g__Pseudarthrobacter	OTU7495	5269	0.01295	1
d__Bacteria	k__norank_d__Bacteria	p__Actinomycetota	c__Actinobacteria	o__Micrococcales	f__Micrococcaceae	g__unclassified_f__Micrococcaceae	s__unclassified_f__Micrococcaceae	OTU11454	106	0.00026	1
d__Bacteria	k__norank_d__Bacteria	p__Actinomycetota	c__Actinobacteria	o__Micrococcales	f__Micrococcaceae	g__unclassified_f__Micrococcaceae	s__unclassified_f__Micrococcaceae	OTU13423	226	0.00056	1
d__Bacteria	k__norank_d__Bacteria	p__Actinomycetota	c__Actinobacteria	o__Micrococcales	f__Micrococcaceae	g__unclassified_f__Micrococcaceae	s__unclassified_f__Micrococcaceae	OTU4643	846	0.00208	1
d__Bacteria	k__norank_d__Bacteria	p__Actinomycetota	c__Actinobacteria	o__Micrococcales	f__Micrococcaceae	g__unclassified_f__Micrococcaceae	s__unclassified_f__Micrococcaceae	OTU6611	85	0.00021	0.93333
d__Bacteria	k__norank_d__Bacteria	p__Actinomycetota	c__Actinobacteria	o__Micrococcales	f__Micrococcaceae	g__unclassified_f__Micrococcaceae	s__unclassified_f__Micrococcaceae	OTU6960	136	0.00033	1
d__Bacteria	k__norank_d__Bacteria	p__Actinomycetota	c__Actinobacteria	o__Micrococcales	f__Micrococcaceae	g__unclassified_f__Micrococcaceae	s__unclassified_f__Micrococcaceae	OTU8529	132	0.00032	0.86667
d__Bacteria	k__norank_d__Bacteria	p__Actinomycetota	c__Actinobacteria	o__Micrococcales	f__Micrococcaceae	g__unclassified_f__Micrococcaceae	s__unclassified_f__Micrococcaceae	OTU8941	117	0.00029	0.86667
d__Bacteria	k__norank_d__Bacteria	p__Actinomycetota	c__Actinobacteria	o__Micrococcales	f__Promicromonosporaceae	g__Antribacter	s__unclassified_g__Antribacter	OTU11579	1369	0.00336	1
d__Bacteria	k__norank_d__Bacteria	p__Actinomycetota	c__Actinobacteria	o__Micrococcales	f__Promicromonosporaceae	g__Isoptericola	s__unclassified_g__Isoptericola	OTU10253	97	0.00024	0.93333
d__Bacteria	k__norank_d__Bacteria	p__Actinomycetota	c__Actinobacteria	o__Micrococcales	f__Promicromonosporaceae	g__Promicromonospora	s__Promicromonospora_aerolata_g__Promicromonospora	OTU11731	380	0.00093	1
d__Bacteria	k__norank_d__Bacteria	p__Actinomycetota	c__Actinobacteria	o__Micrococcales	f__unclassified_o__Micrococcales	g__unclassified_o__Micrococcales	s__unclassified_o__Micrococcales	OTU12276	312	0.00077	0.86667
d__Bacteria	k__norank_d__Bacteria	p__Actinomycetota	c__Actinobacteria	o__Micrococcales	f__unclassified_o__Micrococcales	g__unclassified_o__Micrococcales	s__unclassified_o__Micrococcales	OTU20725	159	0.00039	1
d__Bacteria	k__norank_d__Bacteria	p__Actinomycetota	c__Actinobacteria	o__Micrococcales	f__unclassified_o__Micrococcales	g__unclassified_o__Micrococcales	s__unclassified_o__Micrococcales	OTU3127	93	0.00023	1
d__Bacteria	k__norank_d__Bacteria	p__Actinomycetota	c__Actinobacteria	o__Micrococcales	f__unclassified_o__Micrococcales	g__unclassified_o__Micrococcales	s__unclassified_o__Micrococcales	OTU3292	82	0.0002	0.93333
d__Bacteria	k__norank_d__Bacteria	p__Actinomycetota	c__Actinobacteria	o__Micrococcales	f__unclassified_o__Micrococcales	g__unclassified_o__Micrococcales	s__unclassified_o__Micrococcales	OTU4269	153	0.00038	0.86667
d__Bacteria	k__norank_d__Bacteria	p__Actinomycetota	c__Actinobacteria	o__Micrococcales	f__unclassified_o__Micrococcales	g__unclassified_o__Micrococcales	s__unclassified_o__Micrococcales	OTU8445	75	0.00018	0.86667
d__Bacteria	k__norank_d__Bacteria	p__Actinomycetota	c__Actinobacteria	o__Micromonosporales	f__Micromonosporaceae	g__Catellatospora	s__unclassified_g__Catellatospora	OTU5065	212	0.00052	1
d__Bacteria	k__norank_d__Bacteria	p__Actinomycetota	c__Actinobacteria	o__Micromonosporales	f__Micromonosporaceae	g__Luedemannella	s__uncultured_bacterium_g__Luedemannella	OTU10818	4271	0.01049	1
d__Bacteria	k__norank_d__Bacteria	p__Actinomycetota	c__Actinobacteria	o__Micromonosporales	f__Micromonosporaceae	g__unclassified_f__Micromonosporaceae	s__unclassified_f__Micromonosporaceae	OTU11492	561	0.00138	0.93333
d__Bacteria	k__norank_d__Bacteria	p__Actinomycetota	c__Actinobacteria	o__Micromonosporales	f__Micromonosporaceae	g__unclassified_f__Micromonosporaceae	s__unclassified_f__Micromonosporaceae	OTU11640	232	0.00057	0.93333
d__Bacteria	k__norank_d__Bacteria	p__Actinomycetota	c__Actinobacteria	o__Micromonosporales	f__Micromonosporaceae	g__unclassified_f__Micromonosporaceae	s__unclassified_f__Micromonosporaceae	OTU15365	149	0.00037	1
d__Bacteria	k__norank_d__Bacteria	p__Actinomycetota	c__Actinobacteria	o__Mycobacteriales	f__Mycobacteriaceae	g__Mycobacterium	s__unclassified_g__Mycobacterium	OTU11497	544	0.00134	1
d__Bacteria	k__norank_d__Bacteria	p__Actinomycetota	c__Actinobacteria	o__Mycobacteriales	f__Mycobacteriaceae	g__Mycobacterium	s__unclassified_g__Mycobacterium	OTU15343	106	0.00026	0.93333
d__Bacteria	k__norank_d__Bacteria	p__Actinomycetota	c__Actinobacteria	o__Mycobacteriales	f__Nocardiaceae	g__Rhodococcus	s__unclassified_g__Rhodococcus	OTU11344	115	0.00028	0.93333
d__Bacteria	k__norank_d__Bacteria	p__Actinomycetota	c__Actinobacteria	o__Propionibacteriales	f__Nocardioidaceae	g__Kribbella	s__Kribbella_karoonensis	OTU213	85	0.00021	0.73333
d__Bacteria	k__norank_d__Bacteria	p__Actinomycetota	c__Actinobacteria	o__Propionibacteriales	f__Nocardioidaceae	g__Kribbella	s__uncultured_bacterium_g__Kribbella	OTU11387	79	0.00019	0.8
d__Bacteria	k__norank_d__Bacteria	p__Actinomycetota	c__Actinobacteria	o__Propionibacteriales	f__Nocardioidaceae	g__Nocardioides	s__Nocardioides_albus	OTU11700	1083	0.00266	0.93333
d__Bacteria	k__norank_d__Bacteria	p__Actinomycetota	c__Actinobacteria	o__Propionibacteriales	f__Nocardioidaceae	g__Nocardioides	s__Nocardioides_simplex_g__Nocardioides	OTU10841	93	0.00023	0.86667
d__Bacteria	k__norank_d__Bacteria	p__Actinomycetota	c__Actinobacteria	o__Propionibacteriales	f__Nocardioidaceae	g__Nocardioides	s__Nocardioides_sp._g__Nocardioides	OTU11386	872	0.00214	1
d__Bacteria	k__norank_d__Bacteria	p__Actinomycetota	c__Actinobacteria	o__Propionibacteriales	f__Nocardioidaceae	g__Nocardioides	s__unclassified_g__Nocardioides	OTU10823	1189	0.00292	1
d__Bacteria	k__norank_d__Bacteria	p__Actinomycetota	c__Actinobacteria	o__Propionibacteriales	f__Nocardioidaceae	g__Nocardioides	s__unclassified_g__Nocardioides	OTU11130	151	0.00037	1
d__Bacteria	k__norank_d__Bacteria	p__Actinomycetota	c__Actinobacteria	o__Propionibacteriales	f__Nocardioidaceae	g__Nocardioides	s__unclassified_g__Nocardioides	OTU14318	72	0.00018	0.86667
d__Bacteria	k__norank_d__Bacteria	p__Actinomycetota	c__Actinobacteria	o__Propionibacteriales	f__Nocardioidaceae	g__Nocardioides	s__unclassified_g__Nocardioides	OTU14693	161	0.0004	0.8
d__Bacteria	k__norank_d__Bacteria	p__Actinomycetota	c__Actinobacteria	o__Pseudonocardiales	f__Pseudonocardiaceae	g__Kutzneria	s__unclassified_g__Kutzneria	OTU15628	87	0.00021	0.86667
d__Bacteria	k__norank_d__Bacteria	p__Actinomycetota	c__Actinobacteria	o__Pseudonocardiales	f__Pseudonocardiaceae	g__Lentzea	s__Lentzea_albidocapillata	OTU11543	667	0.00164	1
d__Bacteria	k__norank_d__Bacteria	p__Actinomycetota	c__Actinobacteria	o__Pseudonocardiales	f__Pseudonocardiaceae	g__Pseudonocardia	s__Pseudonocardia_petroleophila	OTU4440	177	0.00043	1
d__Bacteria	k__norank_d__Bacteria	p__Actinomycetota	c__Thermoleophilia	o__Gaiellales	f__Gaiellaceae	g__Gaiella	s__unclassified_g__Gaiella	OTU11267	168	0.00041	0.86667
d__Bacteria	k__norank_d__Bacteria	p__Actinomycetota	c__Thermoleophilia	o__Gaiellales	f__Gaiellaceae	g__Gaiella	s__uncultured_actinobacterium_g__Gaiella	OTU11586	93	0.00023	0.86667
d__Bacteria	k__norank_d__Bacteria	p__Actinomycetota	c__Thermoleophilia	o__Gaiellales	f__Gaiellaceae	g__Gaiella	s__uncultured_bacterium_g__Gaiella	OTU10939	163	0.0004	0.8
d__Bacteria	k__norank_d__Bacteria	p__Bacillota	c__Bacilli	o__Bacillales	f__Bacillaceae	g__Bacillus	s__Bacillus_mycoides_KBAB4	OTU15283	112	0.00028	1
d__Bacteria	k__norank_d__Bacteria	p__Bacillota	c__Bacilli	o__Bacillales	f__Bacillaceae	g__Bacillus	s__Bacillus_smithii	OTU9731	92	0.00023	0.8
d__Bacteria	k__norank_d__Bacteria	p__Bacillota	c__Bacilli	o__Bacillales	f__Bacillaceae	g__Bacillus	s__Bacillus_velezensis_g__Bacillus	OTU11481	292	0.00072	0.93333
d__Bacteria	k__norank_d__Bacteria	p__Bacillota	c__Bacilli	o__Bacillales	f__Bacillaceae	g__Parageobacillus	s__unclassified_g__Parageobacillus	OTU4246	147	0.00036	0.8
d__Bacteria	k__norank_d__Bacteria	p__Bacillota	c__Bacilli	o__Bacillales	f__Bacillaceae	g__Sutcliffiella	s__Bacillus_horikoshii_g__Sutcliffiella	OTU15279	655	0.00161	1
d__Bacteria	k__norank_d__Bacteria	p__Bacillota	c__Bacilli	o__Bacillales	f__Planococcaceae	g__Paenisporosarcina	s__uncultured_bacterium_g__Paenisporosarcina	OTU147	111	0.00027	0.8
d__Bacteria	k__norank_d__Bacteria	p__Bacillota	c__Bacilli	o__Bacillales	f__Planococcaceae	g__Planococcus	s__Planococcus_rifietoensis	OTU15870	274	0.00067	0.86667
d__Bacteria	k__norank_d__Bacteria	p__Bacillota	c__Bacilli	o__Bacillales	f__Planococcaceae	g__Rummeliibacillus	s__Rummeliibacillus_stabekisii	OTU11256	176	0.00043	0.8
d__Bacteria	k__norank_d__Bacteria	p__Bacillota	c__Bacilli	o__Bacillales	f__unclassified_o__Bacillales	g__unclassified_o__Bacillales	s__unclassified_o__Bacillales	OTU13661	150	0.00037	0.2
d__Bacteria	k__norank_d__Bacteria	p__Bacillota	c__Bacilli	o__Paenibacillales	f__Paenibacillaceae	g__Cohnella	s__unclassified_g__Cohnella	OTU18624	61	0.00015	0.26667
d__Bacteria	k__norank_d__Bacteria	p__Bacillota	c__Bacilli	o__Paenibacillales	f__Paenibacillaceae	g__Paenibacillus	s__Paenibacillus_borealis	OTU21262	135	0.00033	0.73333
d__Bacteria	k__norank_d__Bacteria	p__Bacillota	c__Bacilli	o__Paenibacillales	f__Paenibacillaceae	g__Paenibacillus	s__Paenibacillus_sp._FSL_H7-0737	OTU19810	322	0.00079	0.6
d__Bacteria	k__norank_d__Bacteria	p__Bacillota	c__Bacilli	o__Paenibacillales	f__Paenibacillaceae	g__Paenibacillus	s__unclassified_g__Paenibacillus	OTU13546	108	0.00027	0.26667
d__Bacteria	k__norank_d__Bacteria	p__Bacillota	c__Bacilli	o__Paenibacillales	f__Paenibacillaceae	g__Paenibacillus	s__unclassified_g__Paenibacillus	OTU4406	160	0.00039	1
d__Bacteria	k__norank_d__Bacteria	p__Bacillota	c__Bacilli	o__Paenibacillales	f__Paenibacillaceae	g__Paenibacillus	s__unclassified_g__Paenibacillus	OTU9339	207	0.00051	0.86667
d__Bacteria	k__norank_d__Bacteria	p__Bacillota	c__Bacilli	o__Paenibacillales	f__Paenibacillaceae	g__Paenibacillus	s__unclassified_g__Paenibacillus	OTU9743	105	0.00026	0.46667
d__Bacteria	k__norank_d__Bacteria	p__Bacillota	c__Clostridia	o__Clostridiales	f__Clostridiaceae	g__Clostridium	s__unclassified_g__Clostridium	OTU10962	2146	0.00527	1
d__Bacteria	k__norank_d__Bacteria	p__Bacillota	c__Clostridia	o__Clostridiales	f__Clostridiaceae	g__Clostridium	s__unclassified_g__Clostridium	OTU16457	963	0.00237	0.46667
d__Bacteria	k__norank_d__Bacteria	p__Bacillota	c__Clostridia	o__Lachnospirales	f__Lachnospiraceae	g__Lachnoclostridium	s__unclassified_g__Lachnoclostridium	OTU15289	313	0.00077	0.86667
d__Bacteria	k__norank_d__Bacteria	p__Bacillota	c__Clostridia	o__Lachnospirales	f__Lachnospiraceae	g__Mobilitalea	s__uncultured_bacterium_g__Mobilitalea	OTU16482	379	0.00093	0.93333
d__Bacteria	k__norank_d__Bacteria	p__Bacillota	c__Clostridia	o__Lachnospirales	f__Lachnospiraceae	g__unclassified_f__Lachnospiraceae	s__unclassified_f__Lachnospiraceae	OTU13566	107	0.00026	0.2
d__Bacteria	k__norank_d__Bacteria	p__Bacillota	c__Clostridia	o__Oscillospirales	f__Oscillospiraceae	g__Ruminiclostridium	s__unclassified_g__Ruminiclostridium	OTU13338	155	0.00038	0.2
d__Bacteria	k__norank_d__Bacteria	p__Bacillota	c__Clostridia	o__Peptostreptococcales-Tissierellales	f__Anaerovoracaceae	g__Anaerovorax	s__uncultured_bacterium_g__Anaerovorax	OTU16445	139	0.00034	0.33333
d__Bacteria	k__norank_d__Bacteria	p__Bacillota	c__Clostridia	o__Thermincolales	f__Thermincolaceae	g__Thermincola	s__unclassified_g__Thermincola	OTU13306	303	0.00074	0.26667
d__Bacteria	k__norank_d__Bacteria	p__Bacillota	c__Desulfitobacteriia	o__Desulfitobacteriales	f__Desulfitobacteriaceae	g__Desulfitobacterium	s__unclassified_g__Desulfitobacterium	OTU16474	76	0.00019	0.4
d__Bacteria	k__norank_d__Bacteria	p__Bacillota	c__Desulfitobacteriia	o__Desulfitobacteriales	f__Desulfitobacteriaceae	g__Desulfosporosinus	s__unclassified_g__Desulfosporosinus	OTU13130	126	0.00031	0.73333
d__Bacteria	k__norank_d__Bacteria	p__Bacillota	c__Desulfitobacteriia	o__Desulfitobacteriales	f__Desulfitobacteriaceae	g__Desulfosporosinus	s__unclassified_g__Desulfosporosinus	OTU4855	118	0.00029	0.6
d__Bacteria	k__norank_d__Bacteria	p__Bacteroidota	c__Bacteroidia	o__Bacteroidales	f__Paludibacteraceae	g__norank_f__Paludibacteraceae	s__unclassified_g__norank_f__Paludibacteraceae	OTU11629	510	0.00125	0.46667
d__Bacteria	k__norank_d__Bacteria	p__Bacteroidota	c__Bacteroidia	o__Bacteroidales	f__unclassified_o__Bacteroidales	g__unclassified_o__Bacteroidales	s__unclassified_o__Bacteroidales	OTU13400	2506	0.00616	0.66667
d__Bacteria	k__norank_d__Bacteria	p__Bacteroidota	c__Bacteroidia	o__Chitinophagales	f__Chitinophagaceae	g__Flavihumibacter	s__unclassified_g__Flavihumibacter	OTU11197	171	0.00042	1
d__Bacteria	k__norank_d__Bacteria	p__Bacteroidota	c__Bacteroidia	o__Chitinophagales	f__Chitinophagaceae	g__Lacibacter	s__uncultured_bacterium_g__Lacibacter	OTU11109	169	0.00042	0.46667
d__Bacteria	k__norank_d__Bacteria	p__Bacteroidota	c__Bacteroidia	o__Chitinophagales	f__Chitinophagaceae	g__Terrimonas	s__unclassified_g__Terrimonas	OTU11057	341	0.00084	1
d__Bacteria	k__norank_d__Bacteria	p__Bacteroidota	c__Bacteroidia	o__Chitinophagales	f__Chitinophagaceae	g__Terrimonas	s__unclassified_g__Terrimonas	OTU11516	229	0.00056	0.93333
d__Bacteria	k__norank_d__Bacteria	p__Bacteroidota	c__Bacteroidia	o__Chitinophagales	f__Saprospiraceae	g__norank_f__Saprospiraceae	s__unclassified_g__norank_f__Saprospiraceae	OTU11270	418	0.00103	1
d__Bacteria	k__norank_d__Bacteria	p__Bacteroidota	c__Bacteroidia	o__Cytophagales	f__Hymenobacteraceae	g__Adhaeribacter	s__unclassified_g__Adhaeribacter	OTU13448	292	0.00072	0.6
d__Bacteria	k__norank_d__Bacteria	p__Bacteroidota	c__Bacteroidia	o__Cytophagales	f__Microscillaceae	g__Chryseolinea	s__unclassified_g__Chryseolinea	OTU10542	86	0.00021	1
d__Bacteria	k__norank_d__Bacteria	p__Bacteroidota	c__Bacteroidia	o__Cytophagales	f__Microscillaceae	g__Ohtaekwangia	s__metagenome_g__Ohtaekwangia	OTU11569	82	0.0002	0.93333
d__Bacteria	k__norank_d__Bacteria	p__Bacteroidota	c__Bacteroidia	o__Cytophagales	f__Microscillaceae	g__Ohtaekwangia	s__unclassified_g__Ohtaekwangia	OTU4517	357	0.00088	0.6
d__Bacteria	k__norank_d__Bacteria	p__Bacteroidota	c__Bacteroidia	o__Cytophagales	f__Microscillaceae	g__norank_f__Microscillaceae	s__unclassified_g__norank_f__Microscillaceae	OTU11227	1150	0.00283	1
d__Bacteria	k__norank_d__Bacteria	p__Bacteroidota	c__Bacteroidia	o__Cytophagales	f__Microscillaceae	g__unclassified_f__Microscillaceae	s__unclassified_f__Microscillaceae	OTU10855	306	0.00075	1
d__Bacteria	k__norank_d__Bacteria	p__Bacteroidota	c__Bacteroidia	o__Flavobacteriales	f__Flavobacteriaceae	g__Flavobacterium	s__Flavobacterium_hercynium	OTU11205	6776	0.01665	1
d__Bacteria	k__norank_d__Bacteria	p__Bacteroidota	c__Bacteroidia	o__Flavobacteriales	f__Flavobacteriaceae	g__Flavobacterium	s__Flavobacterium_sp._HYN0056	OTU4618	280	0.00069	1
d__Bacteria	k__norank_d__Bacteria	p__Bacteroidota	c__Bacteroidia	o__Flavobacteriales	f__Flavobacteriaceae	g__Flavobacterium	s__Flavobacterium_succinicans	OTU116	151	0.00037	0.73333
d__Bacteria	k__norank_d__Bacteria	p__Bacteroidota	c__Bacteroidia	o__Flavobacteriales	f__NS9_marine_group	g__norank_f__NS9_marine_group	s__uncultured_Bacteroidetes_bacterium_f__NS9_marine_group	OTU12301	85	0.00021	0.46667
d__Bacteria	k__norank_d__Bacteria	p__Bacteroidota	c__Bacteroidia	o__Sphingobacteriales	f__KD3-93	g__norank_f__KD3-93	s__metagenome_f__KD3-93	OTU18461	56	0.00014	0.4
d__Bacteria	k__norank_d__Bacteria	p__Bdellovibrionota	c__Bacteriovoracia	o__Bacteriovoracales	f__Bacteriovoracaceae	g__Bacteriovorax	s__uncultured_bacterium_g__Bacteriovorax	OTU13561	89	0.00022	0.33333
d__Bacteria	k__norank_d__Bacteria	p__Bdellovibrionota	c__Bacteriovoracia	o__Bacteriovoracales	f__Bacteriovoracaceae	g__Peredibacter	s__Bacteriovorax_sp._EPC3	OTU4470	272	0.00067	0.93333
d__Bacteria	k__norank_d__Bacteria	p__Bdellovibrionota	c__Bacteriovoracia	o__Bacteriovoracales	f__Bacteriovoracaceae	g__Peredibacter	s__unclassified_g__Peredibacter	OTU11566	761	0.00187	1
d__Bacteria	k__norank_d__Bacteria	p__Bdellovibrionota	c__Bacteriovoracia	o__Bacteriovoracales	f__Bacteriovoracaceae	g__Peredibacter	s__unclassified_g__Peredibacter	OTU3188	64	0.00016	0.8
d__Bacteria	k__norank_d__Bacteria	p__Bdellovibrionota	c__Bacteriovoracia	o__Bacteriovoracales	f__Bacteriovoracaceae	g__Peredibacter	s__unclassified_g__Peredibacter	OTU4359	275	0.00068	1
d__Bacteria	k__norank_d__Bacteria	p__Bdellovibrionota	c__Bacteriovoracia	o__Bacteriovoracales	f__Bacteriovoracaceae	g__Peredibacter	s__uncultured_bacterium_g__Peredibacter	OTU11247	206	0.00051	1
d__Bacteria	k__norank_d__Bacteria	p__Bdellovibrionota	c__Bdellovibrionia	o__Bdellovibrionales	f__Pseudobdellovibrionaceae	g__Bdellovibrio	s__unclassified_g__Bdellovibrio	OTU11221	209	0.00051	1
d__Bacteria	k__norank_d__Bacteria	p__Bdellovibrionota	c__Bdellovibrionia	o__Bdellovibrionales	f__Pseudobdellovibrionaceae	g__OM27_clade	s__unclassified_g__OM27_clade	OTU10864	88	0.00022	0.93333
d__Bacteria	k__norank_d__Bacteria	p__Bdellovibrionota	c__Bdellovibrionia	o__Bdellovibrionales	f__Pseudobdellovibrionaceae	g__OM27_clade	s__unclassified_g__OM27_clade	OTU4284	161	0.0004	0.86667
d__Bacteria	k__norank_d__Bacteria	p__Bdellovibrionota	c__Bdellovibrionia	o__Bdellovibrionales	f__Pseudobdellovibrionaceae	g__norank_f__Pseudobdellovibrionaceae	s__metagenome_f__Pseudobdellovibrionaceae	OTU11382	522	0.00128	1
d__Bacteria	k__norank_d__Bacteria	p__Bdellovibrionota	c__Bdellovibrionia	o__Bdellovibrionales	f__Pseudobdellovibrionaceae	g__norank_f__Pseudobdellovibrionaceae	s__unclassified_g__norank_f__Pseudobdellovibrionaceae	OTU4748	74	0.00018	0.46667
d__Bacteria	k__norank_d__Bacteria	p__Bdellovibrionota	c__Oligoflexia	o__0319-6G20	f__norank_o__0319-6G20	g__norank_o__0319-6G20	s__metagenome_o__0319-6G20	OTU11393	138	0.00034	0.73333
d__Bacteria	k__norank_d__Bacteria	p__Bdellovibrionota	c__Oligoflexia	o__0319-6G20	f__norank_o__0319-6G20	g__norank_o__0319-6G20	s__unclassified_g__norank_o__0319-6G20	OTU10903	128	0.00031	0.93333
d__Bacteria	k__norank_d__Bacteria	p__Bdellovibrionota	c__Oligoflexia	o__0319-6G20	f__norank_o__0319-6G20	g__norank_o__0319-6G20	s__unclassified_g__norank_o__0319-6G20	OTU11044	91	0.00022	0.86667
d__Bacteria	k__norank_d__Bacteria	p__Bdellovibrionota	c__Oligoflexia	o__0319-6G20	f__norank_o__0319-6G20	g__norank_o__0319-6G20	s__unclassified_g__norank_o__0319-6G20	OTU11528	187	0.00046	1
d__Bacteria	k__norank_d__Bacteria	p__Bdellovibrionota	c__Oligoflexia	o__0319-6G20	f__norank_o__0319-6G20	g__norank_o__0319-6G20	s__unclassified_g__norank_o__0319-6G20	OTU11711	77	0.00019	0.53333
d__Bacteria	k__norank_d__Bacteria	p__Bdellovibrionota	c__Oligoflexia	o__0319-6G20	f__norank_o__0319-6G20	g__norank_o__0319-6G20	s__unclassified_g__norank_o__0319-6G20	OTU16038	171	0.00042	1
d__Bacteria	k__norank_d__Bacteria	p__Bdellovibrionota	c__Oligoflexia	o__0319-6G20	f__norank_o__0319-6G20	g__norank_o__0319-6G20	s__unclassified_g__norank_o__0319-6G20	OTU18735	73	0.00018	0.86667
d__Bacteria	k__norank_d__Bacteria	p__Bdellovibrionota	c__Oligoflexia	o__0319-6G20	f__norank_o__0319-6G20	g__norank_o__0319-6G20	s__unclassified_g__norank_o__0319-6G20	OTU9540	102	0.00025	1
d__Bacteria	k__norank_d__Bacteria	p__Bdellovibrionota	c__Oligoflexia	o__0319-6G20	f__norank_o__0319-6G20	g__norank_o__0319-6G20	s__uncultured_bacterium_o__0319-6G20	OTU11074	169	0.00042	1
d__Bacteria	k__norank_d__Bacteria	p__Candidatus_Kapabacteria	c__Kapabacteria	o__Kapabacteriales	f__norank_o__Kapabacteriales	g__norank_o__Kapabacteriales	s__uncultured_bacterium_#0319-6E22	OTU10989	95	0.00023	0.8
d__Bacteria	k__norank_d__Bacteria	p__Chlamydiota	c__Chlamydiia	o__Chlamydiales	f__Parachlamydiaceae	g__unclassified_f__Parachlamydiaceae	s__unclassified_f__Parachlamydiaceae	OTU11069	340	0.00084	1
d__Bacteria	k__norank_d__Bacteria	p__Chlamydiota	c__Chlamydiia	o__Chlamydiales	f__unclassified_o__Chlamydiales	g__unclassified_o__Chlamydiales	s__unclassified_o__Chlamydiales	OTU11249	89	0.00022	0.93333
d__Bacteria	k__norank_d__Bacteria	p__Chloroflexota	c__Anaerolineae	o__Aggregatilineales	f__A4b	g__norank_f__A4b	s__wastewater_metagenome_f__A4b	OTU11505	256	0.00063	1
d__Bacteria	k__norank_d__Bacteria	p__Chloroflexota	c__Anaerolineae	o__Ardenticatenales	f__Ardenticatenaceae	g__norank_f__Ardenticatenaceae	s__unclassified_g__norank_f__Ardenticatenaceae	OTU11242	316	0.00078	0.8
d__Bacteria	k__norank_d__Bacteria	p__Chloroflexota	c__Anaerolineae	o__Ardenticatenales	f__Ardenticatenaceae	g__norank_f__Ardenticatenaceae	s__unclassified_g__norank_f__Ardenticatenaceae	OTU4478	152	0.00037	0.8
d__Bacteria	k__norank_d__Bacteria	p__Chloroflexota	c__Anaerolineae	o__Ardenticatenales	f__Ardenticatenaceae	g__norank_f__Ardenticatenaceae	s__uncultured_Chloroflexi_bacterium_f__Ardenticatenaceae	OTU11338	914	0.00225	1
d__Bacteria	k__norank_d__Bacteria	p__Chloroflexota	c__Anaerolineae	o__Ardenticatenales	f__Ardenticatenaceae	g__norank_f__Ardenticatenaceae	s__uncultured_Chloroflexi_bacterium_f__Ardenticatenaceae	OTU6228	99	0.00024	0.66667
d__Bacteria	k__norank_d__Bacteria	p__Chloroflexota	c__Anaerolineae	o__Ardenticatenales	f__Ardenticatenaceae	g__norank_f__Ardenticatenaceae	s__uncultured_bacterium_f__Ardenticatenaceae	OTU11672	161	0.0004	0.86667
d__Bacteria	k__norank_d__Bacteria	p__Chloroflexota	c__Chloroflexia	o__Chloroflexales	f__Chloroflexaceae	g__Chloronema	s__uncultured_bacterium_g__Chloronema	OTU11627	236	0.00058	0.8
d__Bacteria	k__norank_d__Bacteria	p__Chloroflexota	c__Chloroflexia	o__Chloroflexales	f__Chloroflexaceae	g__FFCH7168	s__uncultured_bacterium_g__FFCH7168	OTU10857	121	0.0003	0.8
d__Bacteria	k__norank_d__Bacteria	p__Chloroflexota	c__Chloroflexia	o__Chloroflexales	f__Chloroflexaceae	g__FFCH7168	s__uncultured_bacterium_g__FFCH7168	OTU11117	131	0.00032	0.86667
d__Bacteria	k__norank_d__Bacteria	p__Chloroflexota	c__Chloroflexia	o__Chloroflexales	f__Chloroflexaceae	g__unclassified_f__Chloroflexaceae	s__unclassified_f__Chloroflexaceae	OTU10999	837	0.00206	1
d__Bacteria	k__norank_d__Bacteria	p__Chloroflexota	c__Chloroflexia	o__Chloroflexales	f__Roseiflexaceae	g__norank_f__Roseiflexaceae	s__unclassified_g__norank_f__Roseiflexaceae	OTU10932	135	0.00033	0.86667
d__Bacteria	k__norank_d__Bacteria	p__Chloroflexota	c__Chloroflexia	o__Chloroflexales	f__Roseiflexaceae	g__norank_f__Roseiflexaceae	s__unclassified_g__norank_f__Roseiflexaceae	OTU11693	92	0.00023	0.86667
d__Bacteria	k__norank_d__Bacteria	p__Chloroflexota	c__Chloroflexia	o__Chloroflexales	f__Roseiflexaceae	g__norank_f__Roseiflexaceae	s__unclassified_g__norank_f__Roseiflexaceae	OTU4313	961	0.00236	1
d__Bacteria	k__norank_d__Bacteria	p__Chloroflexota	c__Chloroflexia	o__Chloroflexales	f__Roseiflexaceae	g__norank_f__Roseiflexaceae	s__uncultured_Chloroflexi_bacterium_f__Roseiflexaceae	OTU11158	189	0.00046	0.93333
d__Bacteria	k__norank_d__Bacteria	p__Chloroflexota	c__Chloroflexia	o__Chloroflexales	f__Roseiflexaceae	g__norank_f__Roseiflexaceae	s__uncultured_Chloroflexi_bacterium_f__Roseiflexaceae	OTU11304	2168	0.00533	1
d__Bacteria	k__norank_d__Bacteria	p__Chloroflexota	c__Chloroflexia	o__Chloroflexales	f__Roseiflexaceae	g__norank_f__Roseiflexaceae	s__uncultured_Chloroflexi_bacterium_f__Roseiflexaceae	OTU11439	483	0.00119	1
d__Bacteria	k__norank_d__Bacteria	p__Chloroflexota	c__Chloroflexia	o__Chloroflexales	f__Roseiflexaceae	g__norank_f__Roseiflexaceae	s__uncultured_bacterium_f__Roseiflexaceae	OTU10926	66	0.00016	0.8
d__Bacteria	k__norank_d__Bacteria	p__Chloroflexota	c__Chloroflexia	o__Chloroflexales	f__Roseiflexaceae	g__norank_f__Roseiflexaceae	s__uncultured_bacterium_f__Roseiflexaceae	OTU11317	252	0.00062	0.8
d__Bacteria	k__norank_d__Bacteria	p__Chloroflexota	c__Chloroflexia	o__Chloroflexales	f__Roseiflexaceae	g__norank_f__Roseiflexaceae	s__uncultured_bacterium_f__Roseiflexaceae	OTU11611	115	0.00028	0.73333
d__Bacteria	k__norank_d__Bacteria	p__Chloroflexota	c__Chloroflexia	o__Chloroflexales	f__Roseiflexaceae	g__norank_f__Roseiflexaceae	s__uncultured_bacterium_f__Roseiflexaceae	OTU11708	671	0.00165	1
d__Bacteria	k__norank_d__Bacteria	p__Chloroflexota	c__Chloroflexia	o__Chloroflexales	f__Roseiflexaceae	g__norank_f__Roseiflexaceae	s__uncultured_soil_bacterium_f__Roseiflexaceae	OTU11052	95	0.00023	0.8
d__Bacteria	k__norank_d__Bacteria	p__Chloroflexota	c__Chloroflexia	o__Chloroflexales	f__unclassified_o__Chloroflexales	g__unclassified_o__Chloroflexales	s__unclassified_o__Chloroflexales	OTU10882	543	0.00133	1
d__Bacteria	k__norank_d__Bacteria	p__Chloroflexota	c__Chloroflexia	o__Chloroflexales	f__unclassified_o__Chloroflexales	g__unclassified_o__Chloroflexales	s__unclassified_o__Chloroflexales	OTU11696	87	0.00021	0.86667
d__Bacteria	k__norank_d__Bacteria	p__Chloroflexota	c__Chloroflexia	o__Chloroflexales	f__unclassified_o__Chloroflexales	g__unclassified_o__Chloroflexales	s__unclassified_o__Chloroflexales	OTU11720	461	0.00113	1
d__Bacteria	k__norank_d__Bacteria	p__Chloroflexota	c__TK10	o__norank_c__TK10	f__norank_c__TK10	g__norank_c__TK10	s__metagenome_c__TK10	OTU11054	680	0.00167	1
d__Bacteria	k__norank_d__Bacteria	p__Chloroflexota	c__TK10	o__norank_c__TK10	f__norank_c__TK10	g__norank_c__TK10	s__metagenome_c__TK10	OTU4342	179	0.00044	1
d__Bacteria	k__norank_d__Bacteria	p__Chloroflexota	c__TK10	o__norank_c__TK10	f__norank_c__TK10	g__norank_c__TK10	s__metagenome_c__TK10	OTU7608	95	0.00023	0.93333
d__Bacteria	k__norank_d__Bacteria	p__Gemmatimonadota	c__Gemmatimonadia	o__Gemmatimonadales	f__Gemmatimonadaceae	g__Gemmatimonas	s__unclassified_g__Gemmatimonas	OTU10918	221	0.00054	0.93333
d__Bacteria	k__norank_d__Bacteria	p__Gemmatimonadota	c__Gemmatimonadia	o__Gemmatimonadales	f__Gemmatimonadaceae	g__norank_f__Gemmatimonadaceae	s__unclassified_g__norank_f__Gemmatimonadaceae	OTU11244	295	0.00072	0.86667
d__Bacteria	k__norank_d__Bacteria	p__Gemmatimonadota	c__Gemmatimonadia	o__Gemmatimonadales	f__Gemmatimonadaceae	g__norank_f__Gemmatimonadaceae	s__unclassified_g__norank_f__Gemmatimonadaceae	OTU11554	96	0.00024	0.93333
d__Bacteria	k__norank_d__Bacteria	p__Myxococcota	c__Myxococcia	o__Myxococcales	f__Myxococcaceae	g__P3OB-42	s__metagenome_g__P3OB-42	OTU11638	139	0.00034	1
d__Bacteria	k__norank_d__Bacteria	p__Myxococcota	c__Myxococcia	o__Myxococcales	f__Myxococcaceae	g__norank_f__Myxococcaceae	s__uncultured_bacterium_f__Myxococcaceae	OTU11230	242	0.00059	0.86667
d__Bacteria	k__norank_d__Bacteria	p__Myxococcota	c__Myxococcia	o__Myxococcales	f__Myxococcaceae	g__unclassified_f__Myxococcaceae	s__unclassified_f__Myxococcaceae	OTU11088	128	0.00031	0.86667
d__Bacteria	k__norank_d__Bacteria	p__Myxococcota	c__Polyangiia	o__Blfdi19	f__norank_o__Blfdi19	g__norank_o__Blfdi19	s__Anaeromyxobacter_dehalogenans_o__Blfdi19	OTU11613	100	0.00025	0.86667
d__Bacteria	k__norank_d__Bacteria	p__Myxococcota	c__Polyangiia	o__Blfdi19	f__norank_o__Blfdi19	g__norank_o__Blfdi19	s__unclassified_g__norank_o__Blfdi19	OTU4319	110	0.00027	1
d__Bacteria	k__norank_d__Bacteria	p__Myxococcota	c__Polyangiia	o__Haliangiales	f__Haliangiaceae	g__norank_f__Haliangiaceae	s__uncultured_bacterium_f__Haliangiaceae	OTU11416	184	0.00045	1
d__Bacteria	k__norank_d__Bacteria	p__Myxococcota	c__Polyangiia	o__Haliangiales	f__Haliangiaceae	g__norank_f__Haliangiaceae	s__uncultured_prokaryote_f__Haliangiaceae	OTU15946	99	0.00024	0.73333
d__Bacteria	k__norank_d__Bacteria	p__Myxococcota	c__Polyangiia	o__Polyangiales	f__BIrii41	g__norank_f__BIrii41	s__unclassified_g__norank_f__BIrii41	OTU11172	136	0.00033	1
d__Bacteria	k__norank_d__Bacteria	p__Myxococcota	c__Polyangiia	o__Polyangiales	f__BIrii41	g__norank_f__BIrii41	s__uncultured_bacterium_f__BIrii41	OTU11135	284	0.0007	0.93333
d__Bacteria	k__norank_d__Bacteria	p__Myxococcota	c__Polyangiia	o__Polyangiales	f__Phaselicystaceae	g__Phaselicystis	s__unclassified_g__Phaselicystis	OTU11562	256	0.00063	1
d__Bacteria	k__norank_d__Bacteria	p__Myxococcota	c__Polyangiia	o__Polyangiales	f__Polyangiaceae	g__Pajaroellobacter	s__unclassified_g__Pajaroellobacter	OTU15820	285	0.0007	1
d__Bacteria	k__norank_d__Bacteria	p__Myxococcota	c__Polyangiia	o__Polyangiales	f__Sandaracinaceae	g__Sandaracinus	s__unclassified_g__Sandaracinus	OTU15855	105	0.00026	1
d__Bacteria	k__norank_d__Bacteria	p__Myxococcota	c__Polyangiia	o__Polyangiales	f__Sandaracinaceae	g__Sandaracinus	s__uncultured_bacterium_g__Sandaracinus	OTU10892	1156	0.00284	1
d__Bacteria	k__norank_d__Bacteria	p__Myxococcota	c__Polyangiia	o__Polyangiales	f__Sandaracinaceae	g__norank_f__Sandaracinaceae	s__uncultured_Polyangiaceae_bacterium_f__Sandaracinaceae	OTU11174	63	0.00015	0.86667
d__Bacteria	k__norank_d__Bacteria	p__Myxococcota	c__Polyangiia	o__mle1-27	f__norank_o__mle1-27	g__norank_o__mle1-27	s__metagenome_o__mle1-27	OTU9394	107	0.00026	0.4
d__Bacteria	k__norank_d__Bacteria	p__Patescibacteria	c__Microgenomatia	o__unclassified_c__Microgenomatia	f__unclassified_c__Microgenomatia	g__unclassified_c__Microgenomatia	s__unclassified_c__Microgenomatia	OTU4081	50	0.00012	0.33333
d__Bacteria	k__norank_d__Bacteria	p__Patescibacteria	c__Saccharimonadia	o__Saccharimonadales	f__YM_S32_TM7_50_20	g__norank_f__YM_S32_TM7_50_20	s__uncultured_bacterium_f__YM_S32_TM7_50_20	OTU11222	644	0.00158	1
d__Bacteria	k__norank_d__Bacteria	p__Patescibacteria	c__Saccharimonadia	o__Saccharimonadales	f__YM_S32_TM7_50_20	g__norank_f__YM_S32_TM7_50_20	s__uncultured_bacterium_f__YM_S32_TM7_50_20	OTU11366	337	0.00083	0.93333
d__Bacteria	k__norank_d__Bacteria	p__Patescibacteria	c__Saccharimonadia	o__Saccharimonadales	f__YM_S32_TM7_50_20	g__norank_f__YM_S32_TM7_50_20	s__uncultured_bacterium_f__YM_S32_TM7_50_20	OTU11396	75	0.00018	0.66667
d__Bacteria	k__norank_d__Bacteria	p__Patescibacteria	c__Saccharimonadia	o__Saccharimonadales	f__norank_o__Saccharimonadales	g__norank_o__Saccharimonadales	s__unclassified_g__norank_o__Saccharimonadales	OTU11062	141	0.00035	0.93333
d__Bacteria	k__norank_d__Bacteria	p__Planctomycetota	c__Phycisphaerae	o__Phycisphaerales	f__Phycisphaeraceae	g__SM1A02	s__metagenome_g__SM1A02	OTU10908	91	0.00022	0.73333
d__Bacteria	k__norank_d__Bacteria	p__Planctomycetota	c__Phycisphaerae	o__Phycisphaerales	f__Phycisphaeraceae	g__SM1A02	s__uncultured_bacterium_g__SM1A02	OTU11726	519	0.00128	0.93333
d__Bacteria	k__norank_d__Bacteria	p__Pseudomonadota	c__Alphaproteobacteria	o__Acetobacterales	f__Acetobacteraceae	g__Roseococcus	s__metagenome_g__Roseococcus	OTU11350	95	0.00023	0.93333
d__Bacteria	k__norank_d__Bacteria	p__Pseudomonadota	c__Alphaproteobacteria	o__Acetobacterales	f__Acetobacteraceae	g__Roseomonas	s__unclassified_g__Roseomonas	OTU11379	258	0.00063	0.93333
d__Bacteria	k__norank_d__Bacteria	p__Pseudomonadota	c__Alphaproteobacteria	o__Caulobacterales	f__Caulobacteraceae	g__Asticcacaulis	s__unclassified_g__Asticcacaulis	OTU4471	189	0.00046	1
d__Bacteria	k__norank_d__Bacteria	p__Pseudomonadota	c__Alphaproteobacteria	o__Caulobacterales	f__Caulobacteraceae	g__Brevundimonas	s__unclassified_g__Brevundimonas	OTU11618	893	0.00219	1
d__Bacteria	k__norank_d__Bacteria	p__Pseudomonadota	c__Alphaproteobacteria	o__Caulobacterales	f__Caulobacteraceae	g__Brevundimonas	s__unclassified_g__Brevundimonas	OTU15334	1878	0.00461	1
d__Bacteria	k__norank_d__Bacteria	p__Pseudomonadota	c__Alphaproteobacteria	o__Caulobacterales	f__Caulobacteraceae	g__Brevundimonas	s__uncultured_bacterium_g__Brevundimonas	OTU18482	168	0.00041	1
d__Bacteria	k__norank_d__Bacteria	p__Pseudomonadota	c__Alphaproteobacteria	o__Caulobacterales	f__Caulobacteraceae	g__Caulobacter	s__Caulobacter_vibrioides	OTU15272	71	0.00017	0.93333
d__Bacteria	k__norank_d__Bacteria	p__Pseudomonadota	c__Alphaproteobacteria	o__Caulobacterales	f__Caulobacteraceae	g__Caulobacter	s__unclassified_g__Caulobacter	OTU10816	54	0.00013	0.73333
d__Bacteria	k__norank_d__Bacteria	p__Pseudomonadota	c__Alphaproteobacteria	o__Caulobacterales	f__Caulobacteraceae	g__Caulobacter	s__unclassified_g__Caulobacter	OTU18539	875	0.00215	1
d__Bacteria	k__norank_d__Bacteria	p__Pseudomonadota	c__Alphaproteobacteria	o__Caulobacterales	f__Caulobacteraceae	g__Caulobacter	s__unclassified_g__Caulobacter	OTU4270	79	0.00019	1
d__Bacteria	k__norank_d__Bacteria	p__Pseudomonadota	c__Alphaproteobacteria	o__Caulobacterales	f__Caulobacteraceae	g__Phenylobacterium	s__Phenylobacterium_sp.	OTU11718	385	0.00095	1
d__Bacteria	k__norank_d__Bacteria	p__Pseudomonadota	c__Alphaproteobacteria	o__Caulobacterales	f__Caulobacteraceae	g__Phenylobacterium	s__unclassified_g__Phenylobacterium	OTU14314	197	0.00048	0.93333
d__Bacteria	k__norank_d__Bacteria	p__Pseudomonadota	c__Alphaproteobacteria	o__Caulobacterales	f__Caulobacteraceae	g__norank_f__Caulobacteraceae	s__uncultured_Alphaproteobacteria_bacterium_f__Caulobacteraceae	OTU15337	167	0.00041	1
d__Bacteria	k__norank_d__Bacteria	p__Pseudomonadota	c__Alphaproteobacteria	o__Caulobacterales	f__Caulobacteraceae	g__unclassified_f__Caulobacteraceae	s__unclassified_f__Caulobacteraceae	OTU11650	247	0.00061	1
d__Bacteria	k__norank_d__Bacteria	p__Pseudomonadota	c__Alphaproteobacteria	o__Caulobacterales	f__Hyphomonadaceae	g__Hirschia	s__uncultured_bacterium_g__Hirschia	OTU11456	210	0.00052	1
d__Bacteria	k__norank_d__Bacteria	p__Pseudomonadota	c__Alphaproteobacteria	o__Caulobacterales	f__Hyphomonadaceae	g__SWB02	s__metagenome_g__SWB02	OTU11166	2233	0.00549	1
d__Bacteria	k__norank_d__Bacteria	p__Pseudomonadota	c__Alphaproteobacteria	o__Caulobacterales	f__Hyphomonadaceae	g__SWB02	s__uncultured_bacterium_g__SWB02	OTU11007	194	0.00048	0.86667
d__Bacteria	k__norank_d__Bacteria	p__Pseudomonadota	c__Alphaproteobacteria	o__Caulobacterales	f__Hyphomonadaceae	g__SWB02	s__uncultured_bacterium_g__SWB02	OTU11496	487	0.0012	0.93333
d__Bacteria	k__norank_d__Bacteria	p__Pseudomonadota	c__Alphaproteobacteria	o__Caulobacterales	f__unclassified_o__Caulobacterales	g__unclassified_o__Caulobacterales	s__unclassified_o__Caulobacterales	OTU11067	159	0.00039	0.8
d__Bacteria	k__norank_d__Bacteria	p__Pseudomonadota	c__Alphaproteobacteria	o__Dongiales	f__Dongiaceae	g__Dongia	s__metagenome_g__Dongia	OTU11507	340	0.00084	0.93333
d__Bacteria	k__norank_d__Bacteria	p__Pseudomonadota	c__Alphaproteobacteria	o__Dongiales	f__Dongiaceae	g__Dongia	s__unclassified_g__Dongia	OTU93	129	0.00032	0.93333
d__Bacteria	k__norank_d__Bacteria	p__Pseudomonadota	c__Alphaproteobacteria	o__Ferrovibrionales	f__Ferrovibrionaceae	g__Ferrovibrio	s__uncultured_bacterium_g__Ferrovibrio	OTU11727	536	0.00132	1
d__Bacteria	k__norank_d__Bacteria	p__Pseudomonadota	c__Alphaproteobacteria	o__Hyphomicrobiales	f__Amb-16S-1323	g__norank_f__Amb-16S-1323	s__uncultured_bacterium_f__Amb-16S-1323	OTU10832	127	0.00031	0.93333
d__Bacteria	k__norank_d__Bacteria	p__Pseudomonadota	c__Alphaproteobacteria	o__Hyphomicrobiales	f__Beijerinckiaceae	g__Bosea	s__Bosea_thiooxidans_g__Bosea	OTU15770	352	0.00086	1
d__Bacteria	k__norank_d__Bacteria	p__Pseudomonadota	c__Alphaproteobacteria	o__Hyphomicrobiales	f__Beijerinckiaceae	g__Bosea	s__unclassified_g__Bosea	OTU15296	853	0.0021	1
d__Bacteria	k__norank_d__Bacteria	p__Pseudomonadota	c__Alphaproteobacteria	o__Hyphomicrobiales	f__Beijerinckiaceae	g__Roseiarcus	s__uncultured_bacterium_g__Roseiarcus	OTU10881	337	0.00083	0.86667
d__Bacteria	k__norank_d__Bacteria	p__Pseudomonadota	c__Alphaproteobacteria	o__Hyphomicrobiales	f__Beijerinckiaceae	g__norank_f__Beijerinckiaceae	s__metagenome_f__Beijerinckiaceae	OTU11612	197	0.00048	1
d__Bacteria	k__norank_d__Bacteria	p__Pseudomonadota	c__Alphaproteobacteria	o__Hyphomicrobiales	f__Beijerinckiaceae	g__unclassified_f__Beijerinckiaceae	s__unclassified_f__Beijerinckiaceae	OTU15840	60	0.00015	0.73333
d__Bacteria	k__norank_d__Bacteria	p__Pseudomonadota	c__Alphaproteobacteria	o__Hyphomicrobiales	f__D05-2	g__norank_f__D05-2	s__Rhizobiales_bacterium_CCBAU_25323	OTU10952	169	0.00042	0.93333
d__Bacteria	k__norank_d__Bacteria	p__Pseudomonadota	c__Alphaproteobacteria	o__Hyphomicrobiales	f__D05-2	g__norank_f__D05-2	s__metagenome_f__D05-2	OTU11318	399	0.00098	1
d__Bacteria	k__norank_d__Bacteria	p__Pseudomonadota	c__Alphaproteobacteria	o__Hyphomicrobiales	f__D05-2	g__norank_f__D05-2	s__uncultured_bacterium_f__D05-2	OTU11689	236	0.00058	1
d__Bacteria	k__norank_d__Bacteria	p__Pseudomonadota	c__Alphaproteobacteria	o__Hyphomicrobiales	f__Devosiaceae	g__Arsenicitalea	s__unclassified_g__Arsenicitalea	OTU15286	1599	0.00393	0.4
d__Bacteria	k__norank_d__Bacteria	p__Pseudomonadota	c__Alphaproteobacteria	o__Hyphomicrobiales	f__Devosiaceae	g__Devosia	s__Devosia_riboflavina	OTU11723	1092	0.00268	1
d__Bacteria	k__norank_d__Bacteria	p__Pseudomonadota	c__Alphaproteobacteria	o__Hyphomicrobiales	f__Devosiaceae	g__Devosia	s__metagenome_g__Devosia	OTU11218	1897	0.00466	1
d__Bacteria	k__norank_d__Bacteria	p__Pseudomonadota	c__Alphaproteobacteria	o__Hyphomicrobiales	f__Devosiaceae	g__Devosia	s__unclassified_g__Devosia	OTU11312	1206	0.00296	1
d__Bacteria	k__norank_d__Bacteria	p__Pseudomonadota	c__Alphaproteobacteria	o__Hyphomicrobiales	f__Devosiaceae	g__Devosia	s__unclassified_g__Devosia	OTU11682	1203	0.00296	1
d__Bacteria	k__norank_d__Bacteria	p__Pseudomonadota	c__Alphaproteobacteria	o__Hyphomicrobiales	f__Devosiaceae	g__Devosia	s__unclassified_g__Devosia	OTU15326	1417	0.00348	1
d__Bacteria	k__norank_d__Bacteria	p__Pseudomonadota	c__Alphaproteobacteria	o__Hyphomicrobiales	f__Devosiaceae	g__Devosia	s__unclassified_g__Devosia	OTU15927	886	0.00218	1
d__Bacteria	k__norank_d__Bacteria	p__Pseudomonadota	c__Alphaproteobacteria	o__Hyphomicrobiales	f__Devosiaceae	g__Devosia	s__unclassified_g__Devosia	OTU3632	122	0.0003	1
d__Bacteria	k__norank_d__Bacteria	p__Pseudomonadota	c__Alphaproteobacteria	o__Hyphomicrobiales	f__Devosiaceae	g__Devosia	s__unclassified_g__Devosia	OTU5188	124	0.0003	0.86667
d__Bacteria	k__norank_d__Bacteria	p__Pseudomonadota	c__Alphaproteobacteria	o__Hyphomicrobiales	f__Devosiaceae	g__Devosia	s__unclassified_g__Devosia	OTU6125	98	0.00024	1
d__Bacteria	k__norank_d__Bacteria	p__Pseudomonadota	c__Alphaproteobacteria	o__Hyphomicrobiales	f__Devosiaceae	g__Devosia	s__uncultured_bacterium_g__Devosia	OTU18559	618	0.00152	1
d__Bacteria	k__norank_d__Bacteria	p__Pseudomonadota	c__Alphaproteobacteria	o__Hyphomicrobiales	f__Devosiaceae	g__unclassified_f__Devosiaceae	s__unclassified_f__Devosiaceae	OTU11251	273	0.00067	1
d__Bacteria	k__norank_d__Bacteria	p__Pseudomonadota	c__Alphaproteobacteria	o__Hyphomicrobiales	f__Hyphomicrobiaceae	g__Hyphomicrobium	s__Hyphomicrobium_facile	OTU11097	531	0.0013	1
d__Bacteria	k__norank_d__Bacteria	p__Pseudomonadota	c__Alphaproteobacteria	o__Hyphomicrobiales	f__Hyphomicrobiaceae	g__Hyphomicrobium	s__metagenome_g__Hyphomicrobium	OTU15734	88	0.00022	0.93333
d__Bacteria	k__norank_d__Bacteria	p__Pseudomonadota	c__Alphaproteobacteria	o__Hyphomicrobiales	f__Hyphomicrobiaceae	g__Hyphomicrobium	s__unclassified_g__Hyphomicrobium	OTU11343	1313	0.00323	1
d__Bacteria	k__norank_d__Bacteria	p__Pseudomonadota	c__Alphaproteobacteria	o__Hyphomicrobiales	f__Hyphomicrobiaceae	g__Hyphomicrobium	s__unclassified_g__Hyphomicrobium	OTU11513	1120	0.00275	1
d__Bacteria	k__norank_d__Bacteria	p__Pseudomonadota	c__Alphaproteobacteria	o__Hyphomicrobiales	f__Hyphomicrobiaceae	g__Pedomicrobium	s__unclassified_g__Pedomicrobium	OTU10991	456	0.00112	1
d__Bacteria	k__norank_d__Bacteria	p__Pseudomonadota	c__Alphaproteobacteria	o__Hyphomicrobiales	f__Hyphomicrobiaceae	g__Pedomicrobium	s__unclassified_g__Pedomicrobium	OTU15291	496	0.00122	1
d__Bacteria	k__norank_d__Bacteria	p__Pseudomonadota	c__Alphaproteobacteria	o__Hyphomicrobiales	f__Hyphomicrobiaceae	g__Pedomicrobium	s__uncultured_Hyphomicrobium_sp._g__Pedomicrobium	OTU11600	407	0.001	1
d__Bacteria	k__norank_d__Bacteria	p__Pseudomonadota	c__Alphaproteobacteria	o__Hyphomicrobiales	f__Hyphomicrobiaceae	g__Pedomicrobium	s__uncultured_bacterium_g__Pedomicrobium	OTU21324	148	0.00036	0.8
d__Bacteria	k__norank_d__Bacteria	p__Pseudomonadota	c__Alphaproteobacteria	o__Hyphomicrobiales	f__Hyphomicrobiaceae	g__Pedomicrobium	s__uncultured_bacterium_g__Pedomicrobium	OTU5028	93	0.00023	0.8
d__Bacteria	k__norank_d__Bacteria	p__Pseudomonadota	c__Alphaproteobacteria	o__Hyphomicrobiales	f__Hyphomicrobiaceae	g__norank_f__Hyphomicrobiaceae	s__unclassified_g__norank_f__Hyphomicrobiaceae	OTU11399	140	0.00034	0.93333
d__Bacteria	k__norank_d__Bacteria	p__Pseudomonadota	c__Alphaproteobacteria	o__Hyphomicrobiales	f__Hyphomicrobiaceae	g__norank_f__Hyphomicrobiaceae	s__uncultured_bacterium_f__Hyphomicrobiaceae	OTU10901	2184	0.00537	1
d__Bacteria	k__norank_d__Bacteria	p__Pseudomonadota	c__Alphaproteobacteria	o__Hyphomicrobiales	f__Hyphomicrobiales_	g__Bauldia	s__metagenome_g__Bauldia	OTU10840	585	0.00144	1
d__Bacteria	k__norank_d__Bacteria	p__Pseudomonadota	c__Alphaproteobacteria	o__Hyphomicrobiales	f__Hyphomicrobiales_	g__Bauldia	s__uncultured_bacterium_g__Bauldia	OTU11075	794	0.00195	1
d__Bacteria	k__norank_d__Bacteria	p__Pseudomonadota	c__Alphaproteobacteria	o__Hyphomicrobiales	f__Hyphomicrobiales_	g__Bauldia	s__uncultured_bacterium_g__Bauldia	OTU12255	97	0.00024	0.8
d__Bacteria	k__norank_d__Bacteria	p__Pseudomonadota	c__Alphaproteobacteria	o__Hyphomicrobiales	f__Hyphomicrobiales_	g__Nordella	s__Nordella_oligomobilis	OTU11077	859	0.00211	1
d__Bacteria	k__norank_d__Bacteria	p__Pseudomonadota	c__Alphaproteobacteria	o__Hyphomicrobiales	f__Hyphomicrobiales_	g__Nordella	s__uncultured_bacterium_g__Nordella	OTU11575	1009	0.00248	1
d__Bacteria	k__norank_d__Bacteria	p__Pseudomonadota	c__Alphaproteobacteria	o__Hyphomicrobiales	f__Hyphomicrobiales_	g__norank_f__Hyphomicrobiales_	s__metagenome_f__Hyphomicrobiales_	OTU1232	125	0.00031	1
d__Bacteria	k__norank_d__Bacteria	p__Pseudomonadota	c__Alphaproteobacteria	o__Hyphomicrobiales	f__Hyphomicrobiales_	g__norank_f__Hyphomicrobiales_	s__uncultured_bacterium_f__Hyphomicrobiales_	OTU11207	4576	0.01124	1
d__Bacteria	k__norank_d__Bacteria	p__Pseudomonadota	c__Alphaproteobacteria	o__Hyphomicrobiales	f__Hyphomicrobiales_	g__norank_f__Hyphomicrobiales_	s__uncultured_bacterium_f__Hyphomicrobiales_	OTU15314	69	0.00017	0.73333
d__Bacteria	k__norank_d__Bacteria	p__Pseudomonadota	c__Alphaproteobacteria	o__Hyphomicrobiales	f__Kaistiaceae	g__Kaistia	s__uncultured_bacterium_g__Kaistia	OTU4495	384	0.00094	1
d__Bacteria	k__norank_d__Bacteria	p__Pseudomonadota	c__Alphaproteobacteria	o__Hyphomicrobiales	f__Labraceae	g__Labrys	s__Labrys_soli	OTU11056	141	0.00035	0.86667
d__Bacteria	k__norank_d__Bacteria	p__Pseudomonadota	c__Alphaproteobacteria	o__Hyphomicrobiales	f__Methyloligellaceae	g__norank_f__Methyloligellaceae	s__uncultured_Rhodobium_sp._f__Methyloligellaceae	OTU11511	390	0.00096	1
d__Bacteria	k__norank_d__Bacteria	p__Pseudomonadota	c__Alphaproteobacteria	o__Hyphomicrobiales	f__Rhizobiaceae	g__Agrobacterium	s__Agrobacterium_radiobacter_g__Agrobacterium	OTU15274	2090	0.00514	1
d__Bacteria	k__norank_d__Bacteria	p__Pseudomonadota	c__Alphaproteobacteria	o__Hyphomicrobiales	f__Rhizobiaceae	g__Agrobacterium	s__unclassified_g__Agrobacterium	OTU2490	115	0.00028	1
d__Bacteria	k__norank_d__Bacteria	p__Pseudomonadota	c__Alphaproteobacteria	o__Hyphomicrobiales	f__Rhizobiaceae	g__Agrobacterium	s__unclassified_g__Agrobacterium	OTU4636	71	0.00017	0.8
d__Bacteria	k__norank_d__Bacteria	p__Pseudomonadota	c__Alphaproteobacteria	o__Hyphomicrobiales	f__Rhizobiaceae	g__Brucella	s__unclassified_g__Brucella	OTU11349	101	0.00025	0.93333
d__Bacteria	k__norank_d__Bacteria	p__Pseudomonadota	c__Alphaproteobacteria	o__Hyphomicrobiales	f__Rhizobiaceae	g__Endobacterium	s__Neorhizobium_sp._NCHU2750	OTU12893	268	0.00066	1
d__Bacteria	k__norank_d__Bacteria	p__Pseudomonadota	c__Alphaproteobacteria	o__Hyphomicrobiales	f__Rhizobiaceae	g__Endobacterium	s__metagenome_g__Endobacterium	OTU10899	1116	0.00274	1
d__Bacteria	k__norank_d__Bacteria	p__Pseudomonadota	c__Alphaproteobacteria	o__Hyphomicrobiales	f__Rhizobiaceae	g__Endobacterium	s__metagenome_g__Endobacterium	OTU11100	269	0.00066	1
d__Bacteria	k__norank_d__Bacteria	p__Pseudomonadota	c__Alphaproteobacteria	o__Hyphomicrobiales	f__Rhizobiaceae	g__Ensifer	s__Ensifer_adhaerens_g__Ensifer	OTU4789	137	0.00034	1
d__Bacteria	k__norank_d__Bacteria	p__Pseudomonadota	c__Alphaproteobacteria	o__Hyphomicrobiales	f__Rhizobiaceae	g__Mesorhizobium	s__Mesorhizobium_sp._YR577	OTU21078	91	0.00022	0.8
d__Bacteria	k__norank_d__Bacteria	p__Pseudomonadota	c__Alphaproteobacteria	o__Hyphomicrobiales	f__Rhizobiaceae	g__Mesorhizobium	s__metagenome_g__Mesorhizobium	OTU11484	244	0.0006	1
d__Bacteria	k__norank_d__Bacteria	p__Pseudomonadota	c__Alphaproteobacteria	o__Hyphomicrobiales	f__Rhizobiaceae	g__Mesorhizobium	s__metagenome_g__Mesorhizobium	OTU4360	1540	0.00378	1
d__Bacteria	k__norank_d__Bacteria	p__Pseudomonadota	c__Alphaproteobacteria	o__Hyphomicrobiales	f__Rhizobiaceae	g__Mesorhizobium	s__uncultured_Mesorhizobium_sp._g__Mesorhizobium	OTU11445	100	0.00025	0.8
d__Bacteria	k__norank_d__Bacteria	p__Pseudomonadota	c__Alphaproteobacteria	o__Hyphomicrobiales	f__Rhizobiaceae	g__Neorhizobium	s__Rhizobium_vignae	OTU18547	124	0.0003	1
d__Bacteria	k__norank_d__Bacteria	p__Pseudomonadota	c__Alphaproteobacteria	o__Hyphomicrobiales	f__Rhizobiaceae	g__Pararhizobium	s__Pararhizobium_giardinii	OTU8937	237	0.00058	1
d__Bacteria	k__norank_d__Bacteria	p__Pseudomonadota	c__Alphaproteobacteria	o__Hyphomicrobiales	f__Rhizobiaceae	g__Pararhizobium	s__uncultured_bacterium_g__Pararhizobium	OTU11620	1209	0.00297	1
d__Bacteria	k__norank_d__Bacteria	p__Pseudomonadota	c__Alphaproteobacteria	o__Hyphomicrobiales	f__Rhizobiaceae	g__Phyllobacterium	s__Phyllobacterium_myrsinacearum	OTU15325	295	0.00072	0.86667
d__Bacteria	k__norank_d__Bacteria	p__Pseudomonadota	c__Alphaproteobacteria	o__Hyphomicrobiales	f__Rhizobiaceae	g__Pseudorhizobium	s__Rhizobium_sp._HXG-D18	OTU13568	176	0.00043	0.4
d__Bacteria	k__norank_d__Bacteria	p__Pseudomonadota	c__Alphaproteobacteria	o__Hyphomicrobiales	f__Rhizobiaceae	g__Rhizobium	s__Allorhizobium_oryzae_g__Rhizobium	OTU11703	228	0.00056	0.93333
d__Bacteria	k__norank_d__Bacteria	p__Pseudomonadota	c__Alphaproteobacteria	o__Hyphomicrobiales	f__Rhizobiaceae	g__Rhizobium	s__Rhizobium_petrolearium	OTU11402	169	0.00042	0.8
d__Bacteria	k__norank_d__Bacteria	p__Pseudomonadota	c__Alphaproteobacteria	o__Hyphomicrobiales	f__Rhizobiaceae	g__Rhizobium	s__Rhizobium_phaseoli	OTU11337	1021	0.00251	1
d__Bacteria	k__norank_d__Bacteria	p__Pseudomonadota	c__Alphaproteobacteria	o__Hyphomicrobiales	f__Rhizobiaceae	g__Rhizobium	s__Rhizobium_sp._MN12-23	OTU11384	96	0.00024	0.8
d__Bacteria	k__norank_d__Bacteria	p__Pseudomonadota	c__Alphaproteobacteria	o__Hyphomicrobiales	f__Rhizobiaceae	g__Rhizobium	s__Rhizobium_tibeticum	OTU3054	256	0.00063	1
d__Bacteria	k__norank_d__Bacteria	p__Pseudomonadota	c__Alphaproteobacteria	o__Hyphomicrobiales	f__Rhizobiaceae	g__Rhizobium	s__unclassified_g__Rhizobium	OTU11213	223	0.00055	0.8
d__Bacteria	k__norank_d__Bacteria	p__Pseudomonadota	c__Alphaproteobacteria	o__Hyphomicrobiales	f__Rhizobiaceae	g__Rhizobium	s__unclassified_g__Rhizobium	OTU13126	152	0.00037	1
d__Bacteria	k__norank_d__Bacteria	p__Pseudomonadota	c__Alphaproteobacteria	o__Hyphomicrobiales	f__Rhizobiaceae	g__Rhizobium	s__unclassified_g__Rhizobium	OTU14922	716	0.00176	1
d__Bacteria	k__norank_d__Bacteria	p__Pseudomonadota	c__Alphaproteobacteria	o__Hyphomicrobiales	f__Rhizobiaceae	g__Rhizobium	s__unclassified_g__Rhizobium	OTU3000	281	0.00069	1
d__Bacteria	k__norank_d__Bacteria	p__Pseudomonadota	c__Alphaproteobacteria	o__Hyphomicrobiales	f__Rhizobiaceae	g__Rhizobium	s__unclassified_g__Rhizobium	OTU4573	192	0.00047	1
d__Bacteria	k__norank_d__Bacteria	p__Pseudomonadota	c__Alphaproteobacteria	o__Hyphomicrobiales	f__Rhizobiaceae	g__Rhizobium	s__unclassified_g__Rhizobium	OTU4583	88	0.00022	0.8
d__Bacteria	k__norank_d__Bacteria	p__Pseudomonadota	c__Alphaproteobacteria	o__Hyphomicrobiales	f__Rhizobiaceae	g__Rhizobium	s__unclassified_g__Rhizobium	OTU4983	446	0.0011	1
d__Bacteria	k__norank_d__Bacteria	p__Pseudomonadota	c__Alphaproteobacteria	o__Hyphomicrobiales	f__Rhizobiaceae	g__Shinella	s__Sinorhizobium_sp._RAC02	OTU9643	141	0.00035	1
d__Bacteria	k__norank_d__Bacteria	p__Pseudomonadota	c__Alphaproteobacteria	o__Hyphomicrobiales	f__Rhizobiaceae	g__unclassified_f__Rhizobiaceae	s__unclassified_f__Rhizobiaceae	OTU10944	2878	0.00707	1
d__Bacteria	k__norank_d__Bacteria	p__Pseudomonadota	c__Alphaproteobacteria	o__Hyphomicrobiales	f__Rhizobiaceae	g__unclassified_f__Rhizobiaceae	s__unclassified_f__Rhizobiaceae	OTU11010	196	0.00048	0.8
d__Bacteria	k__norank_d__Bacteria	p__Pseudomonadota	c__Alphaproteobacteria	o__Hyphomicrobiales	f__Rhizobiaceae	g__unclassified_f__Rhizobiaceae	s__unclassified_f__Rhizobiaceae	OTU11137	3087	0.00759	1
d__Bacteria	k__norank_d__Bacteria	p__Pseudomonadota	c__Alphaproteobacteria	o__Hyphomicrobiales	f__Rhizobiaceae	g__unclassified_f__Rhizobiaceae	s__unclassified_f__Rhizobiaceae	OTU11717	1435	0.00353	1
d__Bacteria	k__norank_d__Bacteria	p__Pseudomonadota	c__Alphaproteobacteria	o__Hyphomicrobiales	f__Rhizobiaceae	g__unclassified_f__Rhizobiaceae	s__unclassified_f__Rhizobiaceae	OTU19997	748	0.00184	1
d__Bacteria	k__norank_d__Bacteria	p__Pseudomonadota	c__Alphaproteobacteria	o__Hyphomicrobiales	f__Rhizobiaceae	g__unclassified_f__Rhizobiaceae	s__unclassified_f__Rhizobiaceae	OTU20965	893	0.00219	1
d__Bacteria	k__norank_d__Bacteria	p__Pseudomonadota	c__Alphaproteobacteria	o__Hyphomicrobiales	f__Rhizobiaceae	g__unclassified_f__Rhizobiaceae	s__unclassified_f__Rhizobiaceae	OTU4763	147	0.00036	1
d__Bacteria	k__norank_d__Bacteria	p__Pseudomonadota	c__Alphaproteobacteria	o__Hyphomicrobiales	f__Rhizobiaceae	g__unclassified_f__Rhizobiaceae	s__unclassified_f__Rhizobiaceae	OTU5115	725	0.00178	1
d__Bacteria	k__norank_d__Bacteria	p__Pseudomonadota	c__Alphaproteobacteria	o__Hyphomicrobiales	f__Rhizobiaceae	g__unclassified_f__Rhizobiaceae	s__unclassified_f__Rhizobiaceae	OTU5723	91	0.00022	1
d__Bacteria	k__norank_d__Bacteria	p__Pseudomonadota	c__Alphaproteobacteria	o__Hyphomicrobiales	f__Xanthobacteraceae	g__Afipia	s__uncultured_bacterium_g__Afipia	OTU11422	335	0.00082	1
d__Bacteria	k__norank_d__Bacteria	p__Pseudomonadota	c__Alphaproteobacteria	o__Hyphomicrobiales	f__Xanthobacteraceae	g__Ancylobacter	s__Ancylobacter_sp._Dau2	OTU20900	98	0.00024	0.8
d__Bacteria	k__norank_d__Bacteria	p__Pseudomonadota	c__Alphaproteobacteria	o__Hyphomicrobiales	f__Xanthobacteraceae	g__Ancylobacter	s__Hyphomicrobiaceae_bacterium_1_C16_56	OTU7330	125	0.00031	1
d__Bacteria	k__norank_d__Bacteria	p__Pseudomonadota	c__Alphaproteobacteria	o__Hyphomicrobiales	f__Xanthobacteraceae	g__Ancylobacter	s__unclassified_g__Ancylobacter	OTU10996	707	0.00174	1
d__Bacteria	k__norank_d__Bacteria	p__Pseudomonadota	c__Alphaproteobacteria	o__Hyphomicrobiales	f__Xanthobacteraceae	g__Bradyrhizobium	s__Bradyrhizobium_elkanii_g__Bradyrhizobium	OTU15309	2464	0.00605	1
d__Bacteria	k__norank_d__Bacteria	p__Pseudomonadota	c__Alphaproteobacteria	o__Hyphomicrobiales	f__Xanthobacteraceae	g__Bradyrhizobium	s__Bradyrhizobium_japonicum_g__Bradyrhizobium	OTU11701	1125	0.00276	1
d__Bacteria	k__norank_d__Bacteria	p__Pseudomonadota	c__Alphaproteobacteria	o__Hyphomicrobiales	f__Xanthobacteraceae	g__Pseudolabrys	s__metagenome_g__Pseudolabrys	OTU11329	1261	0.0031	1
d__Bacteria	k__norank_d__Bacteria	p__Pseudomonadota	c__Alphaproteobacteria	o__Hyphomicrobiales	f__Xanthobacteraceae	g__Pseudolabrys	s__unclassified_g__Pseudolabrys	OTU11016	182	0.00045	1
d__Bacteria	k__norank_d__Bacteria	p__Pseudomonadota	c__Alphaproteobacteria	o__Hyphomicrobiales	f__Xanthobacteraceae	g__Pseudolabrys	s__uncultured_bacterium_g__Pseudolabrys	OTU11436	605	0.00149	1
d__Bacteria	k__norank_d__Bacteria	p__Pseudomonadota	c__Alphaproteobacteria	o__Hyphomicrobiales	f__Xanthobacteraceae	g__Pseudorhodoplanes	s__unclassified_g__Pseudorhodoplanes	OTU10872	1605	0.00394	1
d__Bacteria	k__norank_d__Bacteria	p__Pseudomonadota	c__Alphaproteobacteria	o__Hyphomicrobiales	f__Xanthobacteraceae	g__Pseudorhodoplanes	s__uncultured_soil_bacterium_g__Pseudorhodoplanes	OTU10126	108	0.00027	1
d__Bacteria	k__norank_d__Bacteria	p__Pseudomonadota	c__Alphaproteobacteria	o__Hyphomicrobiales	f__Xanthobacteraceae	g__Pseudoxanthobacter	s__uncultured_Alphaproteobacteria_bacterium_g__Pseudoxanthobacter	OTU11363	192	0.00047	1
d__Bacteria	k__norank_d__Bacteria	p__Pseudomonadota	c__Alphaproteobacteria	o__Hyphomicrobiales	f__Xanthobacteraceae	g__Rhodoplanes	s__metagenome_g__Rhodoplanes	OTU10810	129	0.00032	1
d__Bacteria	k__norank_d__Bacteria	p__Pseudomonadota	c__Alphaproteobacteria	o__Hyphomicrobiales	f__Xanthobacteraceae	g__Rhodoplanes	s__uncultured_bacterium_g__Rhodoplanes	OTU11704	357	0.00088	1
d__Bacteria	k__norank_d__Bacteria	p__Pseudomonadota	c__Alphaproteobacteria	o__Hyphomicrobiales	f__Xanthobacteraceae	g__Rhodopseudomonas	s__uncultured_bacterium_g__Rhodopseudomonas	OTU15993	283	0.0007	1
d__Bacteria	k__norank_d__Bacteria	p__Pseudomonadota	c__Alphaproteobacteria	o__Hyphomicrobiales	f__Xanthobacteraceae	g__Starkeya	s__Starkeya_koreensis	OTU5060	133	0.00033	0.93333
d__Bacteria	k__norank_d__Bacteria	p__Pseudomonadota	c__Alphaproteobacteria	o__Hyphomicrobiales	f__Xanthobacteraceae	g__Tardiphaga	s__uncultured_bacterium_g__Tardiphaga	OTU15276	869	0.00214	1
d__Bacteria	k__norank_d__Bacteria	p__Pseudomonadota	c__Alphaproteobacteria	o__Hyphomicrobiales	f__Xanthobacteraceae	g__norank_f__Xanthobacteraceae	s__Bradyrhizobium_sp._Shinshu-th2	OTU11746	1282	0.00315	1
d__Bacteria	k__norank_d__Bacteria	p__Pseudomonadota	c__Alphaproteobacteria	o__Hyphomicrobiales	f__Xanthobacteraceae	g__norank_f__Xanthobacteraceae	s__metagenome_f__Xanthobacteraceae	OTU11183	326	0.0008	1
d__Bacteria	k__norank_d__Bacteria	p__Pseudomonadota	c__Alphaproteobacteria	o__Hyphomicrobiales	f__Xanthobacteraceae	g__norank_f__Xanthobacteraceae	s__unclassified_g__norank_f__Xanthobacteraceae	OTU11061	1117	0.00274	1
d__Bacteria	k__norank_d__Bacteria	p__Pseudomonadota	c__Alphaproteobacteria	o__Hyphomicrobiales	f__Xanthobacteraceae	g__norank_f__Xanthobacteraceae	s__unclassified_g__norank_f__Xanthobacteraceae	OTU11147	1302	0.0032	1
d__Bacteria	k__norank_d__Bacteria	p__Pseudomonadota	c__Alphaproteobacteria	o__Hyphomicrobiales	f__Xanthobacteraceae	g__norank_f__Xanthobacteraceae	s__uncultured_Bradyrhizobiaceae_bacterium_f__Xanthobacteraceae	OTU10858	416	0.00102	1
d__Bacteria	k__norank_d__Bacteria	p__Pseudomonadota	c__Alphaproteobacteria	o__Hyphomicrobiales	f__Xanthobacteraceae	g__norank_f__Xanthobacteraceae	s__uncultured_Pseudolabrys_sp._f__Xanthobacteraceae	OTU17078	96	0.00024	0.8
d__Bacteria	k__norank_d__Bacteria	p__Pseudomonadota	c__Alphaproteobacteria	o__Hyphomicrobiales	f__Xanthobacteraceae	g__unclassified_f__Xanthobacteraceae	s__unclassified_f__Xanthobacteraceae	OTU10912	464	0.00114	1
d__Bacteria	k__norank_d__Bacteria	p__Pseudomonadota	c__Alphaproteobacteria	o__Hyphomicrobiales	f__Xanthobacteraceae	g__unclassified_f__Xanthobacteraceae	s__unclassified_f__Xanthobacteraceae	OTU17088	136	0.00033	1
d__Bacteria	k__norank_d__Bacteria	p__Pseudomonadota	c__Alphaproteobacteria	o__Hyphomicrobiales	f__Xanthobacteraceae	g__unclassified_f__Xanthobacteraceae	s__unclassified_f__Xanthobacteraceae	OTU4548	495	0.00122	1
d__Bacteria	k__norank_d__Bacteria	p__Pseudomonadota	c__Alphaproteobacteria	o__Hyphomicrobiales	f__unclassified_o__Hyphomicrobiales	g__unclassified_o__Hyphomicrobiales	s__unclassified_o__Hyphomicrobiales	OTU11605	1320	0.00324	1
d__Bacteria	k__norank_d__Bacteria	p__Pseudomonadota	c__Alphaproteobacteria	o__Hyphomicrobiales	f__unclassified_o__Hyphomicrobiales	g__unclassified_o__Hyphomicrobiales	s__unclassified_o__Hyphomicrobiales	OTU9970	117	0.00029	1
d__Bacteria	k__norank_d__Bacteria	p__Pseudomonadota	c__Alphaproteobacteria	o__Micropepsales	f__Micropepsaceae	g__norank_f__Micropepsaceae	s__uncultured_bacterium_f__Micropepsaceae	OTU10	177	0.00043	1
d__Bacteria	k__norank_d__Bacteria	p__Pseudomonadota	c__Alphaproteobacteria	o__Reyranellales	f__Reyranellaceae	g__Reyranella	s__metagenome_g__Reyranella	OTU7325	242	0.00059	1
d__Bacteria	k__norank_d__Bacteria	p__Pseudomonadota	c__Alphaproteobacteria	o__Reyranellales	f__Reyranellaceae	g__Reyranella	s__unclassified_g__Reyranella	OTU16033	618	0.00152	1
d__Bacteria	k__norank_d__Bacteria	p__Pseudomonadota	c__Alphaproteobacteria	o__Reyranellales	f__Reyranellaceae	g__Reyranella	s__uncultured_bacterium_g__Reyranella	OTU11141	107	0.00026	0.93333
d__Bacteria	k__norank_d__Bacteria	p__Pseudomonadota	c__Alphaproteobacteria	o__Rhodobacterales	f__Paracoccaceae	g__Amaricoccus	s__metagenome_g__Amaricoccus	OTU15902	86	0.00021	0.93333
d__Bacteria	k__norank_d__Bacteria	p__Pseudomonadota	c__Alphaproteobacteria	o__Rhodobacterales	f__Paracoccaceae	g__Gemmobacter	s__uncultured_bacterium_g__Gemmobacter	OTU11542	198	0.00049	0.86667
d__Bacteria	k__norank_d__Bacteria	p__Pseudomonadota	c__Alphaproteobacteria	o__Rhodospirillales	f__Magnetospirillaceae	g__Magnetospirillum	s__uncultured_bacterium_g__Magnetospirillum	OTU13334	163	0.0004	0.2
d__Bacteria	k__norank_d__Bacteria	p__Pseudomonadota	c__Alphaproteobacteria	o__Rickettsiales	f__SM2D12	g__norank_f__SM2D12	s__uncultured_bacterium_f__SM2D12	OTU11522	94	0.00023	0.86667
d__Bacteria	k__norank_d__Bacteria	p__Pseudomonadota	c__Alphaproteobacteria	o__Sphingomonadales	f__Sphingomonadaceae	g__Croceibacterium	s__uncultured_bacterium_g__Croceibacterium	OTU10997	1621	0.00398	1
d__Bacteria	k__norank_d__Bacteria	p__Pseudomonadota	c__Alphaproteobacteria	o__Sphingomonadales	f__Sphingomonadaceae	g__Croceibacterium	s__uncultured_bacterium_g__Croceibacterium	OTU11687	913	0.00224	1
d__Bacteria	k__norank_d__Bacteria	p__Pseudomonadota	c__Alphaproteobacteria	o__Sphingomonadales	f__Sphingomonadaceae	g__Ellin6055	s__metagenome_g__Ellin6055	OTU11538	1114	0.00274	1
d__Bacteria	k__norank_d__Bacteria	p__Pseudomonadota	c__Alphaproteobacteria	o__Sphingomonadales	f__Sphingomonadaceae	g__Ellin6055	s__uncultured_bacterium_g__Ellin6055	OTU11119	300	0.00074	0.93333
d__Bacteria	k__norank_d__Bacteria	p__Pseudomonadota	c__Alphaproteobacteria	o__Sphingomonadales	f__Sphingomonadaceae	g__Erythrobacter	s__unclassified_g__Erythrobacter	OTU15269	190	0.00047	1
d__Bacteria	k__norank_d__Bacteria	p__Pseudomonadota	c__Alphaproteobacteria	o__Sphingomonadales	f__Sphingomonadaceae	g__Novosphingobium	s__Novosphingobium_rosa	OTU380	641	0.00158	1
d__Bacteria	k__norank_d__Bacteria	p__Pseudomonadota	c__Alphaproteobacteria	o__Sphingomonadales	f__Sphingomonadaceae	g__Novosphingobium	s__unclassified_g__Novosphingobium	OTU10829	347	0.00085	1
d__Bacteria	k__norank_d__Bacteria	p__Pseudomonadota	c__Alphaproteobacteria	o__Sphingomonadales	f__Sphingomonadaceae	g__Novosphingobium	s__unclassified_g__Novosphingobium	OTU5091	237	0.00058	1
d__Bacteria	k__norank_d__Bacteria	p__Pseudomonadota	c__Alphaproteobacteria	o__Sphingomonadales	f__Sphingomonadaceae	g__Rhizorhabdus	s__unclassified_g__Rhizorhabdus	OTU11112	1396	0.00343	1
d__Bacteria	k__norank_d__Bacteria	p__Pseudomonadota	c__Alphaproteobacteria	o__Sphingomonadales	f__Sphingomonadaceae	g__Sphingobium	s__Sphingobium_yanoikuyae	OTU15287	125	0.00031	1
d__Bacteria	k__norank_d__Bacteria	p__Pseudomonadota	c__Alphaproteobacteria	o__Sphingomonadales	f__Sphingomonadaceae	g__Sphingobium	s__metagenome_g__Sphingobium	OTU13341	896	0.0022	1
d__Bacteria	k__norank_d__Bacteria	p__Pseudomonadota	c__Alphaproteobacteria	o__Sphingomonadales	f__Sphingomonadaceae	g__Sphingobium	s__metagenome_g__Sphingobium	OTU8835	173	0.00043	0.86667
d__Bacteria	k__norank_d__Bacteria	p__Pseudomonadota	c__Alphaproteobacteria	o__Sphingomonadales	f__Sphingomonadaceae	g__Sphingobium	s__unclassified_g__Sphingobium	OTU11206	1003	0.00246	1
d__Bacteria	k__norank_d__Bacteria	p__Pseudomonadota	c__Alphaproteobacteria	o__Sphingomonadales	f__Sphingomonadaceae	g__Sphingomonas	s__Sphingomonas_echinoides	OTU15335	213	0.00052	1
d__Bacteria	k__norank_d__Bacteria	p__Pseudomonadota	c__Alphaproteobacteria	o__Sphingomonadales	f__Sphingomonadaceae	g__Sphingomonas	s__unclassified_g__Sphingomonas	OTU10870	113	0.00028	0.73333
d__Bacteria	k__norank_d__Bacteria	p__Pseudomonadota	c__Alphaproteobacteria	o__Sphingomonadales	f__Sphingomonadaceae	g__Sphingomonas	s__unclassified_g__Sphingomonas	OTU10871	517	0.00127	1
d__Bacteria	k__norank_d__Bacteria	p__Pseudomonadota	c__Alphaproteobacteria	o__Sphingomonadales	f__Sphingomonadaceae	g__Sphingomonas	s__unclassified_g__Sphingomonas	OTU11369	1785	0.00439	1
d__Bacteria	k__norank_d__Bacteria	p__Pseudomonadota	c__Alphaproteobacteria	o__Sphingomonadales	f__Sphingomonadaceae	g__Sphingomonas	s__unclassified_g__Sphingomonas	OTU11582	198	0.00049	0.93333
d__Bacteria	k__norank_d__Bacteria	p__Pseudomonadota	c__Alphaproteobacteria	o__Sphingomonadales	f__Sphingomonadaceae	g__Sphingomonas	s__unclassified_g__Sphingomonas	OTU12206	545	0.00134	1
d__Bacteria	k__norank_d__Bacteria	p__Pseudomonadota	c__Alphaproteobacteria	o__Sphingomonadales	f__Sphingomonadaceae	g__Sphingomonas	s__unclassified_g__Sphingomonas	OTU15349	337	0.00083	1
d__Bacteria	k__norank_d__Bacteria	p__Pseudomonadota	c__Alphaproteobacteria	o__Sphingomonadales	f__Sphingomonadaceae	g__Sphingomonas	s__unclassified_g__Sphingomonas	OTU6898	132	0.00032	0.8
d__Bacteria	k__norank_d__Bacteria	p__Pseudomonadota	c__Alphaproteobacteria	o__Sphingomonadales	f__Sphingomonadaceae	g__Sphingomonas	s__uncultured_Sphingomonadaceae_bacterium_g__Sphingomonas	OTU10884	693	0.0017	1
d__Bacteria	k__norank_d__Bacteria	p__Pseudomonadota	c__Alphaproteobacteria	o__Sphingomonadales	f__Sphingomonadaceae	g__Sphingomonas	s__uncultured_Sphingomonadaceae_bacterium_g__Sphingomonas	OTU11551	635	0.00156	1
d__Bacteria	k__norank_d__Bacteria	p__Pseudomonadota	c__Alphaproteobacteria	o__Sphingomonadales	f__Sphingomonadaceae	g__Sphingomonas	s__uncultured_Sphingomonadaceae_bacterium_g__Sphingomonas	OTU11697	16897	0.04152	1
d__Bacteria	k__norank_d__Bacteria	p__Pseudomonadota	c__Alphaproteobacteria	o__Sphingomonadales	f__Sphingomonadaceae	g__Sphingomonas	s__uncultured_Sphingomonadaceae_bacterium_g__Sphingomonas	OTU11934	128	0.00031	0.86667
d__Bacteria	k__norank_d__Bacteria	p__Pseudomonadota	c__Alphaproteobacteria	o__Sphingomonadales	f__Sphingomonadaceae	g__Sphingomonas	s__uncultured_Sphingomonadaceae_bacterium_g__Sphingomonas	OTU16743	113	0.00028	0.86667
d__Bacteria	k__norank_d__Bacteria	p__Pseudomonadota	c__Alphaproteobacteria	o__Sphingomonadales	f__Sphingomonadaceae	g__Sphingomonas	s__uncultured_Sphingomonas_sp._g__Sphingomonas	OTU4543	90	0.00022	1
d__Bacteria	k__norank_d__Bacteria	p__Pseudomonadota	c__Alphaproteobacteria	o__Sphingomonadales	f__Sphingomonadaceae	g__Sphingopyxis	s__Sphingopyxis_macrogoltabida	OTU15430	112	0.00028	1
d__Bacteria	k__norank_d__Bacteria	p__Pseudomonadota	c__Alphaproteobacteria	o__Sphingomonadales	f__Sphingomonadaceae	g__Sphingopyxis	s__metagenome_g__Sphingopyxis	OTU4979	59	0.00014	0.73333
d__Bacteria	k__norank_d__Bacteria	p__Pseudomonadota	c__Alphaproteobacteria	o__Sphingomonadales	f__Sphingomonadaceae	g__Sphingorhabdus	s__uncultured_bacterium_g__Sphingorhabdus	OTU4770	97	0.00024	0.6
d__Bacteria	k__norank_d__Bacteria	p__Pseudomonadota	c__Alphaproteobacteria	o__Sphingomonadales	f__Sphingomonadaceae	g__norank_f__Sphingomonadaceae	s__uncultured_bacterium_f__Sphingomonadaceae	OTU11719	110	0.00027	0.8
d__Bacteria	k__norank_d__Bacteria	p__Pseudomonadota	c__Alphaproteobacteria	o__Sphingomonadales	f__Sphingomonadaceae	g__unclassified_f__Sphingomonadaceae	s__unclassified_f__Sphingomonadaceae	OTU11250	182	0.00045	0.93333
d__Bacteria	k__norank_d__Bacteria	p__Pseudomonadota	c__Alphaproteobacteria	o__Sphingomonadales	f__Sphingomonadaceae	g__unclassified_f__Sphingomonadaceae	s__unclassified_f__Sphingomonadaceae	OTU11721	988	0.00243	1
d__Bacteria	k__norank_d__Bacteria	p__Pseudomonadota	c__Alphaproteobacteria	o__Sphingomonadales	f__Sphingomonadaceae	g__unclassified_f__Sphingomonadaceae	s__unclassified_f__Sphingomonadaceae	OTU13499	249	0.00061	1
d__Bacteria	k__norank_d__Bacteria	p__Pseudomonadota	c__Alphaproteobacteria	o__Sphingomonadales	f__Sphingomonadaceae	g__unclassified_f__Sphingomonadaceae	s__unclassified_f__Sphingomonadaceae	OTU1791	454	0.00112	1
d__Bacteria	k__norank_d__Bacteria	p__Pseudomonadota	c__Alphaproteobacteria	o__Sphingomonadales	f__Sphingomonadaceae	g__unclassified_f__Sphingomonadaceae	s__unclassified_f__Sphingomonadaceae	OTU4271	100	0.00025	0.8
d__Bacteria	k__norank_d__Bacteria	p__Pseudomonadota	c__Alphaproteobacteria	o__Sphingomonadales	f__Sphingomonadaceae	g__unclassified_f__Sphingomonadaceae	s__unclassified_f__Sphingomonadaceae	OTU4505	213	0.00052	1
d__Bacteria	k__norank_d__Bacteria	p__Pseudomonadota	c__Alphaproteobacteria	o__Sphingomonadales	f__Sphingomonadaceae	g__unclassified_f__Sphingomonadaceae	s__unclassified_f__Sphingomonadaceae	OTU4664	211	0.00052	1
d__Bacteria	k__norank_d__Bacteria	p__Pseudomonadota	c__Alphaproteobacteria	o__Sphingomonadales	f__Sphingomonadaceae	g__unclassified_f__Sphingomonadaceae	s__unclassified_f__Sphingomonadaceae	OTU5020	468	0.00115	1
d__Bacteria	k__norank_d__Bacteria	p__Pseudomonadota	c__Alphaproteobacteria	o__Tistrellales	f__Geminicoccaceae	g__Geminicoccus	s__uncultured_bacterium_g__Geminicoccus	OTU11339	113	0.00028	0.8
d__Bacteria	k__norank_d__Bacteria	p__Pseudomonadota	c__Alphaproteobacteria	o__unclassified_c__Alphaproteobacteria	f__unclassified_c__Alphaproteobacteria	g__unclassified_c__Alphaproteobacteria	s__unclassified_c__Alphaproteobacteria	OTU2775	80	0.0002	0.93333
d__Bacteria	k__norank_d__Bacteria	p__Pseudomonadota	c__Gammaproteobacteria	o__Burkholderiales	f__Alcaligenaceae	g__Achromobacter	s__unclassified_g__Achromobacter	OTU15273	640	0.00157	0.93333
d__Bacteria	k__norank_d__Bacteria	p__Pseudomonadota	c__Gammaproteobacteria	o__Burkholderiales	f__Burkholderiaceae	g__Burkholderia-Caballeronia-Paraburkholderia	s__unclassified_g__Burkholderia-Caballeronia-Paraburkholderia	OTU11660	268	0.00066	0.93333
d__Bacteria	k__norank_d__Bacteria	p__Pseudomonadota	c__Gammaproteobacteria	o__Burkholderiales	f__Burkholderiaceae	g__Burkholderia-Caballeronia-Paraburkholderia	s__unclassified_g__Burkholderia-Caballeronia-Paraburkholderia	OTU12192	108	0.00027	1
d__Bacteria	k__norank_d__Bacteria	p__Pseudomonadota	c__Gammaproteobacteria	o__Burkholderiales	f__Burkholderiaceae	g__Ralstonia	s__Ralstonia_solanacearum	OTU15345	329	0.00081	1
d__Bacteria	k__norank_d__Bacteria	p__Pseudomonadota	c__Gammaproteobacteria	o__Burkholderiales	f__Comamonadaceae	g__Acidovorax	s__unclassified_g__Acidovorax	OTU15278	2738	0.00673	1
d__Bacteria	k__norank_d__Bacteria	p__Pseudomonadota	c__Gammaproteobacteria	o__Burkholderiales	f__Comamonadaceae	g__Aquabacterium	s__unclassified_g__Aquabacterium	OTU15293	848	0.00208	0.93333
d__Bacteria	k__norank_d__Bacteria	p__Pseudomonadota	c__Gammaproteobacteria	o__Burkholderiales	f__Comamonadaceae	g__Caenimonas	s__unclassified_g__Caenimonas	OTU11397	265	0.00065	1
d__Bacteria	k__norank_d__Bacteria	p__Pseudomonadota	c__Gammaproteobacteria	o__Burkholderiales	f__Comamonadaceae	g__Caenimonas	s__unclassified_g__Caenimonas	OTU18477	135	0.00033	1
d__Bacteria	k__norank_d__Bacteria	p__Pseudomonadota	c__Gammaproteobacteria	o__Burkholderiales	f__Comamonadaceae	g__Hydrogenophaga	s__Hydrogenophaga_palleronii	OTU11362	1340	0.00329	1
d__Bacteria	k__norank_d__Bacteria	p__Pseudomonadota	c__Gammaproteobacteria	o__Burkholderiales	f__Comamonadaceae	g__Polaromonas	s__unclassified_g__Polaromonas	OTU10910	3228	0.00793	1
d__Bacteria	k__norank_d__Bacteria	p__Pseudomonadota	c__Gammaproteobacteria	o__Burkholderiales	f__Comamonadaceae	g__Ramlibacter	s__unclassified_g__Ramlibacter	OTU11466	948	0.00233	1
d__Bacteria	k__norank_d__Bacteria	p__Pseudomonadota	c__Gammaproteobacteria	o__Burkholderiales	f__Comamonadaceae	g__Rhizobacter	s__metagenome_g__Rhizobacter	OTU11599	238	0.00058	1
d__Bacteria	k__norank_d__Bacteria	p__Pseudomonadota	c__Gammaproteobacteria	o__Burkholderiales	f__Comamonadaceae	g__Roseateles	s__uncultured_bacterium_g__Roseateles	OTU15308	453	0.00111	1
d__Bacteria	k__norank_d__Bacteria	p__Pseudomonadota	c__Gammaproteobacteria	o__Burkholderiales	f__Comamonadaceae	g__Variovorax	s__unclassified_g__Variovorax	OTU11597	397	0.00098	1
d__Bacteria	k__norank_d__Bacteria	p__Pseudomonadota	c__Gammaproteobacteria	o__Burkholderiales	f__Comamonadaceae	g__unclassified_f__Comamonadaceae	s__unclassified_f__Comamonadaceae	OTU11297	79	0.00019	0.93333
d__Bacteria	k__norank_d__Bacteria	p__Pseudomonadota	c__Gammaproteobacteria	o__Burkholderiales	f__Comamonadaceae	g__unclassified_f__Comamonadaceae	s__unclassified_f__Comamonadaceae	OTU19826	289	0.00071	0.86667
d__Bacteria	k__norank_d__Bacteria	p__Pseudomonadota	c__Gammaproteobacteria	o__Burkholderiales	f__Comamonadaceae	g__unclassified_f__Comamonadaceae	s__unclassified_f__Comamonadaceae	OTU22304	112	0.00028	0.93333
d__Bacteria	k__norank_d__Bacteria	p__Pseudomonadota	c__Gammaproteobacteria	o__Burkholderiales	f__Comamonadaceae	g__unclassified_f__Comamonadaceae	s__unclassified_f__Comamonadaceae	OTU5133	214	0.00053	0.73333
d__Bacteria	k__norank_d__Bacteria	p__Pseudomonadota	c__Gammaproteobacteria	o__Burkholderiales	f__Hydrogenophilaceae	g__Thiobacillus	s__unclassified_g__Thiobacillus	OTU10893	5886	0.01446	1
d__Bacteria	k__norank_d__Bacteria	p__Pseudomonadota	c__Gammaproteobacteria	o__Burkholderiales	f__Methylophilaceae	g__Methylobacillus	s__uncultured_bacterium_g__Methylobacillus	OTU11306	1126	0.00277	1
d__Bacteria	k__norank_d__Bacteria	p__Pseudomonadota	c__Gammaproteobacteria	o__Burkholderiales	f__Methylophilaceae	g__Methylotenera	s__Methylotenera_versatilis_301	OTU11732	559	0.00137	1
d__Bacteria	k__norank_d__Bacteria	p__Pseudomonadota	c__Gammaproteobacteria	o__Burkholderiales	f__Nitrosomonadaceae	g__Ellin6067	s__unclassified_g__Ellin6067	OTU10993	3566	0.00876	1
d__Bacteria	k__norank_d__Bacteria	p__Pseudomonadota	c__Gammaproteobacteria	o__Burkholderiales	f__Oxalobacteraceae	g__Herbaspirillum	s__unclassified_g__Herbaspirillum	OTU10931	1140	0.0028	1
d__Bacteria	k__norank_d__Bacteria	p__Pseudomonadota	c__Gammaproteobacteria	o__Burkholderiales	f__Oxalobacteraceae	g__Herminiimonas	s__Herminiimonas_fonticola	OTU19822	272	0.00067	1
d__Bacteria	k__norank_d__Bacteria	p__Pseudomonadota	c__Gammaproteobacteria	o__Burkholderiales	f__Oxalobacteraceae	g__Herminiimonas	s__unclassified_g__Herminiimonas	OTU15749	539	0.00132	1
d__Bacteria	k__norank_d__Bacteria	p__Pseudomonadota	c__Gammaproteobacteria	o__Burkholderiales	f__Oxalobacteraceae	g__Massilia	s__Massilia_violaceinigra	OTU11486	2062	0.00507	1
d__Bacteria	k__norank_d__Bacteria	p__Pseudomonadota	c__Gammaproteobacteria	o__Burkholderiales	f__Oxalobacteraceae	g__Massilia	s__unclassified_g__Massilia	OTU11583	4429	0.01088	1
d__Bacteria	k__norank_d__Bacteria	p__Pseudomonadota	c__Gammaproteobacteria	o__Burkholderiales	f__Oxalobacteraceae	g__Massilia	s__unclassified_g__Massilia	OTU18613	144	0.00035	0.73333
d__Bacteria	k__norank_d__Bacteria	p__Pseudomonadota	c__Gammaproteobacteria	o__Burkholderiales	f__Oxalobacteraceae	g__Noviherbaspirillum	s__unclassified_g__Noviherbaspirillum	OTU20077	133	0.00033	0.93333
d__Bacteria	k__norank_d__Bacteria	p__Pseudomonadota	c__Gammaproteobacteria	o__Burkholderiales	f__Oxalobacteraceae	g__Noviherbaspirillum	s__uncultured_bacterium_g__Noviherbaspirillum	OTU15803	183	0.00045	0.93333
d__Bacteria	k__norank_d__Bacteria	p__Pseudomonadota	c__Gammaproteobacteria	o__Burkholderiales	f__Oxalobacteraceae	g__unclassified_f__Oxalobacteraceae	s__unclassified_f__Oxalobacteraceae	OTU10812	7062	0.01735	1
d__Bacteria	k__norank_d__Bacteria	p__Pseudomonadota	c__Gammaproteobacteria	o__Burkholderiales	f__Oxalobacteraceae	g__unclassified_f__Oxalobacteraceae	s__unclassified_f__Oxalobacteraceae	OTU11544	541	0.00133	1
d__Bacteria	k__norank_d__Bacteria	p__Pseudomonadota	c__Gammaproteobacteria	o__Burkholderiales	f__Oxalobacteraceae	g__unclassified_f__Oxalobacteraceae	s__unclassified_f__Oxalobacteraceae	OTU13340	291	0.00072	0.93333
d__Bacteria	k__norank_d__Bacteria	p__Pseudomonadota	c__Gammaproteobacteria	o__Burkholderiales	f__Oxalobacteraceae	g__unclassified_f__Oxalobacteraceae	s__unclassified_f__Oxalobacteraceae	OTU13539	379	0.00093	0.2
d__Bacteria	k__norank_d__Bacteria	p__Pseudomonadota	c__Gammaproteobacteria	o__Burkholderiales	f__Oxalobacteraceae	g__unclassified_f__Oxalobacteraceae	s__unclassified_f__Oxalobacteraceae	OTU13599	63	0.00015	0.33333
d__Bacteria	k__norank_d__Bacteria	p__Pseudomonadota	c__Gammaproteobacteria	o__Burkholderiales	f__Oxalobacteraceae	g__unclassified_f__Oxalobacteraceae	s__unclassified_f__Oxalobacteraceae	OTU19420	116	0.00029	0.93333
d__Bacteria	k__norank_d__Bacteria	p__Pseudomonadota	c__Gammaproteobacteria	o__Burkholderiales	f__Oxalobacteraceae	g__unclassified_f__Oxalobacteraceae	s__unclassified_f__Oxalobacteraceae	OTU2670	114	0.00028	0.8
d__Bacteria	k__norank_d__Bacteria	p__Pseudomonadota	c__Gammaproteobacteria	o__Burkholderiales	f__Oxalobacteraceae	g__unclassified_f__Oxalobacteraceae	s__unclassified_f__Oxalobacteraceae	OTU3554	124	0.0003	1
d__Bacteria	k__norank_d__Bacteria	p__Pseudomonadota	c__Gammaproteobacteria	o__Burkholderiales	f__Oxalobacteraceae	g__unclassified_f__Oxalobacteraceae	s__unclassified_f__Oxalobacteraceae	OTU4383	224	0.00055	1
d__Bacteria	k__norank_d__Bacteria	p__Pseudomonadota	c__Gammaproteobacteria	o__Burkholderiales	f__Rhodocyclaceae	g__unclassified_f__Rhodocyclaceae	s__unclassified_f__Rhodocyclaceae	OTU16821	116	0.00029	1
d__Bacteria	k__norank_d__Bacteria	p__Pseudomonadota	c__Gammaproteobacteria	o__Burkholderiales	f__SC-I-84	g__norank_f__SC-I-84	s__metagenome_f__SC-I-84	OTU11039	92	0.00023	0.86667
d__Bacteria	k__norank_d__Bacteria	p__Pseudomonadota	c__Gammaproteobacteria	o__Burkholderiales	f__Sulfuricellaceae	g__Sulfuriferula	s__unclassified_g__Sulfuriferula	OTU10984	260	0.00064	0.93333
d__Bacteria	k__norank_d__Bacteria	p__Pseudomonadota	c__Gammaproteobacteria	o__Burkholderiales	f__TRA3-20	g__norank_f__TRA3-20	s__unclassified_g__norank_f__TRA3-20	OTU10949	484	0.00119	1
d__Bacteria	k__norank_d__Bacteria	p__Pseudomonadota	c__Gammaproteobacteria	o__Burkholderiales	f__unclassified_o__Burkholderiales	g__unclassified_o__Burkholderiales	s__unclassified_o__Burkholderiales	OTU18490	82	0.0002	0.86667
d__Bacteria	k__norank_d__Bacteria	p__Pseudomonadota	c__Gammaproteobacteria	o__Burkholderiales	f__unclassified_o__Burkholderiales	g__unclassified_o__Burkholderiales	s__unclassified_o__Burkholderiales	OTU4923	121	0.0003	0.8
d__Bacteria	k__norank_d__Bacteria	p__Pseudomonadota	c__Gammaproteobacteria	o__CCD24	f__norank_o__CCD24	g__norank_o__CCD24	s__unclassified_g__norank_o__CCD24	OTU10874	443	0.00109	0.93333
d__Bacteria	k__norank_d__Bacteria	p__Pseudomonadota	c__Gammaproteobacteria	o__Coxiellales	f__Coxiellaceae	g__Coxiella	s__uncultured_bacterium_g__Coxiella	OTU11589	480	0.00118	0.53333
d__Bacteria	k__norank_d__Bacteria	p__Pseudomonadota	c__Gammaproteobacteria	o__Enterobacterales	f__unclassified_o__Enterobacterales	g__unclassified_o__Enterobacterales	s__unclassified_o__Enterobacterales	OTU15295	145	0.00036	1
d__Bacteria	k__norank_d__Bacteria	p__Pseudomonadota	c__Gammaproteobacteria	o__Enterobacterales	f__unclassified_o__Enterobacterales	g__unclassified_o__Enterobacterales	s__unclassified_o__Enterobacterales	OTU15330	112	0.00028	0.66667
d__Bacteria	k__norank_d__Bacteria	p__Pseudomonadota	c__Gammaproteobacteria	o__Gammaproteobacteria_	f__norank_o__Gammaproteobacteria_	g__Acidibacter	s__unclassified_g__Acidibacter	OTU15773	81	0.0002	0.93333
d__Bacteria	k__norank_d__Bacteria	p__Pseudomonadota	c__Gammaproteobacteria	o__Gammaproteobacteria_	f__norank_o__Gammaproteobacteria_	g__Acidibacter	s__uncultured_gamma_proteobacterium_g__Acidibacter	OTU15346	151	0.00037	0.93333
d__Bacteria	k__norank_d__Bacteria	p__Pseudomonadota	c__Gammaproteobacteria	o__Gammaproteobacteria_	f__norank_o__Gammaproteobacteria_	g__Candidatus_Berkiella	s__uncultured_bacterium_g__Candidatus_Berkiella	OTU10811	130	0.00032	0.93333
d__Bacteria	k__norank_d__Bacteria	p__Pseudomonadota	c__Gammaproteobacteria	o__Gammaproteobacteria_	f__norank_o__Gammaproteobacteria_	g__Candidatus_Ovatusbacter	s__uncultured_bacterium_g__Candidatus_Ovatusbacter	OTU10866	152	0.00037	0.86667
d__Bacteria	k__norank_d__Bacteria	p__Pseudomonadota	c__Gammaproteobacteria	o__Gammaproteobacteria_	f__norank_o__Gammaproteobacteria_	g__Candidatus_Ovatusbacter	s__uncultured_bacterium_g__Candidatus_Ovatusbacter	OTU5895	92	0.00023	0.66667
d__Bacteria	k__norank_d__Bacteria	p__Pseudomonadota	c__Gammaproteobacteria	o__Lysobacterales	f__Lysobacteraceae	g__Lysobacter	s__Lysobacter_sp._g__Lysobacter	OTU11277	1026	0.00252	1
d__Bacteria	k__norank_d__Bacteria	p__Pseudomonadota	c__Gammaproteobacteria	o__Lysobacterales	f__Lysobacteraceae	g__Lysobacter	s__uncultured_bacterium_g__Lysobacter	OTU11614	2302	0.00566	1
d__Bacteria	k__norank_d__Bacteria	p__Pseudomonadota	c__Gammaproteobacteria	o__Lysobacterales	f__Lysobacteraceae	g__Pseudoxanthomonas	s__unclassified_g__Pseudoxanthomonas	OTU5532	91	0.00022	0.93333
d__Bacteria	k__norank_d__Bacteria	p__Pseudomonadota	c__Gammaproteobacteria	o__Lysobacterales	f__Lysobacteraceae	g__Pseudoxanthomonas	s__uncultured_bacterium_g__Pseudoxanthomonas	OTU14500	77	0.00019	0.8
d__Bacteria	k__norank_d__Bacteria	p__Pseudomonadota	c__Gammaproteobacteria	o__Lysobacterales	f__Lysobacteraceae	g__Stenotrophomonas	s__unclassified_g__Stenotrophomonas	OTU15285	118	0.00029	1
d__Bacteria	k__norank_d__Bacteria	p__Pseudomonadota	c__Gammaproteobacteria	o__Lysobacterales	f__Lysobacteraceae	g__unclassified_f__Lysobacteraceae	s__unclassified_f__Lysobacteraceae	OTU10826	2749	0.00675	1
d__Bacteria	k__norank_d__Bacteria	p__Pseudomonadota	c__Gammaproteobacteria	o__Lysobacterales	f__Lysobacteraceae	g__unclassified_f__Lysobacteraceae	s__unclassified_f__Lysobacteraceae	OTU11046	10122	0.02487	1
d__Bacteria	k__norank_d__Bacteria	p__Pseudomonadota	c__Gammaproteobacteria	o__Lysobacterales	f__Lysobacteraceae	g__unclassified_f__Lysobacteraceae	s__unclassified_f__Lysobacteraceae	OTU11126	795	0.00195	1
d__Bacteria	k__norank_d__Bacteria	p__Pseudomonadota	c__Gammaproteobacteria	o__Lysobacterales	f__Lysobacteraceae	g__unclassified_f__Lysobacteraceae	s__unclassified_f__Lysobacteraceae	OTU12123	140	0.00034	1
d__Bacteria	k__norank_d__Bacteria	p__Pseudomonadota	c__Gammaproteobacteria	o__Lysobacterales	f__Rhodanobacteraceae	g__Dokdonella	s__uncultured_gamma_proteobacterium_g__Dokdonella	OTU14607	74	0.00018	0.8
d__Bacteria	k__norank_d__Bacteria	p__Pseudomonadota	c__Gammaproteobacteria	o__Lysobacterales	f__Rhodanobacteraceae	g__Dyella	s__unclassified_g__Dyella	OTU10955	773	0.0019	1
d__Bacteria	k__norank_d__Bacteria	p__Pseudomonadota	c__Gammaproteobacteria	o__Pseudomonadales	f__Cellvibrionaceae	g__Cellvibrio	s__Cellvibrio_sp._PSBB023	OTU18530	142	0.00035	0.8
d__Bacteria	k__norank_d__Bacteria	p__Pseudomonadota	c__Gammaproteobacteria	o__Pseudomonadales	f__Moraxellaceae	g__norank_f__Moraxellaceae	s__metagenome_f__Moraxellaceae	OTU11699	198	0.00049	1
d__Bacteria	k__norank_d__Bacteria	p__Pseudomonadota	c__Gammaproteobacteria	o__Pseudomonadales	f__Pseudohongiellaceae	g__BIyi10	s__metagenome_g__BIyi10	OTU11082	572	0.00141	1
d__Bacteria	k__norank_d__Bacteria	p__Pseudomonadota	c__Gammaproteobacteria	o__Pseudomonadales	f__Pseudomonadaceae	g__Pseudomonas	s__Pseudomonas_azotoformans_g__Pseudomonas	OTU15347	1212	0.00298	1
d__Bacteria	k__norank_d__Bacteria	p__Pseudomonadota	c__Gammaproteobacteria	o__Pseudomonadales	f__Pseudomonadaceae	g__Pseudomonas	s__Pseudomonas_indica	OTU22573	81	0.0002	0.73333
d__Bacteria	k__norank_d__Bacteria	p__Pseudomonadota	c__Gammaproteobacteria	o__Pseudomonadales	f__Pseudomonadaceae	g__Pseudomonas	s__Pseudomonas_mosselii	OTU15294	2255	0.00554	1
d__Bacteria	k__norank_d__Bacteria	p__Pseudomonadota	c__Gammaproteobacteria	o__Pseudomonadales	f__Pseudomonadaceae	g__Pseudomonas	s__unclassified_g__Pseudomonas	OTU11113	8343	0.0205	1
d__Bacteria	k__norank_d__Bacteria	p__Pseudomonadota	c__Gammaproteobacteria	o__R7C24	f__norank_o__R7C24	g__norank_o__R7C24	s__metagenome_o__R7C24	OTU11078	7690	0.0189	1
d__Bacteria	k__norank_d__Bacteria	p__Pseudomonadota	c__Gammaproteobacteria	o__R7C24	f__norank_o__R7C24	g__norank_o__R7C24	s__unclassified_g__norank_o__R7C24	OTU11405	196	0.00048	1
d__Bacteria	k__norank_d__Bacteria	p__Pseudomonadota	c__Gammaproteobacteria	o__R7C24	f__norank_o__R7C24	g__norank_o__R7C24	s__uncultured_bacterium_o__R7C24	OTU11201	2568	0.00631	1
d__Bacteria	k__norank_d__Bacteria	p__Pseudomonadota	c__Gammaproteobacteria	o__Steroidobacterales	f__Steroidobacteraceae	g__Steroidobacter	s__unclassified_g__Steroidobacter	OTU11498	180	0.00044	1
d__Bacteria	k__norank_d__Bacteria	p__Pseudomonadota	c__Gammaproteobacteria	o__Steroidobacterales	f__Steroidobacteraceae	g__Steroidobacter	s__uncultured_bacterium_g__Steroidobacter	OTU14142	147	0.00036	0.93333
d__Bacteria	k__norank_d__Bacteria	p__Pseudomonadota	c__Gammaproteobacteria	o__Steroidobacterales	f__Steroidobacteraceae	g__norank_f__Steroidobacteraceae	s__uncultured_soil_bacterium_f__Steroidobacteraceae	OTU1253	124	0.0003	0.86667
d__Bacteria	k__norank_d__Bacteria	p__Pseudomonadota	c__Gammaproteobacteria	o__norank_c__Gammaproteobacteria	f__norank_c__Gammaproteobacteria	g__norank_c__Gammaproteobacteria	s__unclassified_g__norank_c__Gammaproteobacteria	OTU10975	118	0.00029	0.8
d__Bacteria	k__norank_d__Bacteria	p__Pseudomonadota	c__Gammaproteobacteria	o__unclassified_c__Gammaproteobacteria	f__unclassified_c__Gammaproteobacteria	g__unclassified_c__Gammaproteobacteria	s__unclassified_c__Gammaproteobacteria	OTU3166	92	0.00023	0.86667
d__Bacteria	k__norank_d__Bacteria	p__Pseudomonadota	c__Gammaproteobacteria	o__unclassified_c__Gammaproteobacteria	f__unclassified_c__Gammaproteobacteria	g__unclassified_c__Gammaproteobacteria	s__unclassified_c__Gammaproteobacteria	OTU9037	189	0.00046	0.86667
d__Bacteria	k__norank_d__Bacteria	p__Thermodesulfobacteriota	c__Desulfobulbia	o__Desulfobulbales	f__Desulfocapsaceae	g__Desulfocastanea	s__uncultured_bacterium_g__Desulfocastanea	OTU11662	1131	0.00278	1
d__Bacteria	k__norank_d__Bacteria	p__Thermodesulfobacteriota	c__Desulfuromonadia	o__Geobacterales	f__Geobacteraceae	g__Geomonas	s__unclassified_g__Geomonas	OTU10862	446	0.0011	1
d__Bacteria	k__norank_d__Bacteria	p__Thermodesulfobacteriota	c__Desulfuromonadia	o__Geobacterales	f__unclassified_o__Geobacterales	g__unclassified_o__Geobacterales	s__unclassified_o__Geobacterales	OTU16507	250	0.00061	0.93333
d__Bacteria	k__norank_d__Bacteria	p__Verrucomicrobiota	c__Verrucomicrobiia	o__Pedosphaerales	f__Pedosphaeraceae	g__norank_f__Pedosphaeraceae	s__uncultured_subdivision_3_bacterium_f__Pedosphaeraceae	OTU10951	152	0.00037	1
d__Bacteria	k__norank_d__Bacteria	p__unclassified_k__norank_d__Bacteria	c__unclassified_k__norank_d__Bacteria	o__unclassified_k__norank_d__Bacteria	f__unclassified_k__norank_d__Bacteria	g__unclassified_k__norank_d__Bacteria	s__unclassified_k__norank_d__Bacteria	OTU5087	169	0.00042	0.93333
d__Bacteria	k__norank_d__Bacteria	p__unclassified_k__norank_d__Bacteria	c__unclassified_k__norank_d__Bacteria	o__unclassified_k__norank_d__Bacteria	f__unclassified_k__norank_d__Bacteria	g__unclassified_k__norank_d__Bacteria	s__unclassified_k__norank_d__Bacteria	OTU9894	312	0.00077	1
