# Supplementary material for: Community Succession and Diversity Variation of Endophytic and Rhizosphere Soil Bacteria Across Gastrodia elata Seed Formation Stages
Source: Biology (Basel). 2026 May 25;15(11):829. doi: 10.3390/biology15110829 (PMC13255848; doi:10.3390/biology15110829)
Supplement: Supplementary file 1 [file biology-15-00829-s001.zip › Table S5. Diversity and Richness Indices of Endogenous Bacterial Communities in the Tissues of Gastrodia elata at Different Developmental Stages.xlsx]

## Sheet: Sheet1
Table S5. Diversity and richness indices of endophytic bacterial communities in the tissues of G. elata at different developmental stages
	P0	T0	B0	P1	T1	S1	P2	T2	S2	F2	P3	T3	S3	F3	P4	T4	S4	F4
shannon	3.55±0.22d	3.92±1.13cd	4.43±1.39bcd	5.05±0.14ab	4.90±0.24abc	4.49±1.10bcd	5.26±0.07ab	4.90±0.24abc	4.78±0.34abc	4.46±1.19bcd	4.89±0.43abc	5.14±0.17ab	5.15±0.15ab	5.38±0.08ab	5.60±0.03a	5.34±0.05ab	1.62±0.09e	1.38±0.96e
simpson	0.084±0.008c	0.083±0.059c	0.041±0.042c	0.017±0.004c	0.024±0.001c	0.055±0.058c	0.015±0.0004c	0.023±0.005c	0.031±0.011c	0.055±0.065c	0.023±0.007c	0.019±0.003c	0.018±0.002c	0.014±0.001c	0.010±0.001c	0.015±0.001c	0.419±0.026b	0.551±0.310a
ace	662.50±246.95b	629.39±599.39b	840.38±426.62b	754.67±161.43b	1135.43±666.15b	999.13±799.24b	826.07±231.05b	668.36±212.03b	1227.42±695.14b	594.86±294.83b	1521.00±831.35b	909.50±313.50b	833.57±105.81b	1191.24±229.85b	1135.35±52.02b	1014.98±10.48b	676.55±133.95b	540.05±216.64b
chao	514.9±143.81b	614.40±623.20b	895.50±453.64b	699.44±66.22b	883.45±432.86b	1006.61±820.95b	841.70±243.41b	691.26±215.23b	992.19±507.63b	598.80±317.67b	1432.82±783.02b	922.69±320.40b	854.08±98.28b	1211.77±216.13b	1176.72±70.63b	1045.05±16.90b	605.07±99.80b	513.95±233.46b
coverage	0.997±0.00166ab	0.9972±0.00298ab	0.9953±0.00213ab	0.9972±0.00116ab	0.9947±0.00419ab	0.9942±0.00586ab	0.9975±0.00146ab	0.9974±0.00109ab	0.9942±0.00431ab	0.9983±0.00064a	0.9899±0.00776b	0.9970±0.00136ab	0.9974±0.00022ab	0.9949±0.00226ab	0.9962±0.00065ab	0.9964±0.00018ab	0.9947±0.00087ab	0.9959±0.0012ab
