# Supplementary material for: Community Succession and Diversity Variation of Endophytic and Rhizosphere Soil Bacteria Across Gastrodia elata Seed Formation Stages
Source: Biology (Basel). 2026 May 25;15(11):829. doi: 10.3390/biology15110829 (PMC13255848; doi:10.3390/biology15110829)
Supplement: Supplementary file 1 [file biology-15-00829-s001.zip › Table S6. Diversity and richness indices of endophytic bacterial communities in the epidermis at different developmental stages of G. elata.xlsx]

## Sheet: Sheet1
Table S6. Diversity and richness indices of endophytic bacterial communities in the epidermis at different developmental stages of G. elata
	P0	P1	P2	P3	P4
shannon	3.55±0.22c	5.05±0.14b	5.26±0.07ab	4.89±0.43b	5.60±0.03a
simpson	0.084±0.008a	0.017±0.004bc	0.015±0.0004bc	0.023±0.007b	0.010±0.001c
ace	622.5±246.95b	754.67±161.43ab	826.07±231.05ab	1521.00±831.35a	1135.35±52.02ab
chao	514.9±143.81b	699.44±66.22ab	841.70±243.4ab1	143.82±783.02a	1176.72±70.63ab
coverage	0.997±0.00166b	0.9972±0.00116b	0.9975±0.00146b	0.9899±0.00776b	0.9962±0.00065b
