# Supplementary material for: Community Succession and Diversity Variation of Endophytic and Rhizosphere Soil Bacteria Across Gastrodia elata Seed Formation Stages
Source: Biology (Basel). 2026 May 25;15(11):829. doi: 10.3390/biology15110829 (PMC13255848; doi:10.3390/biology15110829)
Supplement: Supplementary file 1 [file biology-15-00829-s001.zip › Table S7. Diversity and richness indices of endophytic bacterial communities in the tissues of G. elata at different developmental stages.xlsx]

## Sheet: Sheet1
Table S7. Diversity and richness indices of endophytic bacterial communities in the tissues of G. elata at different developmental stages
	T0	T1	T2	T3	T4
shannon	3.92±1.13b	4.90±0.24ab	4.90±0.24ab	5.14±0.17a	5.34±0.05a
simpson	0.083±0.059a	0.024±0.001b	0.023±0.005b	0.019±0.003b	0.015±0.001b
ace	629.39±599.39a	1135.43±666.15a	668.36±212.03a	909.50±313.50a	1014.98±10.48a
chao	614.40±623.20a	883.45±432.86a	691.26±215.23a	922.69±320.40a	1045.05±16.90a
coverage	0.9972±0.00298a	0.9947±0.00419a	0.9974±0.00109a	0.9970±0.00136a	0.9964±0.00018a
