# Supplementary material for: Community Succession and Diversity Variation of Endophytic and Rhizosphere Soil Bacteria Across Gastrodia elata Seed Formation Stages
Source: Biology (Basel). 2026 May 25;15(11):829. doi: 10.3390/biology15110829 (PMC13255848; doi:10.3390/biology15110829)
Supplement: Supplementary file 1 [file biology-15-00829-s001.zip › Table S8. Diversity and richness indices of endophytic bacterial communities in the stems of G. elata at different developmental stages.xlsx]

## Sheet: Sheet1
Table S8. Diversity and richness indices of endophytic bacterial communities in the stems of G. elata at different developmental stages
	B0	S1	S2	S3	S4
shannon	4.43±1.39a	4.49±1.10a	4.78±0.34a	5.15±0.15a	1.62±0.09b
simpson	0.041±0.042b	0.055±0.058b	0.031±0.011b	0.018±0.002b	0.419±0.026a
ace	840.38±426.62a	999.13±799.24a	1227.42±695.14a	833.57±105.81a	676.55±133.95a
chao	895.50±453.64a	1006.61±820.95a	992.19±507.63a	854.08±98.28a	605.07±99.80a
coverage	0.9953±0.00213a	0.9942±0.00586a	0.9942±0.00431a	0.9974±0.00022a	0.9947±0.00087a
