# Supplementary material for: Community Succession and Diversity Variation of Endophytic and Rhizosphere Soil Bacteria Across Gastrodia elata Seed Formation Stages
Source: Biology (Basel). 2026 May 25;15(11):829. doi: 10.3390/biology15110829 (PMC13255848; doi:10.3390/biology15110829)
Supplement: Supplementary file 1 [file biology-15-00829-s001.zip › Table S9.Diversity and richness indices of endophytic bacterial communities in the flower bud, flowers and seeds of G.elata.xlsx]

## Sheet: Sheet1
Table S9. Diversity and richness indices of endophytic bacterial communities in the flower bud, flowers and seeds of G.elata
	F2	F3	F4
shannon	4.46±1.19a	5.38±0.08a	1.38±0.96b
simpson	0.055±0.065b	0.014±0.001b	0.551±0.310a
ace	594.86±294.83b	1191.24±229.85a	540.05±216.64b
chao	598.80±317.67b	1211.77±216.13a	513.95±233.46b
coverage	0.9983±0.00064a	0.9949±0.00226b	0.9959±0.0012ab
